# Supplementary material for: Enhancing intrusion detection performance using explainable ensemble deep learning
Source: PeerJ Comput Sci. 2024 Sep 13;10:e2289. doi: 10.7717/peerj-cs.2289 (PMC11419647; doi:10.7717/peerj-cs.2289)
Supplement: Supplemental Information 1 — New attack and standard network traffic data. [file peerj-cs-10-2289-s001.zip]

Archive with 1 entries (1 files):
- UNSW_NB15_training-set.csv
