# Supplementary material for: Enhancing intrusion detection performance using explainable ensemble deep learning
Source: PeerJ Comput Sci. 2024 Sep 13;10:e2289. doi: 10.7717/peerj-cs.2289 (PMC11419647; doi:10.7717/peerj-cs.2289)
Supplement: Supplemental Information 1 — New attack and standard network traffic data. [file peerj-cs-10-2289-s001.zip › UNSW_NB15_training-set.csv]

id	dur	proto	service	state	spkts	dpkts	sbytes	dbytes	rate	sttl	dttl	sload	dload	sloss	dloss	sinpkt	dinpkt	sjit	djit	swin	stcpb	dtcpb	dwin	tcprtt	synack	ackdat	smean	dmean	trans_depth	response_body_len	ct_srv_src	ct_state_ttl	ct_dst_ltm	ct_src_dport_ltm	ct_dst_sport_ltm	ct_dst_src_ltm	is_ftp_login	ct_ftp_cmd	ct_flw_http_mthd	ct_src_ltm	ct_srv_dst	is_sm_ips_ports	attack_cat	label
1	0.000011	udp	-	INT	2	0	496	0	90909.0902	254	0	180363632	0	0	0	0.011	0	0	0	0	0	0	0	0	0	0	248	0	0	0	2	2	1	1	1	2	0	0	0	1	2	0	Normal	0
2	0.000008	udp	-	INT	2	0	1762	0	125000.0003	254	0	881000000	0	0	0	0.008	0	0	0	0	0	0	0	0	0	0	881	0	0	0	2	2	1	1	1	2	0	0	0	1	2	0	Normal	0
3	0.000005	udp	-	INT	2	0	1068	0	200000.0051	254	0	854400000	0	0	0	0.005	0	0	0	0	0	0	0	0	0	0	534	0	0	0	3	2	1	1	1	3	0	0	0	1	3	0	Normal	0
4	0.000006	udp	-	INT	2	0	900	0	166666.6608	254	0	600000000	0	0	0	0.006	0	0	0	0	0	0	0	0	0	0	450	0	0	0	3	2	2	2	1	3	0	0	0	2	3	0	Normal	0
5	0.00001	udp	-	INT	2	0	2126	0	100000.0025	254	0	850400000	0	0	0	0.01	0	0	0	0	0	0	0	0	0	0	1063	0	0	0	3	2	2	2	1	3	0	0	0	2	3	0	Normal	0
6	0.000003	udp	-	INT	2	0	784	0	333333.3215	254	0	1045333312	0	0	0	0.003	0	0	0	0	0	0	0	0	0	0	392	0	0	0	2	2	2	2	1	2	0	0	0	2	2	0	Normal	0
7	0.000006	udp	-	INT	2	0	1960	0	166666.6608	254	0	1306666624	0	0	0	0.006	0	0	0	0	0	0	0	0	0	0	980	0	0	0	2	2	2	2	1	2	0	0	0	2	2	0	Normal	0
8	0.000028	udp	-	INT	2	0	1384	0	35714.28522	254	0	197714288	0	0	0	0.028	0	0	0	0	0	0	0	0	0	0	692	0	0	0	3	2	1	1	1	3	0	0	0	1	3	0	Normal	0
9	0	arp	-	INT	1	0	46	0	0	0	0	0	0	0	0	60000.688	0	0	0	0	0	0	0	0	0	0	46	0	0	0	2	2	2	2	2	2	0	0	0	2	2	1	Normal	0
10	0	arp	-	INT	1	0	46	0	0	0	0	0	0	0	0	60000.712	0	0	0	0	0	0	0	0	0	0	46	0	0	0	2	2	2	2	2	2	0	0	0	2	2	1	Normal	0
11	0	arp	-	INT	1	0	46	0	0	0	0	0	0	0	0	60000.688	0	0	0	0	0	0	0	0	0	0	46	0	0	0	2	2	2	2	2	2	0	0	0	2	2	1	Normal	0
12	0	arp	-	INT	1	0	46	0	0	0	0	0	0	0	0	60000.712	0	0	0	0	0	0	0	0	0	0	46	0	0	0	2	2	2	2	2	2	0	0	0	2	2	1	Normal	0
13	0.000004	udp	-	INT	2	0	1454	0	250000.0006	254	0	1454000000	0	0	0	0.004	0	0	0	0	0	0	0	0	0	0	727	0	0	0	3	2	1	1	1	3	0	0	0	1	3	0	Normal	0
14	0.000007	udp	-	INT	2	0	2062	0	142857.1409	254	0	1178285696	0	0	0	0.007	0	0	0	0	0	0	0	0	0	0	1031	0	0	0	3	2	1	1	1	3	0	0	0	1	3	0	Normal	0
15	0.000011	udp	-	INT	2	0	2040	0	90909.0902	254	0	741818176	0	0	0	0.011	0	0	0	0	0	0	0	0	0	0	1020	0	0	0	1	2	1	1	1	1	0	0	0	1	1	0	Normal	0
16	0.000004	udp	-	INT	2	0	1052	0	250000.0006	254	0	1052000000	0	0	0	0.004	0	0	0	0	0	0	0	0	0	0	526	0	0	0	3	2	1	1	1	3	0	0	0	2	3	0	Normal	0
17	0.000003	udp	-	INT	2	0	314	0	333333.3215	254	0	418666656	0	0	0	0.003	0	0	0	0	0	0	0	0	0	0	157	0	0	0	2	2	1	1	1	2	0	0	0	1	2	0	Normal	0
18	0.00001	udp	-	INT	2	0	1774	0	100000.0025	254	0	709600000	0	0	0	0.01	0	0	0	0	0	0	0	0	0	0	887	0	0	0	2	2	1	1	1	2	0	0	0	1	2	0	Normal	0
19	0.000002	udp	-	INT	2	0	1568	0	500000.0013	254	0	3136000000	0	0	0	0.002	0	0	0	0	0	0	0	0	0	0	784	0	0	0	3	2	1	1	1	2	0	0	0	1	2	0	Normal	0
20	0.000004	udp	-	INT	2	0	2054	0	250000.0006	254	0	2054000000	0	0	0	0.004	0	0	0	0	0	0	0	0	0	0	1027	0	0	0	3	2	1	1	1	2	0	0	0	2	2	0	Normal	0
21	0.00001	udp	-	INT	2	0	2170	0	100000.0025	254	0	868000000	0	0	0	0.01	0	0	0	0	0	0	0	0	0	0	1085	0	0	0	2	2	1	1	1	2	0	0	0	1	2	0	Normal	0
22	0.000009	udp	-	INT	2	0	202	0	111111.1072	254	0	89777776	0	0	0	0.009	0	0	0	0	0	0	0	0	0	0	101	0	0	0	2	2	1	1	1	2	0	0	0	1	2	0	Normal	0
23	0.00001	udp	-	INT	2	0	1334	0	100000.0025	254	0	533600000	0	0	0	0.01	0	0	0	0	0	0	0	0	0	0	667	0	0	0	3	2	1	1	1	3	0	0	0	1	3	0	Normal	0
24	0.000005	udp	-	INT	2	0	2058	0	200000.0051	254	0	1646400000	0	0	0	0.005	0	0	0	0	0	0	0	0	0	0	1029	0	0	0	3	2	2	2	1	3	0	0	0	2	3	0	Normal	0
25	0.000003	udp	-	INT	2	0	286	0	333333.3215	254	0	381333312	0	0	0	0.003	0	0	0	0	0	0	0	0	0	0	143	0	0	0	3	2	2	2	1	3	0	0	0	2	3	0	Normal	0
26	0.000007	udp	-	INT	2	0	1500	0	142857.1409	254	0	857142848	0	0	0	0.007	0	0	0	0	0	0	0	0	0	0	750	0	0	0	2	2	2	2	1	2	0	0	0	2	2	0	Normal	0
27	0.000006	udp	-	INT	2	0	902	0	166666.6608	254	0	601333312	0	0	0	0.006	0	0	0	0	0	0	0	0	0	0	451	0	0	0	2	2	2	2	1	2	0	0	0	2	2	0	Normal	0
28	0.000002	udp	-	INT	2	0	1626	0	500000.0013	254	0	3252000000	0	0	0	0.002	0	0	0	0	0	0	0	0	0	0	813	0	0	0	2	2	1	1	1	1	0	0	0	2	1	0	Normal	0
29	0.000007	udp	-	INT	2	0	364	0	142857.1409	254	0	208000000	0	0	0	0.007	0	0	0	0	0	0	0	0	0	0	182	0	0	0	3	2	1	1	1	1	0	0	0	2	2	0	Normal	0
30	1.434166	tcp	-	FIN	10	6	530	268	10.459041	254	252	2660.780029	1249.506714	2	1	151.243111	270.886813	10042.8699	468.508156	255	1640845588	177111456	255	0.148966	0.079731	0.069235	53	45	0	0	2	1	1	1	1	1	0	0	0	1	1	0	Normal	0
31	0.000007	udp	-	INT	2	0	730	0	142857.1409	254	0	417142848	0	0	0	0.007	0	0	0	0	0	0	0	0	0	0	365	0	0	0	2	2	1	1	1	2	0	0	0	2	2	0	Normal	0
32	1.924287	tcp	-	FIN	10	8	530	354	8.834441	254	252	1983.072266	1288.789062	2	1	213.738778	261.252	13125.11139	399.405156	255	2214319888	3374287000	255	0.185096	0.095516	0.08958	53	44	0	0	2	1	1	1	1	1	0	0	0	1	1	0	Normal	0
33	2.773779	tcp	-	FIN	14	8	7954	354	7.570899	254	252	21302.3457	894.087097	4	1	213.367611	381.293437	18158.22943	788.701375	255	3374744735	1063429159	255	0.144772	0.077744	0.067028	568	44	0	0	1	1	1	1	1	1	0	0	0	2	1	0	Normal	0
34	0.00001	udp	-	INT	2	0	794	0	100000.0025	254	0	317600000	0	0	0	0.01	0	0	0	0	0	0	0	0	0	0	397	0	0	0	2	2	1	1	1	2	0	0	0	1	2	0	Normal	0
35	1.465041	tcp	-	FIN	10	8	2516	354	11.60377	254	252	12368.25391	1692.7854	2	1	157.703444	195.494719	8764.724091	346.639313	255	783227300	772078300	255	0.221146	0.09657	0.124576	252	44	0	0	4	1	2	1	1	3	0	0	0	2	2	0	Normal	0
36	0.983874	tcp	http	FIN	10	8	816	1172	17.278635	62	252	5976.375	8342.53125	2	2	109.319333	124.932859	5929.211713	192.590406	255	794167371	1624757001	255	0.206572	0.108393	0.098179	82	147	1	184	2	1	1	1	1	2	0	0	1	1	3	0	Normal	0
37	0.714182	tcp	-	FIN	10	6	534	268	21.003049	254	252	5387.982422	2509.164307	2	1	79.353556	120.191398	4013.392196	218.658469	255	3802396535	2514907206	255	0.162097	0.079909	0.082188	53	45	0	0	3	1	1	1	1	2	0	0	0	2	2	0	Normal	0
38	59.995674	arp	-	INT	2	0	92	0	0.016668	0	0	6.133776	0	0	0	59998.196	0	13.651471	0	0	0	0	0	0	0	0	46	0	0	0	2	2	2	2	2	2	0	0	0	2	2	1	Normal	0
39	59.995678	arp	-	INT	2	0	92	0	0.016668	0	0	6.133775	0	0	0	59998.2	0	0	0	0	0	0	0	0	0	0	46	0	0	0	2	2	2	2	2	2	0	0	0	2	2	1	Normal	0
40	59.995674	arp	-	INT	2	0	92	0	0.016668	0	0	6.133776	0	0	0	59998.196	0	13.651471	0	0	0	0	0	0	0	0	46	0	0	0	2	2	2	2	2	2	0	0	0	2	2	1	Normal	0
41	1.535254	tcp	http	FIN	10	10	826	1266	12.375802	62	252	3876.882812	5940.385254	2	2	170.481889	159.070562	11933.0656	244.118016	255	708428911	3141441573	255	0.180318	0.103612	0.076706	83	127	1	187	2	1	1	1	1	2	0	0	1	1	3	0	Normal	0
42	59.995678	arp	-	INT	2	0	92	0	0.016668	0	0	6.133775	0	0	0	59998.2	0	0	0	0	0	0	0	0	0	0	46	0	0	0	2	2	2	2	2	2	0	0	0	2	2	1	Normal	0
43	0.757295	tcp	-	FIN	10	6	534	268	19.80734	254	252	5081.243164	2366.316895	2	1	84.023333	123.799203	4064.836863	186.487812	255	1416292821	1856664256	255	0.226895	0.138291	0.088604	53	45	0	0	3	1	1	1	1	2	0	0	0	1	2	0	Normal	0
44	0.759306	tcp	-	FIN	10	8	534	354	22.388865	254	252	5067.785645	3266.140381	2	1	84.242667	98.501711	4716.886723	140.050609	255	2545019062	3292860217	255	0.172317	0.069791	0.102526	53	44	0	0	5	1	1	1	1	3	0	0	0	1	3	0	Normal	0
45	1.294036	tcp	-	FIN	10	8	2516	354	13.137192	254	252	14002.70117	1916.484497	2	1	143.781778	173.331141	9390.189727	257.271375	255	1381018516	1985881197	255	0.135361	0.079802	0.055559	252	44	0	0	2	1	1	1	1	2	0	0	0	1	3	0	Normal	0
46	1.059359	tcp	http	FIN	10	8	830	1134	16.047441	62	252	5641.147461	7498.874512	2	2	117.706556	132.899281	6102.668305	255.756219	255	1853677305	1202418679	255	0.274887	0.128459	0.146428	83	142	1	165	1	1	1	1	1	1	0	0	1	3	1	0	Normal	0
47	0.624048	tcp	-	FIN	10	6	534	268	24.036613	254	252	6166.192383	2871.573975	2	1	69.229667	106.834797	3412.856309	145.655875	255	2425182602	2706975732	255	0.221323	0.089865	0.131458	53	45	0	0	5	1	1	1	1	3	0	0	0	1	3	0	Normal	0
48	1.190292	tcp	-	FIN	10	8	2516	354	14.28221	254	252	15223.15527	2083.522461	2	1	132.107111	154.911719	8972.551926	220.423188	255	3033763933	3509078729	255	0.195284	0.105903	0.089381	252	44	0	0	2	1	1	1	1	2	0	0	0	1	3	0	Normal	0
49	0.999472	tcp	-	FIN	10	6	534	268	15.007924	254	252	3850.032715	1792.946655	2	1	110.960333	178.405406	6141.458662	306.944813	255	2868770840	4280658180	255	0.266426	0.107439	0.158987	53	45	0	0	5	1	1	1	1	3	0	0	0	2	3	0	Normal	0
50	0.990548	tcp	http	FIN	10	10	804	1414	19.181301	62	252	5847.268066	10281.17773	2	2	110.060889	100.616555	7172.956819	143.497953	255	1528762476	1066585482	255	0.181441	0.084249	0.097192	80	141	1	261	2	1	18	1	1	2	0	0	1	1	2	0	Normal	0
51	0.655618	tcp	-	FIN	10	6	534	268	22.879176	254	252	5869.271484	2733.298828	2	1	69.326	107.047	3518.358106	160.930422	255	740536776	1008520884	255	0.199328	0.120374	0.078954	53	45	0	0	2	1	1	1	1	2	0	0	0	1	2	0	Normal	0
52	0.810167	tcp	-	FIN	10	8	2516	354	20.983328	254	252	22365.75781	3061.097168	2	1	83.946222	98.96643	5467.042547	158.574391	255	811780886	2226389848	255	0.21379	0.117396	0.096394	252	44	0	0	17	1	1	1	1	3	0	0	0	1	3	0	Normal	0
53	14.846565	tcp	-	REQ	22	0	990	0	1.414469	254	0	509.208679	0	21	0	706.979312	0	965.398187	0	255	0	0	0	0	0	0	45	0	0	0	17	6	4	3	3	14	0	0	0	3	15	0	Normal	0
54	14.846565	tcp	-	REQ	22	0	990	0	1.414469	254	0	509.208679	0	21	0	706.979312	0	965.398187	0	255	0	0	0	0	0	0	45	0	0	0	17	6	4	3	3	14	0	0	0	3	15	0	Normal	0
55	14.846565	tcp	-	REQ	22	0	990	0	1.414469	254	0	509.208679	0	21	0	706.979312	0	965.398187	0	255	0	0	0	0	0	0	45	0	0	0	17	6	4	3	3	14	0	0	0	3	15	0	Normal	0
56	1.588788	tcp	-	FIN	10	6	534	268	9.441159	254	252	2421.971924	1127.903809	2	1	173.193	301.393594	11388.44841	541.030062	255	3086844008	3257523641	255	0.153274	0.081819	0.071455	53	45	0	0	2	1	1	1	1	2	0	0	0	2	2	0	Normal	0
57	1.151373	tcp	-	FIN	10	8	2516	354	14.76498	254	252	15737.73145	2153.949951	2	1	123.646778	144.751719	8172.13149	198.059172	255	531787453	1249086836	255	0.24447	0.13811	0.10636	252	44	0	0	17	1	1	1	1	3	0	0	0	10	3	0	Normal	0
58	14.355273	tcp	-	REQ	20	0	900	0	1.323555	254	0	476.47995	0	19	0	755.540687	0	1095.4585	0	255	0	0	0	0	0	0	45	0	0	0	17	6	9	3	3	14	0	0	0	10	15	0	Normal	0
59	14.355273	tcp	-	REQ	20	0	900	0	1.323555	254	0	476.47995	0	19	0	755.540687	0	1095.4585	0	255	0	0	0	0	0	0	45	0	0	0	17	6	9	3	3	14	0	0	0	10	15	0	Normal	0
60	14.355273	tcp	-	REQ	20	0	900	0	1.323555	254	0	476.47995	0	19	0	755.540687	0	1095.4585	0	255	0	0	0	0	0	0	45	0	0	0	17	6	9	3	3	14	0	0	0	10	15	0	Normal	0
61	15.53235	tcp	-	REQ	20	0	900	0	1.223253	254	0	440.371246	0	19	0	817.492125	0	1294.16175	0	255	0	0	0	0	0	0	45	0	0	0	17	6	9	3	3	14	0	0	0	10	15	0	Normal	0
62	15.590977	tcp	-	REQ	20	0	900	0	1.218654	254	0	438.715302	0	19	0	820.57775	0	1301.85075	0	255	0	0	0	0	0	0	45	0	0	0	17	6	9	3	3	14	0	0	0	10	15	0	Normal	0
63	15.53235	tcp	-	REQ	20	0	900	0	1.223253	254	0	440.371246	0	19	0	817.492125	0	1294.16175	0	255	0	0	0	0	0	0	45	0	0	0	17	6	9	3	3	14	0	0	0	10	15	0	Normal	0
64	15.53235	tcp	-	REQ	20	0	900	0	1.223253	254	0	440.371246	0	19	0	817.492125	0	1294.16175	0	255	0	0	0	0	0	0	45	0	0	0	17	6	9	3	3	14	0	0	0	10	15	0	Normal	0
65	15.590977	tcp	-	REQ	20	0	900	0	1.218654	254	0	438.715302	0	19	0	820.57775	0	1301.85075	0	255	0	0	0	0	0	0	45	0	0	0	17	6	9	3	3	14	0	0	0	10	15	0	Normal	0
66	15.590977	tcp	-	REQ	20	0	900	0	1.218654	254	0	438.715302	0	19	0	820.57775	0	1301.85075	0	255	0	0	0	0	0	0	45	0	0	0	17	6	9	3	3	14	0	0	0	10	15	0	Normal	0
67	1.074494	tcp	-	FIN	10	8	2516	354	15.821401	254	252	16863.75195	2308.063232	2	1	119.388222	135.148	7733.705204	189.958375	255	2795605829	1134397635	255	0.22157	0.127886	0.093684	252	44	0	0	17	1	1	1	1	3	0	0	0	3	3	0	Normal	0
68	15.979696	tcp	-	REQ	18	0	810	0	1.06385	254	0	382.985992	0	17	0	939.982125	0	1630.5805	0	255	0	0	0	0	0	0	45	0	0	0	17	6	2	1	1	14	0	0	0	3	15	0	Normal	0
69	15.226356	tcp	-	REQ	18	0	810	0	1.116485	254	0	401.934662	0	17	0	895.668	0	1477.873125	0	255	0	0	0	0	0	0	45	0	0	0	17	6	2	1	1	14	0	0	0	3	15	0	Normal	0
70	15.979696	tcp	-	REQ	18	0	810	0	1.06385	254	0	382.985992	0	17	0	939.982125	0	1630.5805	0	255	0	0	0	0	0	0	45	0	0	0	18	6	4	2	2	17	0	0	0	4	17	0	Normal	0
71	15.226356	tcp	-	REQ	18	0	810	0	1.116485	254	0	401.934662	0	17	0	895.668	0	1477.873125	0	255	0	0	0	0	0	0	45	0	0	0	18	6	4	2	2	17	0	0	0	4	17	0	Normal	0
72	15.979696	tcp	-	REQ	18	0	810	0	1.06385	254	0	382.985992	0	17	0	939.982125	0	1630.5805	0	255	0	0	0	0	0	0	45	0	0	0	18	6	4	2	2	17	0	0	0	4	17	0	Normal	0
73	1.303518	tcp	http	FIN	12	8	898	1120	14.575939	62	252	5057.083984	6014.492676	2	2	118.501635	175.467	6491.561713	252.408328	255	1182907296	802589817	255	0.140062	0.07451	0.065552	75	140	1	157	1	1	1	1	1	1	0	0	1	2	1	0	Normal	0
74	15.226356	tcp	-	REQ	18	0	810	0	1.116485	254	0	401.934662	0	17	0	895.668	0	1477.873125	0	255	0	0	0	0	0	0	45	0	0	0	18	6	4	2	2	17	0	0	0	4	17	0	Normal	0
75	15.374568	tcp	-	REQ	16	0	720	0	0.975637	254	0	351.22937	0	15	0	1024.971188	0	1831.659375	0	255	0	0	0	0	0	0	45	0	0	0	18	6	3	3	3	17	0	0	0	3	17	0	Normal	0
76	15.374568	tcp	-	REQ	16	0	720	0	0.975637	254	0	351.22937	0	15	0	1024.971188	0	1831.659375	0	255	0	0	0	0	0	0	45	0	0	0	18	6	3	3	3	17	0	0	0	3	17	0	Normal	0
77	15.374568	tcp	-	REQ	16	0	720	0	0.975637	254	0	351.22937	0	15	0	1024.971188	0	1831.659375	0	255	0	0	0	0	0	0	45	0	0	0	18	6	3	3	3	17	0	0	0	3	17	0	Normal	0
78	0.582389	tcp	-	FIN	10	6	534	268	25.755981	254	252	6607.267578	3076.981201	2	1	64.699778	96.684398	3507.093149	155.981016	255	4226419251	1222508038	255	0.178731	0.098958	0.079773	53	45	0	0	3	1	1	1	1	2	0	0	0	1	2	0	Normal	0
79	16.448053	tcp	-	REQ	14	0	630	0	0.790367	254	0	284.532166	0	13	0	1265.234875	0	2435.79	0	255	0	0	0	0	0	0	45	0	0	0	18	6	9	3	3	17	0	0	0	10	17	0	Normal	0
80	16.76671	tcp	-	REQ	14	0	630	0	0.775346	254	0	279.124512	0	13	0	1289.747	0	2508.6645	0	255	0	0	0	0	0	0	45	0	0	0	18	6	9	3	3	17	0	0	0	10	17	0	Normal	0
81	16.76671	tcp	-	REQ	14	0	630	0	0.775346	254	0	279.124512	0	13	0	1289.747	0	2508.6645	0	255	0	0	0	0	0	0	45	0	0	0	18	6	9	3	3	17	0	0	0	10	17	0	Normal	0
82	15.40279	tcp	-	REQ	14	0	630	0	0.844003	254	0	303.841064	0	13	0	1184.83	0	2188.4775	0	255	0	0	0	0	0	0	45	0	0	0	18	6	9	3	3	17	0	0	0	10	17	0	Normal	0
83	16.448053	tcp	-	REQ	14	0	630	0	0.790367	254	0	284.532166	0	13	0	1265.234875	0	2435.79	0	255	0	0	0	0	0	0	45	0	0	0	18	6	9	3	3	17	0	0	0	10	17	0	Normal	0
84	2.462774	tcp	-	FIN	10	8	2516	354	6.902785	254	252	7357.556641	1006.994507	2	1	273.641556	328.576719	17425.54618	481.345844	255	3840327893	3548556327	255	0.2792	0.162075	0.117125	252	44	0	0	18	1	1	1	1	1	0	0	0	10	1	0	Normal	0
85	1.047169	tcp	-	FIN	10	8	534	354	16.234247	254	252	3674.669678	2368.290283	2	1	116.352111	132.691281	7064.833854	172.447047	255	3922662296	186468384	255	0.171522	0.11764	0.053882	53	44	0	0	3	1	1	1	1	2	0	0	0	2	2	0	Normal	0
86	16.76671	tcp	-	REQ	14	0	630	0	0.775346	254	0	279.124512	0	13	0	1289.747	0	2508.6645	0	255	0	0	0	0	0	0	45	0	0	0	18	6	9	3	3	17	0	0	0	10	17	0	Normal	0
87	16.448053	tcp	-	REQ	14	0	630	0	0.790367	254	0	284.532166	0	13	0	1265.234875	0	2435.79	0	255	0	0	0	0	0	0	45	0	0	0	18	6	9	3	3	17	0	0	0	10	17	0	Normal	0
88	15.40279	tcp	-	REQ	14	0	630	0	0.844003	254	0	303.841064	0	13	0	1184.83	0	2188.4775	0	255	0	0	0	0	0	0	45	0	0	0	18	6	9	3	3	17	0	0	0	10	17	0	Normal	0
89	15.40279	tcp	-	REQ	14	0	630	0	0.844003	254	0	303.841064	0	13	0	1184.83	0	2188.4775	0	255	0	0	0	0	0	0	45	0	0	0	18	6	9	3	3	17	0	0	0	10	17	0	Normal	0
90	2.417396	tcp	http	FIN	12	10	896	1142	8.687033	62	252	2720.282471	3402.007568	2	2	219.671639	251.911219	13318.12168	368.903437	255	1647371567	938705912	255	0.301504	0.150194	0.15131	75	114	1	126	1	1	2	1	1	1	0	0	1	1	1	0	Normal	0
91	16.044233	tcp	-	REQ	12	0	540	0	0.685605	254	0	246.817657	0	11	0	1458.56675	0	2845.959	0	255	0	0	0	0	0	0	45	0	0	0	8	6	5	2	2	7	0	0	0	5	8	0	Normal	0
92	16.352577	tcp	-	REQ	12	0	540	0	0.672677	254	0	242.163666	0	11	0	1486.598	0	2934.0635	0	255	0	0	0	0	0	0	45	0	0	0	8	6	5	3	3	7	0	0	0	5	8	0	Normal	0
93	16.044233	tcp	-	REQ	12	0	540	0	0.685605	254	0	246.817657	0	11	0	1458.56675	0	2845.959	0	255	0	0	0	0	0	0	45	0	0	0	18	6	2	1	1	17	0	0	0	1	17	0	Normal	0
94	16.352577	tcp	-	REQ	12	0	540	0	0.672677	254	0	242.163666	0	11	0	1486.598	0	2934.0635	0	255	0	0	0	0	0	0	45	0	0	0	8	6	5	3	3	7	0	0	0	5	8	0	Normal	0
95	16.352577	tcp	-	REQ	12	0	540	0	0.672677	254	0	242.163666	0	11	0	1486.598	0	2934.0635	0	255	0	0	0	0	0	0	45	0	0	0	8	6	5	3	3	7	0	0	0	5	8	0	Normal	0
96	16.044233	tcp	-	REQ	12	0	540	0	0.685605	254	0	246.817657	0	11	0	1458.56675	0	2845.959	0	255	0	0	0	0	0	0	45	0	0	0	8	6	5	2	2	7	0	0	0	5	8	0	Normal	0
97	0.664512	tcp	-	FIN	10	6	534	268	22.572957	254	252	5790.71582	2696.71582	2	1	69.994778	114.784602	3565.853629	166.495	255	2600388172	623342715	255	0.148054	0.090584	0.05747	53	45	0	0	5	1	1	1	1	3	0	0	0	2	3	0	Normal	0
98	0.860208	tcp	-	FIN	10	6	534	268	17.437643	254	252	4473.336914	2083.217041	2	1	95.474667	156.240203	4650.146095	225.094078	255	2537299422	4130059309	255	0.16717	0.079005	0.088165	53	45	0	0	5	1	1	1	1	3	0	0	0	1	3	0	Normal	0
99	15.102544	tcp	-	REQ	10	0	450	0	0.595926	254	0	214.533401	0	9	0	1678.0605	0	3601.72875	0	255	0	0	0	0	0	0	45	0	0	0	11	6	2	2	2	11	0	0	0	3	11	0	Normal	0
100	1.979445	tcp	http	FIN	10	10	810	1228	9.59865	62	252	2946.280518	4469.939941	2	2	219.938333	211.908	14679.52685	514.389156	255	504743724	17824254	255	0.14109	0.071357	0.069733	81	123	1	168	2	1	1	1	1	2	0	0	1	1	2	0	Normal	0
101	15.102544	tcp	-	REQ	10	0	450	0	0.595926	254	0	214.533401	0	9	0	1678.0605	0	3601.72875	0	255	0	0	0	0	0	0	45	0	0	0	11	6	2	2	2	11	0	0	0	3	11	0	Normal	0
102	1.763225	tcp	-	FIN	10	8	2516	354	9.641424	254	252	10276.62402	1406.513672	2	1	193.716111	229.543281	11342.30539	425.373531	255	732537965	857310543	255	0.228211	0.156418	0.071793	252	44	0	0	8	1	1	1	1	1	0	0	0	3	1	0	Normal	0
103	0.651652	tcp	-	FIN	10	6	534	268	23.018422	254	252	5904.992188	2749.934082	2	1	68.209889	112.848203	3503.393362	172.291953	255	573378078	3844895218	255	0.191544	0.087402	0.104142	53	45	0	0	5	1	1	1	1	3	0	0	0	1	3	0	Normal	0
104	15.684376	tcp	-	REQ	10	0	450	0	0.573819	254	0	206.575012	0	9	0	1742.7085	0	3773.5005	0	255	0	0	0	0	0	0	45	0	0	0	8	6	2	2	2	7	0	0	0	3	8	0	Normal	0
105	15.684376	tcp	-	REQ	10	0	450	0	0.573819	254	0	206.575012	0	9	0	1742.7085	0	3773.5005	0	255	0	0	0	0	0	0	45	0	0	0	8	6	2	2	2	7	0	0	0	3	8	0	Normal	0
106	15.008936	tcp	-	REQ	8	0	360	0	0.466389	254	0	167.899979	0	7	0	2144.13375	0	4393.9205	0	255	0	0	0	0	0	0	45	0	0	0	11	6	2	2	2	11	0	0	0	2	11	0	Normal	0
107	15.008936	tcp	-	REQ	8	0	360	0	0.466389	254	0	167.899979	0	7	0	2144.13375	0	4393.9205	0	255	0	0	0	0	0	0	45	0	0	0	11	6	2	2	2	11	0	0	0	2	11	0	Normal	0
108	1.15935	tcp	-	FIN	10	8	534	354	14.663388	254	252	3319.101074	2139.129639	2	1	122.448111	153.663141	8652.007826	198.409875	255	1859843698	1145592012	255	0.153635	0.083699	0.069936	53	44	0	0	3	1	1	1	1	2	0	0	0	1	2	0	Normal	0
109	16.131804	tcp	-	REQ	8	0	360	0	0.433925	254	0	156.213165	0	7	0	2304.54325	0	4770.138	0	255	0	0	0	0	0	0	45	0	0	0	11	6	2	2	2	11	0	0	0	2	11	0	Normal	0
110	16.131804	tcp	-	REQ	8	0	360	0	0.433925	254	0	156.213165	0	7	0	2304.54325	0	4770.138	0	255	0	0	0	0	0	0	45	0	0	0	11	6	2	2	2	11	0	0	0	2	11	0	Normal	0
111	0.717487	tcp	-	FIN	10	6	534	268	20.906303	254	252	5363.163574	2497.606201	2	1	66.388333	126.871	3284.802132	162.022297	255	4059060577	1649278110	255	0.132444	0.083125	0.049319	53	45	0	0	3	1	1	1	1	2	0	0	0	2	2	0	Normal	0
112	16.488672	tcp	-	REQ	6	0	270	0	0.303238	254	0	109.165855	0	5	0	3297.7345	0	6174.6335	0	255	0	0	0	0	0	0	45	0	0	0	11	6	5	2	2	11	0	0	0	5	11	0	Normal	0
113	0.874834	tcp	-	FIN	10	8	2516	354	19.432258	254	252	20712.5	2834.823486	2	1	97.190556	104.87743	5023.861708	182.480562	255	2138990264	4013507049	255	0.228169	0.140685	0.087484	252	44	0	0	12	1	1	1	1	3	0	0	0	2	3	0	Normal	0
114	16.800188	tcp	-	REQ	6	0	270	0	0.297616	254	0	107.141655	0	5	0	3360.0375	0	6278.833	0	255	0	0	0	0	0	0	45	0	0	0	12	6	1	1	1	9	0	0	0	2	9	0	Normal	0
115	16.488672	tcp	-	REQ	6	0	270	0	0.303238	254	0	109.165855	0	5	0	3297.7345	0	6174.6335	0	255	0	0	0	0	0	0	45	0	0	0	11	6	5	2	2	11	0	0	0	5	11	0	Normal	0
116	16.800188	tcp	-	REQ	6	0	270	0	0.297616	254	0	107.141655	0	5	0	3360.0375	0	6278.833	0	255	0	0	0	0	0	0	45	0	0	0	11	6	5	1	1	11	0	0	0	5	11	0	Normal	0
117	1.538604	tcp	http	FIN	10	10	814	1266	12.348856	62	252	3811.24707	5927.451172	2	2	170.860889	158.795219	9513.325933	271.657688	255	664847518	2707919610	255	0.333902	0.109439	0.224463	81	127	1	188	2	1	1	1	1	2	0	0	1	2	2	0	Normal	0
118	16.136995	tcp	-	REQ	6	0	270	0	0.309847	254	0	111.54493	0	5	0	3227.399	0	6033.978	0	255	0	0	0	0	0	0	45	0	0	0	11	6	5	2	2	11	0	0	0	5	11	0	Normal	0
119	16.136995	tcp	-	REQ	6	0	270	0	0.309847	254	0	111.54493	0	5	0	3227.399	0	6033.978	0	255	0	0	0	0	0	0	45	0	0	0	11	6	5	2	2	11	0	0	0	5	11	0	Normal	0
120	17.272808	tcp	-	REQ	4	0	180	0	0.173683	254	0	62.526024	0	3	0	5757.6025	0	8142.4755	0	255	0	0	0	0	0	0	45	0	0	0	12	6	8	2	2	9	0	0	0	9	9	0	Normal	0
121	17.267853	tcp	-	REQ	4	0	180	0	0.173733	254	0	62.543964	0	3	0	5755.9505	0	8140.131	0	255	0	0	0	0	0	0	45	0	0	0	12	6	8	2	2	9	0	0	0	9	9	0	Normal	0
122	17.267853	tcp	-	REQ	4	0	180	0	0.173733	254	0	62.543964	0	3	0	5755.9505	0	8140.131	0	255	0	0	0	0	0	0	45	0	0	0	12	6	8	2	2	9	0	0	0	9	9	0	Normal	0
123	0.869206	tcp	-	FIN	10	6	534	268	17.257129	254	252	4427.028809	2061.651611	2	1	89.176556	152.091797	4647.90085	215.683547	255	1130834393	1765038992	255	0.2012	0.108745	0.092455	53	45	0	0	4	1	1	1	1	3	0	0	0	1	3	0	Normal	0
124	19.176811	tcp	-	REQ	4	0	180	0	0.156439	254	0	56.31802	0	3	0	6392.2705	0	9040.03	0	255	0	0	0	0	0	0	45	0	0	0	12	6	8	2	2	9	0	0	0	9	9	0	Normal	0
125	17.272808	tcp	-	REQ	4	0	180	0	0.173683	254	0	62.526024	0	3	0	5757.6025	0	8142.4755	0	255	0	0	0	0	0	0	45	0	0	0	12	6	8	2	2	9	0	0	0	9	9	0	Normal	0
126	16.687513	tcp	-	REQ	4	0	180	0	0.179775	254	0	64.719048	0	3	0	5562.5045	0	7866.557	0	255	0	0	0	0	0	0	45	0	0	0	12	6	8	2	2	9	0	0	0	9	9	0	Normal	0
127	19.176811	tcp	-	REQ	4	0	180	0	0.156439	254	0	56.31802	0	3	0	6392.2705	0	9040.03	0	255	0	0	0	0	0	0	45	0	0	0	12	6	8	2	2	9	0	0	0	9	9	0	Normal	0
128	0.816781	tcp	-	FIN	10	6	2516	268	18.364776	254	252	22184.65039	2193.978516	2	1	90.476222	137.692797	4489.654147	196.170453	255	2986121594	4120927092	255	0.234341	0.128308	0.106033	252	45	0	0	12	1	1	1	1	3	0	0	0	9	3	0	Normal	0
129	16.687513	tcp	-	REQ	4	0	180	0	0.179775	254	0	64.719048	0	3	0	5562.5045	0	7866.557	0	255	0	0	0	0	0	0	45	0	0	0	12	6	8	2	2	9	0	0	0	9	9	0	Normal	0
130	0.724897	tcp	-	FIN	10	6	534	268	20.692594	254	252	5308.340332	2472.075195	2	1	78.324111	114.136	4176.591702	179.829109	255	1754390776	3920969527	255	0.305671	0.154212	0.151459	53	45	0	0	4	1	1	1	1	3	0	0	0	1	3	0	Normal	0
131	1.625287	tcp	http	FIN	12	8	876	1182	11.690243	62	252	3952.532471	5094.484863	2	2	147.753369	221.341281	7502.326999	308.739156	255	1189974610	4041664482	255	0.184153	0.075141	0.109012	73	148	1	189	1	1	2	1	1	1	0	0	1	1	1	0	Normal	0
132	1.739142	tcp	-	FIN	10	8	2516	354	9.774935	254	252	10418.93066	1425.990601	2	1	193.200556	237.767719	11446.07773	345.173906	255	2807919407	90823043	255	0.155534	0.074759	0.080775	252	44	0	0	12	1	1	1	1	3	0	0	0	1	3	0	Normal	0
133	0.885835	tcp	-	FIN	10	6	534	268	16.933176	254	252	4343.924316	2022.950073	2	1	98.388333	146.184594	4828.08777	224.065016	255	1049614339	2314763912	255	0.264407	0.154903	0.109504	53	45	0	0	4	1	1	1	1	3	0	0	0	2	3	0	Normal	0
134	1.179485	tcp	-	FIN	10	8	534	354	14.413071	254	252	3262.440918	2102.612549	2	1	131.053889	157.24	7212.306954	296.206062	255	2521601668	1350177862	255	0.153475	0.059793	0.093682	53	44	0	0	5	1	1	1	1	2	0	0	0	2	2	0	Normal	0
135	1.318945	tcp	-	FIN	10	8	2516	354	12.889089	254	252	13738.25195	1880.290649	2	1	139.290556	176.796141	8370.505282	290.400688	255	194472982	3611257216	255	0.141348	0.081363	0.059985	252	44	0	0	1	1	2	1	1	1	0	0	0	1	2	0	Normal	0
136	1.048635	tcp	http	FIN	10	8	824	1206	16.211551	62	252	5660.692383	8056.1875	2	2	116.515	129.34943	6160.721977	249.897156	255	3719681799	1268959706	255	0.263248	0.142526	0.120722	82	151	1	201	4	1	1	1	1	4	0	0	1	1	4	0	Normal	0
137	1.49338	tcp	http	FIN	10	10	822	1378	12.722817	62	252	3964.161865	6648.006836	2	2	165.843111	154.136328	9429.113098	361.663156	255	2803389328	344484475	255	0.24616	0.106148	0.140012	82	138	1	190	4	1	19	3	3	4	0	0	9	3	4	0	Normal	0
138	1.49338	tcp	http	FIN	10	10	822	1378	12.722817	62	252	3964.161865	6648.006836	2	2	165.843111	154.136328	9429.113098	361.663156	255	2803389328	344484475	255	0.24616	0.106148	0.140012	82	138	1	190	4	1	19	3	3	4	0	0	9	3	4	0	Normal	0
139	0.657843	tcp	-	FIN	10	8	534	354	25.842032	254	252	5849.419922	3769.896484	2	1	71.205889	82.13343	3940.160955	155.716141	255	3513978104	3009814518	255	0.154585	0.0829	0.071685	53	44	0	0	5	1	1	1	1	2	0	0	0	1	2	0	Normal	0
140	1.49338	tcp	http	FIN	10	10	822	1378	12.722817	62	252	3964.161865	6648.006836	2	2	165.843111	154.136328	9429.113098	361.663156	255	2803389328	344484475	255	0.24616	0.106148	0.140012	82	138	1	190	4	1	19	3	3	4	0	0	9	3	4	0	Normal	0
141	1.450415	tcp	-	FIN	10	8	2516	354	11.720783	254	252	12492.97559	1709.855469	2	1	161.142778	196.436281	10739.8817	272.772906	255	2169276756	153020640	255	0.148026	0.075352	0.072674	252	44	0	0	3	1	1	1	1	1	0	0	0	1	1	0	Normal	0
142	1.45018	tcp	-	FIN	10	8	534	354	11.722682	254	252	2653.463623	1710.132446	2	1	161.131111	186.609422	10858.87348	275.466563	255	676216202	1044137019	255	0.147977	0.075253	0.072724	53	44	0	0	3	1	1	1	1	2	0	0	0	2	2	0	Normal	0
143	1.302269	tcp	-	FIN	10	8	534	354	13.054139	254	252	2954.842773	1904.36853	2	1	131.686	173.98	9299.015842	230.862594	255	1096251361	3075233536	255	0.162513	0.084404	0.078109	53	44	0	0	3	1	1	1	1	2	0	0	0	1	2	0	Normal	0
144	1.20946	tcp	http	FIN	10	8	816	1294	14.055859	62	252	4861.673828	7494.253418	2	2	134.384444	161.683141	8559.975615	332.885312	255	4178422368	2909803900	255	0.160495	0.076835	0.08366	82	162	1	245	4	1	1	1	1	4	0	0	1	1	5	0	Normal	0
145	0.638839	tcp	-	FIN	10	6	2516	268	23.480094	254	252	28363.95313	2805.088623	2	1	67.101111	99.882797	3558.53123	152.201516	255	2761340365	4249137715	255	0.223974	0.139422	0.084552	252	45	0	0	2	1	1	1	1	2	0	0	0	2	3	0	Normal	0
146	1.368353	tcp	http	FIN	10	10	810	1138	13.885306	62	252	4262.058105	5992.605469	2	2	151.936889	140.481	8151.237969	274.637688	255	3927142267	686902016	255	0.257473	0.104015	0.153458	81	114	1	199	4	1	2	2	2	4	0	0	4	3	5	0	Normal	0
147	1.368353	tcp	http	FIN	10	10	810	1138	13.885306	62	252	4262.058105	5992.605469	2	2	151.936889	140.481	8151.237969	274.637688	255	3927142267	686902016	255	0.257473	0.104015	0.153458	81	114	1	199	4	1	2	2	2	4	0	0	4	3	5	0	Normal	0
148	0.963874	tcp	-	FIN	10	8	2516	354	17.63716	254	252	18799.13867	2572.950439	2	1	104.145556	128.774	6995.117633	184.499641	255	4020956110	929068355	255	0.122622	0.062448	0.060174	252	44	0	0	2	1	2	1	1	2	0	0	0	1	3	0	Normal	0
149	0.866189	tcp	-	FIN	10	8	534	354	19.626202	254	252	4442.448242	2863.116455	2	1	91.926889	103.145141	4882.050891	188.508297	255	4029826422	3624478972	255	0.237641	0.144164	0.093477	53	44	0	0	4	1	1	1	1	1	0	0	0	3	1	0	Normal	0
150	0.720965	tcp	http	FIN	10	8	800	1246	23.579507	62	252	7989.291992	12105.99609	2	2	80.107222	93.228859	4202.933493	149.406563	255	3269906757	2745857208	255	0.142953	0.067697	0.075256	80	156	1	221	2	1	20	1	1	2	0	0	1	1	2	0	Normal	0
151	0.650809	tcp	-	FIN	10	6	2516	268	23.048237	254	252	27842.27148	2753.496094	2	1	65.168778	105.39	3580.068927	150.487172	255	1790221268	1361794474	255	0.286305	0.12385	0.162455	252	45	0	0	2	1	1	1	1	2	0	0	0	1	2	0	Normal	0
152	1.09756	tcp	http	FIN	10	10	792	1140	17.311126	62	252	5196.981934	7478.40625	2	2	121.937222	113.950555	7823.68249	154.534266	255	365998042	2150456672	255	0.149633	0.072004	0.077629	79	114	1	125	2	1	1	1	1	2	0	0	1	1	2	0	Normal	0
153	0.847027	tcp	-	FIN	10	6	534	268	17.708999	254	252	4542.948242	2115.63501	2	1	90.553	146.489	4881.42292	226.545547	255	854834386	928619636	255	0.265274	0.114578	0.150696	53	45	0	0	2	1	1	1	1	2	0	0	0	1	2	0	Normal	0
154	0.698707	tcp	-	FIN	10	6	2516	268	21.468227	254	252	25933.61719	2564.737549	2	1	72.785	117.88	3880.991189	184.798297	255	2697171862	79615878	255	0.203594	0.109304	0.09429	252	45	0	0	2	1	1	1	1	2	0	0	0	1	2	0	Normal	0
155	1.058935	tcp	-	FIN	10	8	2516	354	16.053865	254	252	17111.53125	2341.975586	2	1	117.649444	141.687141	7825.927286	202.278828	255	2876010731	1773399987	255	0.15398	0.067118	0.086862	252	44	0	0	3	1	1	1	1	2	0	0	0	2	2	0	Normal	0
156	0.762124	tcp	-	FIN	10	8	534	354	22.306081	254	252	5049.047363	3254.063721	2	1	84.680444	97.66257	5196.7357	131.455094	255	2450225453	857637212	255	0.132417	0.07776	0.054657	53	44	0	0	6	1	1	1	1	4	0	0	0	1	4	0	Normal	0
157	0.696721	tcp	-	FIN	10	8	2516	354	24.40001	254	252	26007.54102	3559.531006	2	1	74.717	90.208289	4045.492527	163.732797	255	3664217323	1561140497	255	0.137256	0.065254	0.072002	252	44	0	0	3	1	1	1	1	2	0	0	0	1	2	0	Normal	0
158	1.552272	tcp	http	FIN	10	8	822	1120	10.951689	62	252	3813.764648	5050.661133	2	2	172.474667	205.666422	10175.85319	397.208594	255	1797628756	1731393852	255	0.22291	0.098223	0.124687	82	140	1	157	2	1	1	1	1	2	0	0	1	1	2	0	Normal	0
159	1.080772	tcp	-	FIN	10	8	534	354	15.729496	254	252	3560.417725	2294.656006	2	1	118.041778	140.174578	7023.830555	207.317875	255	150265011	4249647506	255	0.18222	0.099541	0.082679	53	44	0	0	6	1	1	1	1	4	0	0	0	1	4	0	Normal	0
160	0.685279	tcp	-	FIN	10	6	534	268	21.888895	254	252	5615.230957	2614.993164	2	1	63.285444	108.015	3505.66538	138.291359	255	2270531088	1239868836	255	0.236791	0.145203	0.091588	53	45	0	0	5	1	1	1	1	3	0	0	0	2	3	0	Normal	0
161	0.874161	tcp	http	FIN	10	10	796	1192	21.735126	62	252	6561.720215	9819.701172	2	2	97.129	86.873555	5342.234208	160.059984	255	3592259928	3043092096	255	0.174053	0.091674	0.082379	80	119	1	151	2	1	1	1	1	1	0	0	1	1	1	0	Normal	0
162	0.633507	tcp	-	FIN	10	6	2516	268	23.677717	254	252	28602.68164	2828.697998	2	1	66.765333	112.086602	3599.072528	181.029141	255	2985558268	2856325946	255	0.15334	0.073071	0.080269	252	45	0	0	18	1	1	1	1	1	0	0	0	2	1	0	Normal	0
163	0.418529	tcp	-	FIN	10	6	534	268	35.83981	254	252	9194.105469	4281.662598	2	1	43.467333	66.652203	2208.951184	89.613461	255	1570613953	2907579949	255	0.155128	0.08526	0.069868	53	45	0	0	5	1	2	2	1	3	0	0	0	2	3	0	Normal	0
164	9.734114	tcp	-	REQ	12	0	540	0	1.130046	254	0	406.816711	0	11	0	884.919437	0	1438.30125	0	255	0	0	0	0	0	0	45	0	0	0	18	6	11	2	2	18	0	0	0	11	17	0	Normal	0
165	9.05373	tcp	-	REQ	12	0	540	0	1.214969	254	0	437.388794	0	11	0	823.066375	0	1273.996375	0	255	0	0	0	0	0	0	45	0	0	0	18	6	11	2	2	18	0	0	0	11	17	0	Normal	0
166	8.834706	tcp	-	REQ	12	0	540	0	1.245089	254	0	448.232208	0	11	0	803.155062	0	1223.7005	0	255	0	0	0	0	0	0	45	0	0	0	18	6	11	2	2	18	0	0	0	11	17	0	Normal	0
167	9.05373	tcp	-	REQ	12	0	540	0	1.214969	254	0	437.388794	0	11	0	823.066375	0	1273.996375	0	255	0	0	0	0	0	0	45	0	0	0	18	6	11	2	2	18	0	0	0	11	17	0	Normal	0
168	8.232217	tcp	-	REQ	12	0	540	0	1.336214	254	0	481.036896	0	11	0	748.383375	0	1073.022	0	255	0	0	0	0	0	0	45	0	0	0	18	6	11	2	2	18	0	0	0	11	17	0	Normal	0
169	9.492497	tcp	-	REQ	12	0	540	0	1.15881	254	0	417.17157	0	11	0	862.95425	0	1377.74275	0	255	0	0	0	0	0	0	45	0	0	0	18	6	11	2	2	18	0	0	0	11	17	0	Normal	0
170	8.232217	tcp	-	REQ	12	0	540	0	1.336214	254	0	481.036896	0	11	0	748.383375	0	1073.022	0	255	0	0	0	0	0	0	45	0	0	0	18	6	11	2	2	18	0	0	0	11	17	0	Normal	0
171	9.492497	tcp	-	REQ	12	0	540	0	1.15881	254	0	417.17157	0	11	0	862.95425	0	1377.74275	0	255	0	0	0	0	0	0	45	0	0	0	18	6	11	2	2	18	0	0	0	11	17	0	Normal	0
172	1.139638	tcp	-	FIN	10	8	534	354	14.917018	254	252	3376.510986	2176.129639	2	1	126.522667	138.379141	7527.464104	177.597625	255	516089707	2848975953	255	0.272878	0.170975	0.101903	53	44	0	0	5	1	2	2	1	3	0	0	0	2	3	0	Normal	0
173	9.734114	tcp	-	REQ	12	0	540	0	1.130046	254	0	406.816711	0	11	0	884.919437	0	1438.30125	0	255	0	0	0	0	0	0	45	0	0	0	18	6	11	2	2	18	0	0	0	11	17	0	Normal	0
174	8.834706	tcp	-	REQ	12	0	540	0	1.245089	254	0	448.232208	0	11	0	803.155062	0	1223.7005	0	255	0	0	0	0	0	0	45	0	0	0	18	6	11	2	2	18	0	0	0	11	17	0	Normal	0
175	0.000006	tcp	-	REQ	2	0	90	0	166666.6608	254	0	59999996	0	1	0	0.006	0	0	0	255	0	0	0	0	0	0	45	0	0	0	18	6	11	1	1	18	0	0	0	11	17	0	Normal	0
176	13.982293	tcp	-	REQ	10	0	450	0	0.643671	254	0	231.721649	0	9	0	1553.588125	0	3023.2175	0	255	0	0	0	0	0	0	45	0	0	0	27	6	20	2	2	25	0	0	0	22	25	0	Normal	0
177	20.535067	tcp	-	REQ	10	0	450	0	0.438275	254	0	157.778885	0	9	0	2281.67375	0	5055.469	0	255	0	0	0	0	0	0	45	0	0	0	27	6	20	2	2	25	0	0	0	22	25	0	Normal	0
178	18.112692	tcp	-	REQ	10	0	450	0	0.496889	254	0	178.880096	0	9	0	2012.521375	0	4301.3875	0	255	0	0	0	0	0	0	45	0	0	0	27	6	20	2	2	25	0	0	0	22	25	0	Normal	0
179	0.500492	tcp	-	FIN	10	6	2516	268	29.97051	254	252	36204.375	3580.477051	2	1	55.454778	87.089602	2698.828515	125.331422	255	2593748055	4108003839	255	0.109026	0.065034	0.043992	252	45	0	0	27	1	1	1	1	1	0	0	0	22	1	0	Normal	0
180	15.328777	tcp	-	REQ	10	0	450	0	0.587131	254	0	211.367157	0	9	0	1703.1975	0	3444.5785	0	255	0	0	0	0	0	0	45	0	0	0	27	6	20	2	2	25	0	0	0	22	25	0	Normal	0
181	14.958252	tcp	-	REQ	10	0	450	0	0.601675	254	0	216.602844	0	9	0	1662.028	0	3325.15875	0	255	0	0	0	0	0	0	45	0	0	0	27	6	20	2	2	25	0	0	0	22	25	0	Normal	0
182	13.053721	tcp	-	REQ	10	0	450	0	0.689459	254	0	248.205078	0	9	0	1450.4135	0	2746.9375	0	255	0	0	0	0	0	0	45	0	0	0	27	6	20	2	2	25	0	0	0	22	25	0	Normal	0
183	1.12155	tcp	http	FIN	12	10	890	1150	18.724088	62	252	5820.516602	7382.640137	2	2	101.878273	114.842109	6268.573175	186.929859	255	3214576969	978178361	255	0.155339	0.08797	0.067369	74	115	1	130	2	1	1	1	1	2	0	0	1	1	2	0	Normal	0
184	14.958252	tcp	-	REQ	10	0	450	0	0.601675	254	0	216.602844	0	9	0	1662.028	0	3325.15875	0	255	0	0	0	0	0	0	45	0	0	0	27	6	20	2	2	25	0	0	0	22	25	0	Normal	0
185	19.106997	tcp	-	REQ	10	0	450	0	0.471032	254	0	169.571396	0	9	0	2122.9995	0	4611.1625	0	255	0	0	0	0	0	0	45	0	0	0	27	6	20	2	2	25	0	0	0	22	25	0	Normal	0
186	24.755817	tcp	-	REQ	10	0	450	0	0.363551	254	0	130.878326	0	9	0	2750.64575	0	6359.573	0	255	0	0	0	0	0	0	45	0	0	0	27	6	20	1	1	25	0	0	0	22	25	0	Normal	0
187	23.255651	tcp	-	REQ	10	0	450	0	0.387003	254	0	139.320969	0	9	0	2583.96125	0	5897.124	0	255	0	0	0	0	0	0	45	0	0	0	18	6	6	2	2	18	0	0	0	6	17	0	Normal	0
188	22.761002	tcp	-	REQ	10	0	450	0	0.395413	254	0	142.34874	0	9	0	2529	0	5749.481	0	255	0	0	0	0	0	0	45	0	0	0	18	6	6	2	2	18	0	0	0	6	17	0	Normal	0
189	23.255651	tcp	-	REQ	10	0	450	0	0.387003	254	0	139.320969	0	9	0	2583.96125	0	5897.124	0	255	0	0	0	0	0	0	45	0	0	0	18	6	6	2	2	18	0	0	0	6	17	0	Normal	0
190	22.761002	tcp	-	REQ	10	0	450	0	0.395413	254	0	142.34874	0	9	0	2529	0	5749.481	0	255	0	0	0	0	0	0	45	0	0	0	18	6	6	2	2	18	0	0	0	6	17	0	Normal	0
191	18.44595	tcp	-	REQ	10	0	450	0	0.487912	254	0	175.648315	0	9	0	2049.54975	0	4402.1095	0	255	0	0	0	0	0	0	45	0	0	0	18	6	6	1	1	18	0	0	0	6	17	0	Normal	0
192	24.755817	tcp	-	REQ	10	0	450	0	0.363551	254	0	130.878326	0	9	0	2750.64575	0	6359.573	0	255	0	0	0	0	0	0	45	0	0	0	18	6	6	1	1	18	0	0	0	6	17	0	Normal	0
193	15.328777	tcp	-	REQ	10	0	450	0	0.587131	254	0	211.367157	0	9	0	1703.1975	0	3444.5785	0	255	0	0	0	0	0	0	45	0	0	0	27	6	20	2	2	25	0	0	0	22	25	0	Normal	0
194	13.053721	tcp	-	REQ	10	0	450	0	0.689459	254	0	248.205078	0	9	0	1450.4135	0	2746.9375	0	255	0	0	0	0	0	0	45	0	0	0	27	6	20	2	2	25	0	0	0	22	25	0	Normal	0
195	20.535067	tcp	-	REQ	10	0	450	0	0.438275	254	0	157.778885	0	9	0	2281.67375	0	5055.469	0	255	0	0	0	0	0	0	45	0	0	0	27	6	20	2	2	25	0	0	0	22	25	0	Normal	0
196	21.025787	tcp	-	REQ	10	0	450	0	0.428046	254	0	154.096481	0	9	0	2336.19825	0	5212.482	0	255	0	0	0	0	0	0	45	0	0	0	27	6	20	2	2	25	0	0	0	22	25	0	Normal	0
197	21.987556	tcp	-	REQ	10	0	450	0	0.409322	254	0	147.356079	0	9	0	2443.06175	0	5508.143	0	255	0	0	0	0	0	0	45	0	0	0	27	6	20	2	2	25	0	0	0	22	25	0	Normal	0
198	18.112692	tcp	-	REQ	10	0	450	0	0.496889	254	0	178.880096	0	9	0	2012.521375	0	4301.3875	0	255	0	0	0	0	0	0	45	0	0	0	27	6	20	2	2	25	0	0	0	22	25	0	Normal	0
199	18.44595	tcp	-	REQ	10	0	450	0	0.487912	254	0	175.648315	0	9	0	2049.54975	0	4402.1095	0	255	0	0	0	0	0	0	45	0	0	0	27	6	20	1	1	25	0	0	0	22	25	0	Normal	0
200	21.987556	tcp	-	REQ	10	0	450	0	0.409322	254	0	147.356079	0	9	0	2443.06175	0	5508.143	0	255	0	0	0	0	0	0	45	0	0	0	27	6	20	2	2	25	0	0	0	22	25	0	Normal	0
201	21.025787	tcp	-	REQ	10	0	450	0	0.428046	254	0	154.096481	0	9	0	2336.19825	0	5212.482	0	255	0	0	0	0	0	0	45	0	0	0	27	6	20	2	2	25	0	0	0	22	25	0	Normal	0
202	19.106997	tcp	-	REQ	10	0	450	0	0.471032	254	0	169.571396	0	9	0	2122.9995	0	4611.1625	0	255	0	0	0	0	0	0	45	0	0	0	27	6	20	2	2	25	0	0	0	22	25	0	Normal	0
203	13.982293	tcp	-	REQ	10	0	450	0	0.643671	254	0	231.721649	0	9	0	1553.588125	0	3023.2175	0	255	0	0	0	0	0	0	45	0	0	0	27	6	20	2	2	25	0	0	0	22	25	0	Normal	0
204	23.333012	tcp	-	REQ	8	0	360	0	0.300004	254	0	108.001488	0	7	0	3333.28675	0	7123.69	0	255	0	0	0	0	0	0	45	0	0	0	27	6	2	2	2	25	0	0	0	2	25	0	Normal	0
205	23.333012	tcp	-	REQ	8	0	360	0	0.300004	254	0	108.001488	0	7	0	3333.28675	0	7123.69	0	255	0	0	0	0	0	0	45	0	0	0	27	6	2	2	2	25	0	0	0	2	25	0	Normal	0
206	0.000009	udp	-	INT	2	0	104	0	111111.1072	254	0	46222220	0	0	0	0.009	0	0	0	0	0	0	0	0	0	0	52	0	0	0	2	2	1	1	1	1	0	0	0	1	1	0	Normal	0
207	25.801886	tcp	-	REQ	8	0	360	0	0.271298	254	0	97.667282	0	7	0	3685.9835	0	7908.7935	0	255	0	0	0	0	0	0	45	0	0	0	27	6	3	2	2	25	0	0	0	3	25	0	Normal	0
208	23.387411	tcp	-	REQ	8	0	360	0	0.299306	254	0	107.750275	0	7	0	3341.05825	0	7135.8145	0	255	0	0	0	0	0	0	45	0	0	0	27	6	3	1	1	25	0	0	0	3	25	0	Normal	0
209	23.660702	tcp	-	REQ	8	0	360	0	0.295849	254	0	106.505714	0	7	0	3380.1	0	7207.256	0	255	0	0	0	0	0	0	45	0	0	0	11	6	5	2	2	10	0	0	0	5	10	0	Normal	0
210	25.758749	tcp	-	REQ	8	0	360	0	0.271752	254	0	97.830841	0	7	0	3679.82075	0	7908.3105	0	255	0	0	0	0	0	0	45	0	0	0	11	6	5	2	2	10	0	0	0	5	10	0	Normal	0
211	23.660702	tcp	-	REQ	8	0	360	0	0.295849	254	0	106.505714	0	7	0	3380.1	0	7207.256	0	255	0	0	0	0	0	0	45	0	0	0	11	6	5	2	2	10	0	0	0	5	10	0	Normal	0
212	25.758749	tcp	-	REQ	8	0	360	0	0.271752	254	0	97.830841	0	7	0	3679.82075	0	7908.3105	0	255	0	0	0	0	0	0	45	0	0	0	11	6	5	2	2	10	0	0	0	5	10	0	Normal	0
213	23.387411	tcp	-	REQ	8	0	360	0	0.299306	254	0	107.750275	0	7	0	3341.05825	0	7135.8145	0	255	0	0	0	0	0	0	45	0	0	0	11	6	5	1	1	10	0	0	0	5	10	0	Normal	0
214	0.000001	udp	-	INT	2	0	104	0	1000000.003	254	0	416000000	0	0	0	0.001	0	0	0	0	0	0	0	0	0	0	52	0	0	0	4	2	2	1	1	2	0	0	0	2	2	0	Normal	0
215	1.673592	tcp	http	FIN	10	10	810	1250	11.352827	62	252	3484.720459	5377.654785	2	2	185.817333	172.823781	11880.84357	264.53125	255	1522106436	1808274607	255	0.272405	0.118175	0.15423	81	125	1	179	2	1	1	1	1	2	0	0	1	1	2	0	Normal	0
216	0.764506	tcp	-	FIN	10	6	534	268	19.620514	254	252	5033.315918	2343.997314	2	1	81.707222	126.416602	4438.601969	203.207203	255	2658339474	3311865946	255	0.197293	0.132422	0.064871	53	45	0	0	2	1	1	1	1	1	0	0	0	1	2	0	Normal	0
217	25.801886	tcp	-	REQ	8	0	360	0	0.271298	254	0	97.667282	0	7	0	3685.9835	0	7908.7935	0	255	0	0	0	0	0	0	45	0	0	0	27	6	3	2	2	25	0	0	0	3	25	0	Normal	0
218	2.185865	tcp	-	FIN	10	8	2516	354	7.777242	254	252	8289.625	1134.562378	2	1	235.241222	298.511844	14077.74139	448.213062	255	474828067	1496932436	255	0.223554	0.096279	0.127275	252	44	0	0	11	1	1	1	1	1	0	0	0	6	1	0	Normal	0
219	0.000004	igmp	-	INT	2	0	90	0	250000.0006	254	0	90000000	0	0	0	0.004	0	0	0	0	0	0	0	0	0	0	45	0	0	0	4	2	4	4	4	4	0	0	0	4	4	0	Normal	0
220	24.682304	tcp	-	REQ	6	0	270	0	0.202574	254	0	72.926743	0	5	0	4936.461	0	9053.515	0	255	0	0	0	0	0	0	45	0	0	0	11	6	4	2	2	10	0	0	0	6	10	0	Normal	0
221	25.819431	tcp	-	REQ	6	0	270	0	0.193653	254	0	69.714935	0	5	0	5163.8865	0	9501.71	0	255	0	0	0	0	0	0	45	0	0	0	11	6	4	2	2	10	0	0	0	6	10	0	Normal	0
222	0.000003	igmp	-	INT	2	0	2120	0	333333.3215	254	0	2826666496	0	0	0	0.003	0	0	0	0	0	0	0	0	0	0	1060	0	0	0	4	2	4	4	4	4	0	0	0	4	4	0	Normal	0
223	0.000004	igmp	-	INT	2	0	90	0	250000.0006	254	0	90000000	0	0	0	0.004	0	0	0	0	0	0	0	0	0	0	45	0	0	0	4	2	4	4	4	4	0	0	0	4	4	0	Normal	0
224	25.819431	tcp	-	REQ	6	0	270	0	0.193653	254	0	69.714935	0	5	0	5163.8865	0	9501.71	0	255	0	0	0	0	0	0	45	0	0	0	11	6	4	2	2	10	0	0	0	6	10	0	Normal	0
225	0.000003	igmp	-	INT	2	0	2120	0	333333.3215	254	0	2826666496	0	0	0	0.003	0	0	0	0	0	0	0	0	0	0	1060	0	0	0	4	2	4	4	4	4	0	0	0	4	4	0	Normal	0
226	24.682304	tcp	-	REQ	6	0	270	0	0.202574	254	0	72.926743	0	5	0	4936.461	0	9053.515	0	255	0	0	0	0	0	0	45	0	0	0	11	6	4	2	2	10	0	0	0	6	10	0	Normal	0
227	1.429959	tcp	-	FIN	10	6	534	268	10.489811	254	252	2690.986084	1253.182739	2	1	154.764778	260.458203	9820.865541	461.2485	255	719690824	970205825	255	0.268815	0.127659	0.141156	53	45	0	0	4	1	1	1	1	2	0	0	0	1	2	0	Normal	0
228	31.542561	tcp	-	REQ	4	0	180	0	0.09511	254	0	34.239452	0	3	0	10514.187	0	14869.294	0	255	0	0	0	0	0	0	45	0	0	0	8	6	7	2	2	7	0	0	0	7	7	0	Normal	0
229	29.195513	tcp	-	REQ	4	0	180	0	0.102756	254	0	36.991985	0	3	0	9731.837	0	13762.884	0	255	0	0	0	0	0	0	45	0	0	0	8	6	7	2	2	7	0	0	0	7	7	0	Normal	0
230	30.79278	tcp	-	REQ	4	0	180	0	0.097425	254	0	35.073158	0	3	0	10264.259	0	14515.846	0	255	0	0	0	0	0	0	45	0	0	0	8	6	7	2	2	7	0	0	0	7	7	0	Normal	0
231	30.79278	tcp	-	REQ	4	0	180	0	0.097425	254	0	35.073158	0	3	0	10264.259	0	14515.846	0	255	0	0	0	0	0	0	45	0	0	0	8	6	7	2	2	7	0	0	0	7	7	0	Normal	0
232	27.413933	tcp	-	REQ	4	0	180	0	0.109433	254	0	39.396027	0	3	0	9137.977	0	12923.047	0	255	0	0	0	0	0	0	45	0	0	0	11	6	1	1	1	10	0	0	0	1	10	0	Normal	0
233	31.542561	tcp	-	REQ	4	0	180	0	0.09511	254	0	34.239452	0	3	0	10514.187	0	14869.294	0	255	0	0	0	0	0	0	45	0	0	0	8	6	7	2	2	7	0	0	0	7	7	0	Normal	0
234	0.524961	tcp	-	FIN	10	6	534	268	28.573551	254	252	7330.068359	3413.586914	2	1	58.226333	79.221797	2984.401603	121.234352	255	2574656218	3450825200	255	0.197129	0.128843	0.068286	53	45	0	0	4	1	1	1	1	2	0	0	0	1	2	0	Normal	0
235	0.000003	udp	-	INT	2	0	104	0	333333.3215	254	0	138666656	0	0	0	0.003	0	0	0	0	0	0	0	0	0	0	52	0	0	0	4	2	1	1	1	2	0	0	0	3	2	0	Normal	0
236	29.195513	tcp	-	REQ	4	0	180	0	0.102756	254	0	36.991985	0	3	0	9731.837	0	13762.884	0	255	0	0	0	0	0	0	45	0	0	0	8	6	7	2	2	7	0	0	0	7	7	0	Normal	0
237	27.413933	tcp	-	REQ	4	0	180	0	0.109433	254	0	39.396027	0	3	0	9137.977	0	12923.047	0	255	0	0	0	0	0	0	45	0	0	0	8	6	7	1	1	7	0	0	0	7	7	0	Normal	0
238	0.000005	igmp	-	INT	2	0	90	0	200000.0051	254	0	72000000	0	0	0	0.005	0	0	0	0	0	0	0	0	0	0	45	0	0	0	2	2	2	2	2	2	0	0	0	3	2	0	Normal	0
239	0.000005	igmp	-	INT	2	0	90	0	200000.0051	254	0	72000000	0	0	0	0.005	0	0	0	0	0	0	0	0	0	0	45	0	0	0	2	2	2	2	2	2	0	0	0	3	2	0	Normal	0
240	1.129944	tcp	-	FIN	10	8	534	354	15.044994	254	252	3405.478516	2194.799072	2	1	122.617	150.692859	6633.795682	259.958828	255	1369330500	1187426251	255	0.248763	0.075085	0.173678	53	44	0	0	4	1	1	1	1	2	0	0	0	1	2	0	Normal	0
241	1.964566	tcp	-	FIN	10	8	2516	354	8.653311	254	252	9223.411133	1262.365356	2	1	218.174222	270.640719	13125.09697	469.482	255	1591881928	2482385855	255	0.159326	0.07008	0.089246	252	44	0	0	8	1	1	1	1	1	0	0	0	1	1	0	Normal	0
242	2.349783	tcp	http	FIN	12	10	888	1370	8.936996	62	252	2771.319824	4197.834473	2	2	213.616639	241.403	12385.515	352.723313	255	1786836554	2627151766	255	0.335828	0.176119	0.159709	74	137	1	239	2	1	1	1	1	1	0	0	1	1	1	0	Normal	0
243	0.000007	udp	-	INT	2	0	104	0	142857.1409	254	0	59428572	0	0	0	0.007	0	0	0	0	0	0	0	0	0	0	52	0	0	0	4	2	1	1	1	2	0	0	0	1	2	0	Normal	0
244	0.921987	ospf	-	INT	20	0	1280	0	20.607666	254	0	10551.125	0	0	0	48.525633	0	52.253805	0	0	0	0	0	0	0	0	64	0	0	0	1	2	1	1	1	2	0	0	0	1	1	0	Reconnaissance	1
245	0.921987	ospf	-	INT	20	0	1280	0	20.607666	254	0	10551.125	0	0	0	48.525633	0	52.253805	0	0	0	0	0	0	0	0	64	0	0	0	1	2	1	1	1	2	0	0	0	1	1	0	Reconnaissance	1
246	0.921987	ospf	-	INT	20	0	1280	0	20.607666	254	0	10551.125	0	0	0	48.525633	0	52.253805	0	0	0	0	0	0	0	0	64	0	0	0	1	2	1	1	1	2	0	0	0	1	1	0	Backdoor	1
247	0.921987	ospf	-	INT	20	0	1280	0	20.607666	254	0	10551.125	0	0	0	48.525633	0	52.253805	0	0	0	0	0	0	0	0	64	0	0	0	1	2	1	1	1	2	0	0	0	1	1	0	DoS	1
248	0.000009	sctp	-	INT	2	0	104	0	111111.1072	254	0	46222220	0	0	0	0.009	0	0	0	0	0	0	0	0	0	0	52	0	0	0	1	2	2	1	1	2	0	0	0	1	1	0	Exploits	1
249	0.000009	gre	-	INT	2	0	156	0	111111.1072	254	0	69333328	0	0	0	0.009	0	0	0	0	0	0	0	0	0	0	78	0	0	0	1	2	1	1	1	63	0	0	0	1	1	0	Analysis	1
250	0.000009	gre	-	INT	2	0	156	0	111111.1072	254	0	69333328	0	0	0	0.009	0	0	0	0	0	0	0	0	0	0	78	0	0	0	1	2	1	1	1	63	0	0	0	1	1	0	Exploits	1
251	0.000009	gre	-	INT	2	0	156	0	111111.1072	254	0	69333328	0	0	0	0.009	0	0	0	0	0	0	0	0	0	0	78	0	0	0	1	2	1	1	1	63	0	0	0	1	1	0	Exploits	1
252	0.000009	gre	-	INT	2	0	156	0	111111.1072	254	0	69333328	0	0	0	0.009	0	0	0	0	0	0	0	0	0	0	78	0	0	0	1	2	1	1	1	63	0	0	0	1	1	0	Exploits	1
253	0.000016	udp	-	INT	2	0	196	0	62500.00016	254	0	49000000	0	0	0	0.016	0	0	0	0	0	0	0	0	0	0	98	0	0	0	1	2	1	1	1	1	0	0	0	1	1	0	Exploits	1
254	0.224524	tcp	http	FIN	10	8	830	960	75.715734	62	252	26616.30664	29929.98438	2	2	24.947111	30.407428	1344.946273	54.342605	255	3306255269	327760033	255	0.055643	0.00698	0.048663	83	120	1	66	3	1	2	2	1	2	0	0	1	2	3	0	Exploits	1
255	0.409782	tcp	http	FIN	10	8	852	1336	41.485474	62	252	14973.81543	22821.89063	2	2	45.531333	46.374145	2261.112342	78.615164	255	110924759	1029042703	255	0.123943	0.056063	0.06788	85	167	1	235	2	1	2	2	1	3	0	0	1	2	2	0	Exploits	1
256	0.258515	tcp	http	FIN	10	6	1064	268	58.023712	254	252	29646.24805	6931.899414	2	1	28.723889	43.326602	1393.321027	76.355812	255	1105088469	46488383	255	0.05861	0.011825	0.046785	106	45	1	0	3	1	1	1	1	1	0	0	1	1	2	0	Exploits	1
257	0.674665	tcp	-	FIN	10	8	564	354	25.197692	254	252	6023.730469	3675.898438	2	1	74.962778	90.628141	5394.126729	130.206961	255	2485378508	4071225561	255	0.07321	0.039567	0.033643	56	44	0	0	2	1	1	1	1	1	0	0	0	1	1	0	Reconnaissance	1
258	5.600391	tcp	http	FIN	12	12	886	5236	4.106856	62	252	1161.347534	6856.664062	2	3	509.126466	505.874182	38893.67089	36169.42875	255	3330056193	2684670015	255	0.060118	0.010067	0.050051	74	436	1	2133	1	1	1	1	1	1	0	0	1	1	1	0	Exploits	1
259	0.285988	tcp	-	FIN	10	8	1196	992	59.443053	62	252	30127.13867	24280.73828	2	2	31.776444	37.35	1638.963244	58.916566	255	3629628996	1493336307	255	0.069484	0.012339	0.057145	120	124	1	0	1	1	1	1	1	1	0	0	1	1	1	0	Exploits	1
260	0.000003	udp	-	INT	2	0	168	0	333333.3215	254	0	224000000	0	0	0	0.003	0	0	0	0	0	0	0	0	0	0	84	0	0	0	1	2	1	1	1	1	0	0	0	1	1	0	Reconnaissance	1
261	0.663844	tcp	-	FIN	10	8	564	354	25.608426	254	252	6121.92041	3735.817627	2	1	73.760444	87.52443	5551.275568	137.155687	255	702207080	139785921	255	0.104112	0.038465	0.065647	56	44	0	0	1	1	1	1	1	1	0	0	0	1	1	0	Reconnaissance	1
262	0.217312	tcp	http	FIN	10	6	1148	268	69.025183	254	252	38065.08594	8246.208008	2	1	24.145778	41.354801	1254.080455	61.817492	255	1345084615	3176772983	255	0.024186	0.009806	0.01438	115	45	1	0	1	1	1	1	1	1	0	0	1	1	1	0	Reconnaissance	1
263	7.629429	tcp	http	FIN	202	1294	9082	1747118	195.951758	62	252	9476.987305	1830562.25	2	645	37.957358	5.882331	1929.952965	745.606365	255	946376470	4123805385	255	0.052951	0.028738	0.024213	45	1350	1	847364	1	1	1	1	1	1	0	0	1	1	1	0	Exploits	1
264	0.502392	tcp	http	FIN	10	8	938	354	33.838119	254	252	13455.62891	4936.384277	2	1	53.853	62.081	3382.950901	125.017484	255	212558147	1344236237	255	0.10843	0.067821	0.040609	94	44	1	0	1	1	1	1	1	1	0	0	1	2	1	0	Exploits	1
265	0.460161	tcp	http	FIN	12	20	908	18088	67.367726	62	252	14481.8877	298747.625	2	7	41.83282	21.012526	3014.90589	2285.089136	255	24379987	3237873338	255	0.096038	0.048439	0.047599	76	904	1	0	1	1	1	1	1	1	0	0	1	1	1	0	Exploits	1
266	0.000009	udp	-	INT	2	0	168	0	111111.1072	254	0	74666664	0	0	0	0.009	0	0	0	0	0	0	0	0	0	0	84	0	0	0	3	2	1	1	1	1	0	0	0	1	1	0	Reconnaissance	1
267	1.244202	ospf	-	INT	28	0	3024	0	21.700656	254	0	18749.36719	0	0	0	46.081555	0	57.727293	0	0	0	0	0	0	0	0	108	0	0	0	1	2	1	1	1	1	0	0	0	1	1	0	Fuzzers	1
268	1.244202	ospf	-	INT	28	0	3024	0	21.700656	254	0	18749.36719	0	0	0	46.081555	0	57.727293	0	0	0	0	0	0	0	0	108	0	0	0	1	2	1	1	1	1	0	0	0	1	1	0	Exploits	1
269	1.244202	ospf	-	INT	28	0	3024	0	21.700656	254	0	18749.36719	0	0	0	46.081555	0	57.727293	0	0	0	0	0	0	0	0	108	0	0	0	1	2	1	1	1	1	0	0	0	1	1	0	Exploits	1
270	1.244202	ospf	-	INT	28	0	3024	0	21.700656	254	0	18749.36719	0	0	0	46.081555	0	57.727293	0	0	0	0	0	0	0	0	108	0	0	0	1	2	1	1	1	1	0	0	0	1	1	0	Exploits	1
271	1.244202	ospf	-	INT	28	0	3024	0	21.700656	254	0	18749.36719	0	0	0	46.081555	0	57.727293	0	0	0	0	0	0	0	0	108	0	0	0	1	2	1	1	1	1	0	0	0	1	1	0	Exploits	1
272	0.289402	tcp	http	FIN	10	8	1134	1074	58.741818	254	252	28223.71484	25984.61523	2	2	32.155778	37.544145	1739.388491	71.479023	255	3606458423	514971185	255	0.076918	0.025907	0.051011	113	134	1	98	2	1	1	1	1	2	0	0	1	1	2	0	Exploits	1
273	0.667368	tcp	-	FIN	10	8	564	354	25.473202	254	252	6089.59375	3716.09082	2	1	74.152	93.739141	5450.195183	136.591312	255	2781332383	4013544591	255	0.016439	0.010495	0.005944	56	44	0	0	1	1	1	1	1	1	0	0	0	3	1	0	Reconnaissance	1
274	0.209133	tcp	http	FIN	10	6	508	268	71.724692	254	252	17519.95117	8568.709961	2	1	21.766333	32.622801	1139.187144	51.108875	255	3869127034	1987960674	255	0.066589	0.046011	0.020578	51	45	1	0	12	1	2	2	1	12	0	0	1	2	12	0	Fuzzers	1
275	0.197552	tcp	http	FIN	10	6	758	268	75.929377	254	252	27658.54102	9071.029297	2	1	20.485667	33.139398	1041.396323	50.775418	255	948977096	112926856	255	0.060979	0.031846	0.029133	76	45	1	0	12	1	4	4	1	12	0	0	1	5	12	0	Fuzzers	1
276	0.000008	udp	-	INT	2	0	168	0	125000.0003	254	0	84000000	0	0	0	0.008	0	0	0	0	0	0	0	0	0	0	84	0	0	0	4	2	1	1	1	1	0	0	0	1	1	0	Reconnaissance	1
277	0.483004	tcp	http	FIN	10	8	566	354	35.196396	254	252	8447.134766	5134.533203	2	1	53.667111	58.820855	3414.740225	110.386664	255	2964286253	3984427726	255	0.117386	0.057477	0.059909	57	44	1	0	10	1	3	2	1	10	0	0	1	3	9	0	Fuzzers	1
278	0.523646	tcp	-	FIN	10	6	674	268	28.645306	254	252	9273.44043	3422.15918	2	1	56.548667	91.055602	3256.640996	156.682875	255	2589843549	889491255	255	0.087022	0.06836	0.018662	67	45	0	0	7	1	1	1	1	7	0	0	0	1	7	0	Fuzzers	1
279	2.032866	tcp	ftp	FIN	22	22	1186	1602	21.152403	62	252	4458.729492	6021.056152	7	9	96.803144	94.474999	4838.362529	5599.901392	255	3182323027	3647175709	255	0.087444	0.047985	0.039459	54	73	0	0	1	1	3	1	1	2	1	1	0	2	1	0	Exploits	1
280	0.727527	tcp	ftp-data	FIN	8	8	364	1628	20.617791	62	252	3507.773438	15669.52148	1	2	103.784429	94.951859	6926.842878	177.307719	255	1613063914	4226155936	255	0.106917	0.062859	0.044058	46	204	0	0	1	1	3	1	1	2	0	0	0	2	1	0	Exploits	1
281	0.000009	udp	-	INT	2	0	168	0	111111.1072	254	0	74666664	0	0	0	0.009	0	0	0	0	0	0	0	0	0	0	84	0	0	0	5	2	1	1	1	1	0	0	0	2	1	0	Reconnaissance	1
282	0.681871	tcp	-	FIN	20	8	17266	354	39.596933	254	252	192446.9531	3637.051514	7	1	33.942421	88.76143	2745.442647	108.610156	255	894453596	631719121	255	0.179623	0.060533	0.11909	863	44	0	0	7	1	2	2	1	6	0	0	0	2	6	0	Fuzzers	1
283	0.566928	tcp	-	FIN	10	6	490	268	26.458385	254	252	6223.012207	3160.89502	2	1	61.171222	91.168203	3197.205408	141.913062	255	2164953844	3754353766	255	0.187663	0.111084	0.076579	49	45	0	0	7	1	1	1	1	6	0	0	0	1	6	0	Fuzzers	1
284	0.833854	tcp	-	FIN	10	8	738	354	20.387262	254	252	6380.013672	2974.141602	2	1	88.893111	107.523	4899.931215	219.430766	255	2847876758	3176499143	255	0.201948	0.081185	0.120763	74	44	0	0	3	1	2	2	1	3	0	0	0	2	3	0	Fuzzers	1
285	0.766293	tcp	-	FIN	10	6	1506	268	19.574758	254	252	14156.46484	2338.531006	2	1	77.807333	141.455203	4551.385383	223.827219	255	21155452	2121765072	255	0.097646	0.059008	0.038638	151	45	0	0	3	1	1	1	1	3	0	0	0	2	3	0	Fuzzers	1
286	0.583476	tcp	-	FIN	10	6	1098	268	25.707998	254	252	13560.11231	3071.248779	2	1	60.923778	101.297398	3075.446986	138.131156	255	422840241	2269944729	255	0.11848	0.076982	0.041498	110	45	0	0	1	1	2	1	1	1	0	0	0	2	4	0	Exploits	1
287	0.625871	tcp	-	FIN	12	6	3984	268	27.162147	254	252	46680.54688	2863.209717	3	1	51.98709	112.379	0	174.931125	255	887016526	3679540910	255	0.17778	0.063971	0.113809	332	45	0	0	4	1	1	1	1	1	0	0	0	2	1	0	Exploits	1
288	1.173262	tcp	-	FIN	16	12	2080	1746	23.012763	254	252	13296.2627	10916.57324	5	4	78.21747	100.93018	3940.719692	122.909242	255	2090124388	4091386222	255	0.176776	0.06238	0.114396	130	146	0	0	1	1	1	1	1	1	0	0	0	1	1	0	DoS	1
289	0.451172	tcp	-	FIN	10	6	490	268	33.246744	254	252	7819.634277	3971.877686	2	1	50.120556	72.898602	2478.602593	111.996453	255	1226743990	1458274772	255	0.141762	0.086672	0.05509	49	45	0	0	3	1	2	2	1	3	0	0	0	2	3	0	Fuzzers	1
290	0.877186	tcp	-	FIN	10	8	564	354	19.380154	254	252	4632.99707	2827.222412	2	1	92.579444	116.24357	6044.314746	161.644531	255	4075039038	2745617955	255	0.112582	0.063473	0.049109	56	44	0	0	1	1	1	1	1	1	0	0	0	1	2	0	Reconnaissance	1
291	0.694908	tcp	-	FIN	10	8	546	354	24.463669	254	252	5664.059082	3568.817627	2	1	74.593667	91.030711	5456.467953	129.041281	255	149432727	1119728438	255	0.109665	0.057685	0.05198	55	44	0	0	9	1	1	1	1	6	0	0	0	2	6	0	Fuzzers	1
292	0.534477	tcp	-	FIN	10	8	546	354	31.806795	254	252	7364.208496	4640.049805	2	1	57.001667	69.694859	3730.599306	113.067641	255	2006752785	3408677428	255	0.106518	0.046605	0.059913	55	44	0	0	7	1	1	1	1	7	0	0	0	1	7	0	Fuzzers	1
293	0.322297	tcp	-	FIN	10	6	546	268	46.540922	254	252	12212.33789	5560.088867	2	1	32.686444	56.491199	1747.044154	85.463906	255	949471373	3519959151	255	0.090418	0.039832	0.050586	55	45	0	0	7	1	2	2	1	7	0	0	0	2	7	0	Fuzzers	1
294	0.688948	tcp	http	FIN	10	10	908	2000	27.57828	62	252	9498.540039	20901.43359	2	2	76.549778	69.235109	5070.32997	112.85018	255	3020503365	2118146627	255	0.129972	0.047353	0.082619	91	200	1	476	1	1	1	1	1	1	0	0	1	3	1	0	Exploits	1
295	0.537852	tcp	-	FIN	10	8	484	354	31.607209	254	252	6485.055664	4610.934082	2	1	58.292333	67.185289	3929.782635	107.443609	255	3586533202	861927512	255	0.121835	0.067548	0.054287	48	44	0	0	5	1	2	2	1	5	0	0	0	2	4	0	Fuzzers	1
296	0.772218	tcp	http	FIN	10	10	808	1238	24.604451	62	252	7541.911621	11551.14258	2	2	85.802	77.458664	6125.042357	162.067969	255	2063912232	2334441775	255	0.107828	0.051706	0.056122	81	124	1	160	2	1	1	1	1	2	0	0	1	1	3	0	Exploits	1
297	0.432617	tcp	http	FIN	10	8	968	354	39.295727	254	252	16125.11719	5732.553223	2	1	45.916333	54.563145	3158.114218	106.542766	255	1551550120	779429310	255	0.10114	0.050666	0.050474	97	44	1	0	1	1	1	1	1	1	0	0	1	1	1	0	Exploits	1
298	0.249214	tcp	http	FIN	10	8	848	986	68.214468	62	252	24525.10742	27703.09961	2	2	27.690444	32.990285	1463.810856	57.058832	255	2108875204	4167817686	255	0.061495	0.009477	0.052018	85	123	1	73	2	1	2	2	1	2	0	0	1	2	2	0	Exploits	1
299	0.647249	tcp	-	FIN	10	8	564	354	26.265008	254	252	6278.881836	3831.601318	2	1	70.543222	91.185859	5494.051724	139.402437	255	894345948	3828643797	255	0.057112	0.008939	0.048173	56	44	0	0	1	1	1	1	1	1	0	0	0	1	1	0	Reconnaissance	1
300	0.190223	tcp	http	FIN	10	6	902	268	78.85482	254	252	34149.39453	9420.522461	2	1	19.493111	36.374199	1035.969762	61.652242	255	1216905574	2430237932	255	0.0542	0.008343	0.045857	90	45	1	0	1	1	1	1	1	1	0	0	1	1	1	0	Reconnaissance	1
301	0.894891	tcp	smtp	FIN	20	20	3178	1784	43.580725	62	252	26997.70117	15152.68262	7	8	47.099528	46.271	2223.784116	51.086562	255	2200114777	3402592518	255	0.062427	0.01498	0.047447	159	89	0	0	1	1	1	1	1	1	0	0	0	1	1	0	Exploits	1
302	0.998863	tcp	pop3	FIN	20	24	948	9872	43.048947	62	252	7216.205078	75774.15625	7	10	52.571738	41.46165	2778.532203	2506.784107	255	43493637	2610778474	255	0.115983	0.044489	0.071494	47	411	0	0	1	1	1	1	1	1	0	0	0	1	1	0	Exploits	1
303	0.282722	tcp	http	FIN	10	8	844	1094	60.12974	62	252	21505.22461	27107.90234	2	2	31.413556	36.054	1568.944812	59.033086	255	2348252448	2152782635	255	0.052429	0.007554	0.044875	84	137	1	127	2	1	2	2	1	2	0	0	1	2	2	0	Exploits	1
304	9.95755	tcp	pop3	FIN	246	1554	10662	2055289	180.66693	62	252	8531.416016	1650178.625	7	775	40.64306	6.410746	2217.616259	868.071675	255	2055688489	4288220471	255	0.059617	0.013861	0.045756	43	1323	0	0	1	1	1	1	1	1	0	0	0	1	1	0	Exploits	1
305	1.232252	tcp	pop3	FIN	20	20	950	2266	31.64937	62	252	5862.437012	13977.66016	7	8	64.855367	61.430262	3167.501337	71.707625	255	1661865435	99458549	255	0.104512	0.041314	0.063198	48	113	0	0	2	1	1	2	1	1	0	0	0	2	1	0	Exploits	1
306	0.305854	tcp	http	FIN	10	6	1582	268	49.043009	254	252	37246.53125	5859.004883	2	1	29.005111	51.277	1425.977439	66.626336	255	1343525938	3038257943	255	0.072706	0.049463	0.023243	158	45	1	0	1	1	1	1	1	2	0	0	1	1	1	0	Exploits	1
307	0.845421	tcp	ftp	FIN	16	8	9684	406	27.20538	254	252	85912.22656	3368.73584	5	2	56.361397	113.16643	4507.121099	178.680672	255	2517203169	2462565848	255	0.100456	0.036372	0.064084	605	51	0	0	1	1	1	1	1	2	0	0	0	1	1	0	Exploits	1
308	0.379788	tcp	-	FIN	10	6	1294	268	39.495717	254	252	24540.00586	4718.421875	2	1	40.469444	65.511801	2035.385625	95.774516	255	446281895	1861106145	255	0.100401	0.052219	0.048182	129	45	0	0	5	1	1	1	1	5	0	0	0	1	5	0	Fuzzers	1
309	0.588943	tcp	-	FIN	10	6	2062	268	25.469358	254	252	25211.26758	3042.739258	2	1	61.491	101.815	3474.005637	157.922266	255	972193884	4248364235	255	0.170423	0.079865	0.090558	206	45	0	0	5	1	2	2	1	5	0	0	0	2	5	0	Fuzzers	1
310	0.596682	tcp	-	FIN	12	6	3678	268	28.490887	254	252	45210.01172	3003.274658	3	1	51.066272	94.171398	2996.441585	146.834391	255	1230144701	2135677117	255	0.233481	0.125815	0.107666	307	45	0	0	5	1	2	2	1	5	0	0	0	2	5	0	Fuzzers	1
311	0.725222	tcp	-	FIN	10	8	550	354	23.441098	254	252	5460.396973	3419.642578	2	1	76.432111	92.596	4164.024141	171.151797	255	756458129	1149536180	255	0.181819	0.077047	0.104772	55	44	0	0	3	1	1	1	1	3	0	0	0	2	3	0	Fuzzers	1
312	0.00001	udp	-	INT	2	0	168	0	100000.0025	254	0	67200000	0	0	0	0.01	0	0	0	0	0	0	0	0	0	0	84	0	0	0	5	2	1	1	1	1	0	0	0	2	1	0	Reconnaissance	1
313	0.740256	tcp	http	FIN	10	6	774	268	20.26326	254	252	7532.529297	2420.78418	2	1	82.119889	131.486797	4343.607744	203.247094	255	1847217899	1343658594	255	0.154707	0.082811	0.071896	77	45	1	0	1	1	1	1	1	1	0	0	1	2	1	0	Reconnaissance	1
314	1.189909	tcp	-	FIN	10	8	718	354	14.286807	254	252	4349.912598	2084.193115	2	1	124.082889	156.742578	7045.530993	252.233594	255	1875092270	2979850829	255	0.194236	0.092702	0.101534	72	44	0	0	3	1	1	1	1	3	0	0	0	1	5	0	Fuzzers	1
315	0.810054	tcp	-	FIN	10	8	1716	354	20.986255	254	252	15258.24219	3061.52417	2	1	87.289222	98.376141	5420.143092	150.344531	255	3031716204	2219296948	255	0.235306	0.121418	0.113888	172	44	0	0	6	1	1	1	1	5	0	0	0	1	5	0	Fuzzers	1
316	0.860513	tcp	-	FIN	12	6	3678	268	19.755658	254	252	31348.74219	2082.47876	3	1	76.312729	151.394797	4647.415399	246.086297	255	3552807124	195896751	255	0.161295	0.103532	0.057763	307	45	0	0	4	1	1	1	1	3	0	0	0	1	3	0	Fuzzers	1
317	1.1899	tcp	http	FIN	12	10	1326	3294	17.648541	62	252	8175.476562	19934.44727	3	3	108.172726	123.631664	5431.634445	188.441078	255	2360436159	2374207485	255	0.176547	0.076228	0.100319	111	329	1	784	2	1	2	1	1	4	0	0	1	2	2	0	Exploits	1
318	0.721047	tcp	-	FIN	10	6	2484	268	20.803083	254	252	24808.36914	2485.274902	2	1	80.116333	93.374398	3876.50671	149.212516	255	3941728817	809922470	255	0.242878	0.181181	0.061697	248	45	0	0	6	1	1	1	1	5	0	0	0	1	5	0	Fuzzers	1
319	0.801919	tcp	-	FIN	14	8	6830	354	26.187184	254	252	63278.21094	3092.581787	4	1	61.686078	96.998	3905.252043	199.857828	255	36109589	1085354634	255	0.205898	0.122277	0.083621	488	44	0	0	4	1	1	1	1	3	0	0	0	1	3	0	Fuzzers	1
320	0.407476	tcp	http	FIN	10	6	780	268	36.811983	254	252	13782.40625	4397.805176	2	1	45.184444	71.706602	2284.19162	108.168641	255	2232729964	2184754395	255	0.11405	0.048911	0.065139	78	45	1	0	1	1	1	1	1	1	0	0	1	1	1	0	Reconnaissance	1
321	0.456038	tcp	-	FIN	10	6	550	268	32.891996	254	252	8683.487305	3929.49707	2	1	56.897251	66.885797	2774.308748	102.10993	255	4266331438	1499648008	255	0.162386	0.1216	0.040786	55	45	0	0	6	1	1	1	1	6	0	0	0	1	7	0	Fuzzers	1
322	0.69726	tcp	-	FIN	10	6	1294	268	21.512778	254	252	13366.60645	2570.059814	2	1	71.402444	123.216797	3967.154229	185.008125	255	828937626	197746881	255	0.162913	0.081167	0.081746	129	45	0	0	5	1	1	1	1	5	0	0	0	2	5	0	Fuzzers	1
323	1.155184	tcp	-	FIN	10	8	564	354	14.71627	254	252	3518.054199	2146.843994	2	1	123.749556	153.528422	8865.517908	220.230312	255	4134405368	3771382557	255	0.151956	0.080481	0.071475	56	44	0	0	1	1	1	1	1	1	0	0	0	1	1	0	Reconnaissance	1
324	0.823709	tcp	http	FIN	12	28	914	29346	47.346817	62	252	8138.796387	274834.9063	2	11	74.882636	28.308852	5161.273419	3164.931511	255	3770212799	282351333	255	0.141144	0.058747	0.082397	76	1048	1	13825	2	1	1	1	1	1	0	0	1	1	1	0	Exploits	1
325	1.094653	tcp	http	FIN	10	10	824	2216	17.357098	62	252	5422.723145	14579.96289	2	2	121.538111	107.763336	7551.945352	157.835484	255	4131395848	1054912688	255	0.246033	0.124782	0.121251	82	222	1	640	1	1	1	1	1	1	0	0	1	1	1	0	Exploits	1
326	0.860687	tcp	-	FIN	12	8	992	716	22.075388	254	252	8458.359375	5827.902344	3	2	74.362366	107.949859	3747.29076	144.87725	255	2449718802	2488416045	255	0.201758	0.105034	0.096724	83	90	0	0	7	1	2	2	2	3	0	0	0	4	3	0	Fuzzers	1
327	44.22596	tcp	-	FIN	34	22	18872	1718	1.243613	254	252	3313.348145	296.658356	31	4	1337.902395	2102.1795	218117.9203	8414.999	255	2841999187	846254788	255	0.165615	0.080174	0.085441	555	78	0	0	6	1	3	3	3	4	0	0	0	4	4	0	Fuzzers	1
328	1.004763	tcp	-	FIN	12	8	1092	766	18.909932	254	252	7970.038574	5342.553223	3	2	87.983997	124.173	4557.447557	167.271187	255	3779247937	2309105915	255	0.267796	0.135546	0.13225	91	96	0	0	3	1	1	1	1	1	0	0	0	1	1	0	Fuzzers	1
329	1.393967	tcp	-	FIN	12	10	1164	842	15.064919	254	252	6123.530762	4350.174805	3	2	123.169369	140.056437	7697.372542	187.665875	255	3034287580	3535196697	255	0.267957	0.13345	0.134507	97	84	0	0	3	1	2	2	2	3	0	0	0	3	3	0	Fuzzers	1
330	1.31628	tcp	http	FIN	12	10	1314	1774	15.954052	62	252	7323.669922	9706.141602	3	2	119.661824	135.519672	7326.926789	199.297734	255	737230307	602155309	255	0.171971	0.095961	0.07601	110	177	1	440	1	1	2	1	1	1	0	0	1	3	1	0	Exploits	1
331	1.392847	tcp	-	FIN	12	10	1084	820	15.077033	254	252	5709.169922	4238.800293	3	2	126.622452	145.992562	7018.066572	264.986469	255	400202663	216341289	255	0.122739	0.078245	0.044494	90	82	0	0	5	1	2	2	2	3	0	0	0	2	3	0	Fuzzers	1
332	2.838932	tcp	pop3	FIN	26	64	1222	63172	31.349817	62	252	3311.104248	175234.9063	7	30	113.551523	43.740096	6166.70459	3738.317491	255	724680820	4013307900	255	0.151464	0.083303	0.068161	47	987	0	0	1	1	2	1	1	2	0	0	0	2	1	0	Exploits	1
333	5.293481	tcp	smtp	FIN	224	52	286548	3166	51.950693	62	252	431125	4694.075684	109	8	23.733184	102.449	2708.043724	134.368906	255	2243124043	3666733090	255	0.142381	0.068572	0.073809	1279	61	0	0	1	1	3	1	1	1	0	0	0	1	1	0	Exploits	1
334	0.837254	tcp	-	FIN	12	8	1080	734	22.693233	254	252	9459.495117	6143.894531	3	2	72.310179	106.161711	3835.211371	137.257	255	3274791	2351542782	255	0.19769	0.094113	0.103577	90	92	0	0	3	1	1	1	1	3	0	0	0	2	3	0	Fuzzers	1
335	1.46353	tcp	-	FIN	12	10	1232	830	14.348869	254	252	6176.84668	4083.27832	3	2	128.066182	152.660672	6890.648901	267.240969	255	2203081810	2099132753	255	0.224843	0.089581	0.135262	103	83	0	0	4	1	1	1	1	2	0	0	0	1	2	0	Fuzzers	1
336	1.843741	tcp	http	FIN	10	12	836	5624	11.389886	62	252	3267.27002	22371.9043	2	3	204.796	157.358727	13740.89271	9563.599221	255	1748565987	1068373560	255	0.209077	0.112794	0.096283	84	469	1	2306	1	1	2	1	1	1	0	0	1	1	1	0	Exploits	1
337	1.438237	tcp	http	FIN	10	10	958	2726	13.210619	62	252	4800.321777	13650.0459	2	2	159.804111	152.291438	10857.72385	205.263688	255	750893150	797708189	255	0.141729	0.066968	0.074761	96	273	1	895	2	1	1	1	1	1	0	0	1	1	1	0	DoS	1
338	1.263457	tcp	-	FIN	12	8	1174	730	15.038106	254	252	6819.385742	4046.042236	3	2	114.859729	149.085281	5731.01286	209.951109	255	1436448839	3533739176	255	0.301089	0.219112	0.081977	98	91	0	0	3	1	1	1	1	2	0	0	0	1	2	0	Fuzzers	1
339	1.465404	tcp	http	FIN	10	10	800	1018	12.965707	62	252	3930.656494	5006.12793	2	2	162.822667	151.279328	10706.08605	215.94	255	3499888983	2363001486	255	0.252379	0.103293	0.149086	80	102	1	55	2	1	2	1	1	1	0	0	1	1	1	0	DoS	1
340	1.722713	tcp	-	FIN	12	10	988	808	12.190075	254	252	4207.317383	3380.714111	3	2	154.066543	175.827219	9183.650236	290.622781	255	722842760	3470717237	255	0.33589	0.140259	0.195631	82	81	0	0	4	1	2	1	1	2	0	0	0	2	2	0	Fuzzers	1
341	2.337648	tcp	-	FIN	12	10	1228	796	8.983389	254	252	3853.446045	2453.748535	3	2	207.609821	238.599562	11629.9491	380.660312	255	2318234351	1174177262	255	0.391476	0.190251	0.201225	102	80	0	0	4	1	1	1	1	2	0	0	0	1	2	0	Fuzzers	1
342	3.429712	tcp	smtp	FIN	38	22	30764	1764	17.20261	62	252	69871.75781	3928.026611	16	8	92.694916	159.329766	6891.450006	227.798391	255	3004181543	1012253097	255	0.161565	0.082785	0.07878	810	80	0	0	1	1	1	1	1	1	0	0	0	2	1	0	Exploits	1
343	2.360055	tcp	smtp	FIN	38	22	28162	1772	24.999418	62	252	92950.375	5735.459473	16	8	63.757489	108.620812	4592.780224	151.330719	255	3980532899	1823431203	255	0.167226	0.079015	0.088211	741	81	0	0	1	1	1	1	1	1	0	0	0	2	1	0	Exploits	1
344	0.844596	tcp	-	FIN	12	8	1014	740	22.495962	254	252	8808.945312	6137.845703	2	2	6100.475164	9150.803	660910.5554	23919.006	255	3034287901	3535196902	255	0.267957	0.13345	0.134507	85	93	0	0	3	1	1	1	1	2	0	0	0	1	2	0	Fuzzers	1
345	1.102556	tcp	-	FIN	12	10	1110	820	19.046652	254	252	7386.473145	5354.830078	3	2	100.052453	111.128336	5566.991932	171.932078	255	1856071748	3678882201	255	0.192385	0.102393	0.089992	93	82	0	0	2	1	1	1	1	2	0	0	0	2	2	0	Fuzzers	1
346	1.141352	tcp	-	FIN	12	10	1018	840	18.399231	254	252	6546.621582	5298.978516	3	2	103.746276	116.553891	5690.86455	185.638297	255	457431626	2457741076	255	0.165505	0.092365	0.07314	85	84	0	0	5	1	1	2	1	3	0	0	0	2	4	0	Fuzzers	1
347	1.067207	tcp	-	FIN	12	8	1110	776	17.803482	254	252	7631.134277	5089.921875	3	2	92.204997	139.040281	5077.536987	189.426984	255	3624865411	822692250	255	0.147658	0.093918	0.05374	93	97	0	0	5	1	1	1	1	4	0	0	0	1	4	0	Fuzzers	1
348	2.716886	tcp	-	FIN	12	8	1042	696	6.9933	254	252	2814.987305	1793.22937	4	2	4686.442656	7032.1855	489690.6958	17622.054	255	2841999482	1672501128	255	0.165615	0.080174	0.085441	87	87	0	0	7	1	3	3	3	4	0	0	0	3	4	0	Fuzzers	1
349	1.943965	tcp	-	FIN	36	14	34710	1022	25.206216	254	252	138874.9375	3905.420166	15	2	55.516002	138.252531	5642.882192	207.381875	255	113624301	3369636578	255	0.298134	0.146677	0.151457	964	73	0	0	2	1	1	1	1	1	0	0	0	2	1	0	Fuzzers	1
350	1.834468	tcp	http	FIN	10	12	818	4788	11.44746	62	252	3214.010742	19140.1543	2	3	203.733889	159.341187	13943.57699	10330.40749	255	2089509210	3077976052	255	0.160041	0.081714	0.078327	82	399	1	1898	1	1	1	1	1	1	0	0	1	3	1	0	Exploits	1
351	1.468132	tcp	http	FIN	10	10	830	1856	12.941615	62	252	4070.478516	9105.448242	2	2	163.125778	141.494328	8862.170967	311.424656	255	4114486629	3148076717	255	0.308934	0.193964	0.11497	83	186	1	464	1	1	1	1	1	1	0	0	1	1	1	0	Exploits	1
352	1.616972	tcp	-	FIN	14	10	1196	820	14.224118	254	252	5496.693848	3651.269287	3	2	122.324774	164.123109	8771.613987	209.267781	255	2775057652	2701779795	255	0.19598	0.139863	0.056117	85	82	0	0	3	1	1	1	1	3	0	0	0	2	3	0	Fuzzers	1
353	1.916194	tcp	-	FIN	12	10	3030	844	10.959225	254	252	11597.99121	3172.956543	3	2	174.199455	196.236781	9364.609304	314.430656	255	567835189	3450490034	255	0.234494	0.149328	0.085166	253	84	0	0	3	1	2	2	2	2	0	0	0	3	2	0	Fuzzers	1
354	2.119298	tcp	ftp	FIN	14	12	698	682	11.796359	254	252	2449.86792	2363.046631	4	4	156.232851	182.349547	8393.567996	211.306219	255	4062009954	797984780	255	0.179848	0.113446	0.066402	50	57	0	0	1	1	1	1	1	1	0	0	0	1	1	0	Fuzzers	1
355	2.22194	tcp	ftp	FIN	14	12	700	682	11.251429	254	252	2340.297119	2253.88623	4	4	161.935764	190.023906	8703.944426	227.843938	255	4281885798	119897012	255	0.269414	0.131676	0.137738	50	57	0	0	2	1	1	1	1	2	0	0	0	1	2	0	Fuzzers	1
356	2.420967	tcp	-	FIN	12	10	1106	814	8.674219	254	252	3350.727051	2422.172607	3	2	213.338634	259.707781	13423.93219	359.838312	255	3987021198	1271729594	255	0.146048	0.083595	0.062453	92	81	0	0	2	1	1	1	1	2	0	0	0	1	2	0	Fuzzers	1
357	2.663656	tcp	ftp	FIN	14	12	698	682	9.385596	254	252	1949.200684	1880.122681	4	4	201.579082	237.960453	13269.15922	357.423844	255	3423091652	1264921832	255	0.107339	0.046083	0.061256	50	57	0	0	2	1	1	1	1	2	0	0	0	1	2	0	Fuzzers	1
358	1.905333	tcp	http	FIN	10	8	936	354	8.922325	254	252	3539.538574	1301.609741	2	1	211.703667	254.970859	11862.44416	383.0885	255	1171463392	4098359544	255	0.237883	0.120464	0.117419	94	44	1	0	1	1	1	1	1	1	0	0	1	1	1	0	Exploits	1
359	2.141633	tcp	-	FIN	12	10	3026	792	9.805601	254	252	10362.18652	2663.388184	3	2	194.638273	222.069437	13126.89504	314.952719	255	3739081673	2441385231	255	0.277098	0.143007	0.134091	252	79	0	0	2	1	1	1	1	2	0	0	0	1	3	0	Fuzzers	1
360	28.213135	ospf	-	INT	20	0	1280	0	0.673445	254	0	344.803925	0	0	0	1484.90175	0	1831.332375	0	0	0	0	0	0	0	0	64	0	0	0	1	2	1	1	1	1	0	0	0	1	1	0	DoS	1
361	28.213135	ospf	-	INT	20	0	1280	0	0.673445	254	0	344.803925	0	0	0	1484.90175	0	1831.332375	0	0	0	0	0	0	0	0	64	0	0	0	1	2	1	1	1	1	0	0	0	1	1	0	DoS	1
362	28.213135	ospf	-	INT	20	0	1280	0	0.673445	254	0	344.803925	0	0	0	1484.90175	0	1831.332375	0	0	0	0	0	0	0	0	64	0	0	0	1	2	1	1	1	1	0	0	0	1	1	0	DoS	1
363	28.213135	ospf	-	INT	20	0	1280	0	0.673445	254	0	344.803925	0	0	0	1484.90175	0	1831.332375	0	0	0	0	0	0	0	0	64	0	0	0	1	2	1	1	1	1	0	0	0	1	1	0	Exploits	1
364	28.213135	ospf	-	INT	20	0	1280	0	0.673445	254	0	344.803925	0	0	0	1484.90175	0	1831.332375	0	0	0	0	0	0	0	0	64	0	0	0	1	2	1	1	1	1	0	0	0	1	1	0	Exploits	1
365	28.213135	ospf	-	INT	20	0	1280	0	0.673445	254	0	344.803925	0	0	0	1484.90175	0	1831.332375	0	0	0	0	0	0	0	0	64	0	0	0	1	2	1	1	1	1	0	0	0	1	1	0	Exploits	1
366	0.803314	tcp	smtp	FIN	48	24	41302	2104	88.383873	62	252	402751.625	20086.79102	21	8	17.091787	34.078086	1234.990701	43.185934	255	1553329816	3565121951	255	0.05179	0.007336	0.044454	860	88	0	0	1	1	1	1	1	1	0	0	0	1	1	0	Exploits	1
367	0.678469	tcp	-	FIN	10	8	564	354	25.056414	254	252	5989.956543	3655.288574	2	1	74.881778	91.62557	5786.693583	139.418688	255	1382330244	3605108158	255	0.08266	0.037078	0.045582	56	44	0	0	2	1	1	1	1	1	0	0	0	1	1	0	Reconnaissance	1
368	1.313131	tcp	ftp	FIN	22	22	1186	1668	32.746162	62	252	6902.586426	9705.048828	7	9	62.530048	61.898048	3280.636679	3990.112966	255	1433008002	2745761692	255	0.053878	0.007855	0.046023	54	76	0	0	1	1	2	1	1	2	1	1	0	2	1	0	Exploits	1
369	0.000015	udp	-	INT	2	0	168	0	66666.66835	254	0	44800000	0	0	0	0.015	0	0	0	0	0	0	0	0	0	0	84	0	0	0	2	2	1	1	1	1	0	0	0	1	2	0	Reconnaissance	1
370	0.624286	tcp	-	FIN	10	8	564	354	27.231109	254	252	6509.836914	3972.53833	2	1	69.365111	87.691859	5393.989068	138.796703	255	2374783758	1800219437	255	0.050403	0.00597	0.044433	56	44	0	0	1	1	1	1	1	1	0	0	0	1	2	0	Reconnaissance	1
371	1.265907	tcp	smtp	FIN	150	38	172977	2638	147.720166	62	252	1085855.375	16234.99902	72	8	8.49602	32.512217	826.619637	38.104512	255	1072643731	4213121977	255	0.062571	0.046396	0.016175	1153	69	0	0	1	1	1	1	1	1	0	0	0	2	1	0	Exploits	1
372	0.000003	sctp	-	INT	2	0	776	0	333333.3215	254	0	1034666624	0	0	0	0.003	0	0	0	0	0	0	0	0	0	0	388	0	0	0	1	2	1	1	1	1	0	0	0	1	1	0	Fuzzers	1
373	0.000003	sctp	-	INT	2	0	776	0	333333.3215	254	0	1034666624	0	0	0	0.003	0	0	0	0	0	0	0	0	0	0	388	0	0	0	1	2	1	1	1	1	0	0	0	1	1	0	Exploits	1
374	0.000003	sctp	-	INT	2	0	776	0	333333.3215	254	0	1034666624	0	0	0	0.003	0	0	0	0	0	0	0	0	0	0	388	0	0	0	1	2	1	1	1	1	0	0	0	1	1	0	Exploits	1
375	0.000003	sctp	-	INT	2	0	776	0	333333.3215	254	0	1034666624	0	0	0	0.003	0	0	0	0	0	0	0	0	0	0	388	0	0	0	1	2	1	1	1	1	0	0	0	1	1	0	Exploits	1
376	0.000003	udp	-	INT	2	0	168	0	333333.3215	254	0	224000000	0	0	0	0.003	0	0	0	0	0	0	0	0	0	0	84	0	0	0	1	2	1	1	1	1	0	0	0	1	1	0	Reconnaissance	1
377	0.466699	ospf	-	INT	18	0	2858	0	36.426047	254	0	46282.50781	0	0	0	27.452883	0	32.106723	0	0	0	0	0	0	0	0	159	0	0	0	1	2	1	1	1	1	0	0	0	1	1	0	DoS	1
378	0.466699	ospf	-	INT	18	0	2858	0	36.426047	254	0	46282.50781	0	0	0	27.452883	0	32.106723	0	0	0	0	0	0	0	0	159	0	0	0	1	2	1	1	1	1	0	0	0	1	1	0	DoS	1
379	0.466699	ospf	-	INT	18	0	2858	0	36.426047	254	0	46282.50781	0	0	0	27.452883	0	32.106723	0	0	0	0	0	0	0	0	159	0	0	0	1	2	1	1	1	1	0	0	0	1	1	0	Exploits	1
380	0.000007	udp	-	INT	2	0	168	0	142857.1409	254	0	96000000	0	0	0	0.007	0	0	0	0	0	0	0	0	0	0	84	0	0	0	2	2	1	1	1	1	0	0	0	1	1	0	Reconnaissance	1
381	0.180252	tcp	http	FIN	10	6	974	268	83.216829	254	252	38923.28516	9941.637695	2	1	20.028	33.628398	1037.535373	64.570527	255	2069004396	2523737598	255	0.051015	0.006627	0.044388	97	45	1	0	1	1	1	1	1	1	0	0	1	1	2	0	Exploits	1
382	0.264132	tcp	http	FIN	10	10	748	4208	71.933732	62	252	20414.03516	114730.5156	2	2	29.348	28.419224	1409.30225	1901.023327	255	3886599047	1954191115	255	0.053529	0.007573	0.045956	75	421	1	1663	3	1	1	1	1	1	0	0	1	1	1	0	Exploits	1
383	0.000004	udp	-	INT	2	0	2150	0	250000.0006	254	0	2150000128	0	0	0	0.004	0	0	0	0	0	0	0	0	0	0	1075	0	0	0	37	2	11	10	1	37	0	0	0	10	37	0	Fuzzers	1
384	0.00001	udp	-	INT	2	0	1970	0	100000.0025	254	0	788000000	0	0	0	0.01	0	0	0	0	0	0	0	0	0	0	985	0	0	0	37	2	11	10	1	37	0	0	0	10	37	0	Fuzzers	1
385	0.00001	udp	-	INT	2	0	1850	0	100000.0025	254	0	740000000	0	0	0	0.01	0	0	0	0	0	0	0	0	0	0	925	0	0	0	39	2	14	14	1	39	0	0	0	14	39	0	Fuzzers	1
386	0.000008	udp	-	INT	2	0	754	0	125000.0003	254	0	377000000	0	0	0	0.008	0	0	0	0	0	0	0	0	0	0	377	0	0	0	39	2	14	14	1	39	0	0	0	14	39	0	Fuzzers	1
387	0.000009	udp	-	INT	2	0	1406	0	111111.1072	254	0	624888896	0	0	0	0.009	0	0	0	0	0	0	0	0	0	0	703	0	0	0	39	2	14	14	1	39	0	0	0	14	39	0	Fuzzers	1
388	0.201833	tcp	http	FIN	10	6	1308	268	74.318869	254	252	46692.07031	8878.62793	2	1	20.555	37.485	1029.959401	56.74282	255	2213049113	3720986296	255	0.059694	0.014399	0.045295	131	45	1	0	1	1	1	1	1	1	0	0	1	1	2	0	Worms	1
389	0.000006	udp	-	INT	2	0	756	0	166666.6608	254	0	503999968	0	0	0	0.006	0	0	0	0	0	0	0	0	0	0	378	0	0	0	39	2	15	15	1	39	0	0	0	15	39	0	Fuzzers	1
390	0.00001	udp	-	INT	2	0	1768	0	100000.0025	254	0	707200000	0	0	0	0.01	0	0	0	0	0	0	0	0	0	0	884	0	0	0	39	2	15	15	1	39	0	0	0	15	39	0	Fuzzers	1
391	0.611251	tcp	-	FIN	22	50	1172	48278	116.15523	62	252	14645.375	619228.4375	6	23	29.10719	11.885367	1494.057221	963.74767	255	1505806048	263078687	255	0.054673	0.022059	0.032614	53	966	0	0	1	1	1	1	1	1	0	0	0	1	1	0	Exploits	1
392	1.151317	tcp	ftp	FIN	22	22	1190	1652	37.348532	62	252	7893.568848	10957.88574	7	9	54.824618	53.900667	3064.999638	3657.859368	255	2727687527	2131410753	255	0.053657	0.008092	0.045565	54	75	0	0	1	1	2	1	1	2	1	1	0	2	1	0	Exploits	1
393	0.34468	tcp	http	FIN	12	10	1284	2074	60.926074	62	252	27318.0918	43332.94531	3	3	31.334545	36.536891	1587.947651	53.000266	255	396696120	986523889	255	0.050771	0.006186	0.044585	107	207	1	65	1	1	1	1	1	1	0	0	1	1	1	0	Exploits	1
394	0.185405	tcp	-	FIN	10	6	512	268	80.903967	254	252	19891.58789	9665.327148	2	1	19.631667	32.191199	1045.580342	51.672477	255	325421294	3457409359	255	0.050183	0.02444	0.025743	51	45	0	0	2	1	1	1	1	1	0	0	0	1	1	0	Exploits	1
395	0.644655	tcp	-	FIN	20	38	1104	31168	88.419389	62	252	13017.81641	376610.75	6	17	33.929211	16.734648	1726.833536	1259.754287	255	3645683182	4153522134	255	0.043127	0.024774	0.018353	55	820	0	0	1	1	1	1	1	1	0	0	0	1	1	0	Exploits	1
396	1.225539	tcp	-	FIN	28	26	3926	3392	43.246279	254	252	24714.02344	21293.48828	11	11	45.390334	48.41932	2113.687864	53.477102	255	541635079	4017054303	255	0.059982	0.014034	0.045948	140	130	0	0	1	1	1	1	1	1	0	0	0	1	1	0	Exploits	1
397	0.201967	tcp	http	FIN	12	6	4708	268	84.172166	254	252	170958.625	8872.736328	3	1	15.505545	38.959	907.923915	60.150297	255	4191333565	1769644227	255	0.053141	0.007165	0.045976	392	45	1	0	1	1	1	1	1	1	0	0	1	1	1	0	Exploits	1
398	0.165417	tcp	http	FIN	12	6	3818	268	102.770573	254	252	169269.1719	10833.22754	3	1	15.037909	27.159199	855.047811	49.642379	255	1303353232	1398302577	255	0.06114	0.012885	0.048255	318	45	1	0	1	1	1	1	1	1	0	0	1	1	1	0	Exploits	1
399	0.414536	tcp	-	FIN	10	8	1204	354	41.009707	254	252	20919.77539	5982.592773	2	1	44.987	50.500145	3145.425911	104.646344	255	3819380545	2889486221	255	0.109601	0.061026	0.048575	120	44	0	0	8	1	2	2	1	8	0	0	0	2	8	0	Fuzzers	1
400	0.419779	tcp	-	FIN	10	8	1332	354	40.4975	254	252	22850.11914	5907.870605	2	1	45.307222	54.67057	3141.762748	111.775383	255	2494148718	3376470045	255	0.097036	0.037076	0.05996	133	44	0	0	10	1	3	2	1	11	0	0	0	3	10	0	Fuzzers	1
401	0.252441	tcp	-	FIN	10	6	1844	268	59.419827	254	252	52606.35547	7098.688477	2	1	26.244333	39.337801	1373.91835	59.19782	255	3286043099	1368625476	255	0.09512	0.055749	0.039371	184	45	0	0	10	1	1	1	1	11	0	0	0	1	10	0	Fuzzers	1
402	7.312841	ospf	-	INT	40	0	10880	0	5.333085	254	0	11604.79199	0	0	0	187.50875	0	215.203906	0	0	0	0	0	0	0	0	272	0	0	0	1	2	1	1	1	1	0	0	0	2	1	0	Reconnaissance	1
403	0.186136	tcp	http	FIN	10	12	816	6574	112.820729	62	252	31589.80469	259036.3906	2	4	20.681778	15.939636	1082.096022	1495.310915	255	2807725629	1492683247	255	0.05382	0.006817	0.047003	82	548	1	2794	1	1	1	1	1	1	0	0	1	1	1	0	Exploits	1
404	0.246582	tcp	-	FIN	16	8	6924	812	93.275259	254	252	210623.6406	23067.37695	5	2	15.317467	33.48643	1035.06763	51.083844	255	1635565997	2209334566	255	0.058698	0.01217	0.046528	433	102	0	0	1	1	1	1	1	1	0	0	0	1	1	0	Exploits	1
405	0.188998	tcp	http	FIN	10	6	854	268	79.36592	254	252	32550.60938	9481.582031	2	1	19.176	36.523801	1028.159761	61.636449	255	3158290523	3962639570	255	0.063293	0.006362	0.056931	85	45	1	0	1	1	1	1	1	1	0	0	1	1	1	0	Reconnaissance	1
406	0.198691	tcp	http	FIN	10	6	918	268	75.494111	254	252	33297.9375	9019.029297	2	1	20.530889	38.344199	1040.831903	61.173434	255	940626502	3460499259	255	0.053072	0.006967	0.046105	92	45	1	0	1	1	1	1	1	1	0	0	1	1	1	0	Exploits	1
407	4.490101	udp	dns	INT	116	0	17078	0	25.611897	254	0	30165.91406	0	0	0	39.044355	0	53.99923	0	0	0	0	0	0	0	0	147	0	0	0	2	2	2	2	2	2	0	0	0	4	2	0	Fuzzers	1
408	43.982441	tcp	-	FIN	28	28	1568	1528	1.250499	254	252	275.018829	268.106995	16	10	1628.979295	1626.471125	258304.9003	8014.3895	255	4222814469	2282107141	255	0.094898	0.048388	0.04651	56	55	0	0	4	1	2	2	2	4	0	0	0	2	4	0	Fuzzers	1
409	0.568472	tcp	smtp	FIN	18	16	2512	1386	58.05035	254	252	33394.78125	18294.65625	6	6	33.386765	36.095199	1656.963798	42.704598	255	4061604134	1954606782	255	0.054905	0.027036	0.027869	140	87	0	0	1	1	1	1	1	1	0	0	0	1	1	0	Exploits	1
410	0.535636	tcp	-	FIN	12	10	1256	1288	39.205729	254	252	17205.71484	17325.19727	3	3	44.371999	54.706891	2423.439261	69.185531	255	1898604876	1514609969	255	0.072738	0.043266	0.029472	105	129	0	0	6	1	1	1	1	2	0	0	0	3	1	0	Exploits	1
411	0.793553	tcp	-	FIN	16	10	906	556	31.503882	254	252	8569.055664	5050.702148	5	3	50.035199	80.547664	2480.293375	94.568094	255	165382503	3332570827	255	0.102206	0.068615	0.033591	57	56	0	0	5	1	1	1	1	5	0	0	0	2	5	0	Fuzzers	1
412	0.905874	tcp	-	FIN	16	12	904	642	29.805469	254	252	7488.899902	5201.606445	5	3	58.588333	75.297633	3988.949962	102.384992	255	1737780158	614709883	255	0.120151	0.077597	0.042554	57	54	0	0	5	1	1	1	1	5	0	0	0	2	5	0	Fuzzers	1
413	0.628707	tcp	http	FIN	10	10	964	3708	30.220755	62	252	11044.89063	42474.47656	2	3	69.856333	57.513333	3985.420742	3627.239453	255	2318751353	4156684638	255	0.15658	0.066051	0.090529	96	371	1	1409	4	1	2	2	1	2	0	0	1	2	2	0	Exploits	1
414	0.954264	tcp	-	FIN	14	12	782	678	26.198201	254	252	6094.749512	5214.490234	4	4	73.404921	78.133906	4259.008478	115.617203	255	1899886519	2614671564	255	0.125953	0.065855	0.060098	56	57	0	0	3	1	1	1	1	3	0	0	0	1	3	0	Fuzzers	1
415	1.335126	tcp	-	FIN	16	14	904	728	21.720796	254	252	5081.167969	4050.553955	5	3	88.999398	97.095695	4674.244929	168.342156	255	728410861	2602928209	255	0.137927	0.072879	0.065048	57	52	0	0	4	1	1	1	1	4	0	0	0	2	4	0	Fuzzers	1
416	0.417471	tcp	http	FIN	10	8	786	826	40.721392	62	252	13567.41016	13854.85449	2	2	46.284778	54.81557	2461.395282	76.150773	255	2120189938	2827257507	255	0.097739	0.033761	0.063978	79	103	1	14	1	1	1	1	1	1	0	0	1	1	1	0	DoS	1
417	0.328615	tcp	http	FIN	10	10	888	3780	57.818418	62	252	19475.67773	82820.32031	2	3	36.512778	32.54	1851.790992	2104.928236	255	3141333184	3688782502	255	0.069402	0.035025	0.034377	89	378	1	1436	1	1	1	1	1	1	0	0	1	1	1	0	Exploits	1
418	0.720163	tcp	-	FIN	14	12	790	678	34.714364	254	252	8153.709961	6909.546875	4	4	55.397153	60.145363	2757.288213	70.333898	255	767569585	3589820817	255	0.086758	0.057863	0.028895	56	57	0	0	4	1	1	1	1	4	0	0	0	3	4	0	Fuzzers	1
419	0.963038	tcp	-	FIN	18	14	2798	2050	32.189798	254	252	21955.51953	15816.61328	6	5	53.295765	71.519539	2677.868827	79.031141	255	2298413648	3369092459	255	0.080419	0.033275	0.047144	155	146	0	0	1	1	2	1	1	1	0	0	0	1	4	0	Exploits	1
420	0.376248	tcp	http	FIN	10	6	1062	268	39.867321	254	252	20327.01758	4762.815918	2	1	40.678444	64.537199	2131.378654	101.787672	255	2512637655	419055905	255	0.099115	0.053553	0.045562	106	45	1	0	1	1	1	1	1	1	0	0	1	1	1	0	Exploits	1
421	1.30776	tcp	smtp	FIN	34	22	23864	1846	42.056646	62	252	141695.7188	10784.85352	14	8	39.62909	59.308145	2514.850279	70.619672	255	1118594827	2935223566	255	0.08491	0.061575	0.023335	702	84	0	0	1	1	1	1	1	1	0	0	0	1	1	0	Exploits	1
422	43.776703	tcp	-	FIN	5416	806	7164417	34668	142.10755	254	252	1309024.125	6327.566406	2705	1	8.097634	54.273336	999.922209	63.600586	255	1748323556	287462897	255	0.143758	0.086642	0.057116	1323	43	0	0	1	1	1	1	1	1	0	0	0	1	1	0	Exploits	1
423	0.338931	tcp	http	FIN	10	8	796	1024	50.157703	62	252	16923.79883	21148.84766	2	2	37.659	42.555	1937.961392	60.596176	255	967118013	4120194830	255	0.091635	0.040255	0.05138	80	128	1	90	2	1	1	1	1	1	0	0	1	1	1	0	DoS	1
424	1.194859	tcp	pop3	FIN	20	24	934	8624	35.987509	62	252	5945.471191	55337.07031	7	10	62.884579	48.693002	2990.764048	2621.335193	255	3083695214	2613797951	255	0.096073	0.074917	0.021156	47	359	0	0	1	1	2	1	1	1	0	0	0	1	1	0	Exploits	1
425	0.796488	tcp	-	FIN	10	8	564	354	21.343699	254	252	5102.399414	3113.668945	2	1	84.467111	106.090711	6057.088309	147.049406	255	843016790	2757705303	255	0.102438	0.053844	0.048594	56	44	0	0	1	1	1	1	1	2	0	0	0	1	1	0	Reconnaissance	1
426	0.320574	tcp	-	FIN	10	6	568	268	46.791071	254	252	12777.08203	5589.973145	2	1	35.619333	56.593398	1710.907333	80.817719	255	2245818532	2311004059	255	0.086109	0.036982	0.049127	57	45	0	0	1	1	1	1	1	1	0	0	0	1	1	0	Shellcode	1
427	0.367036	tcp	http	FIN	10	8	1092	1044	46.316981	254	252	21425.68945	19921.75	2	2	40.781778	36.32643	1952.597443	53.597977	255	3308108982	1641553681	255	0.077193	0.048052	0.029141	109	131	1	98	1	1	1	1	1	1	0	0	1	1	1	0	Exploits	1
428	0.000007	udp	snmp	INT	2	0	136	0	142857.1409	254	0	77714288	0	0	0	0.007	0	0	0	0	0	0	0	0	0	0	68	0	0	0	1	2	1	1	1	1	0	0	0	2	1	0	DoS	1
429	0.49391	tcp	http	FIN	10	14	770	11200	46.567187	62	252	11224.7168	168451.7344	2	5	54.772111	35.214078	2872.89132	2730.183603	255	2761920022	3566826875	255	0.071621	0.036119	0.035502	77	800	1	5068	1	1	1	1	1	1	0	0	1	1	1	0	Exploits	1
430	0.340732	tcp	http	FIN	10	8	842	1670	49.892583	254	252	17796.97852	34326.09766	2	2	37.859111	41.314715	1873.569022	59.201719	255	1662547502	1893834589	255	0.081875	0.050825	0.03105	84	209	1	430	1	1	1	1	1	1	0	0	1	1	1	0	DoS	1
431	0.000003	udp	-	INT	2	0	168	0	333333.3215	254	0	224000000	0	0	0	0.003	0	0	0	0	0	0	0	0	0	0	84	0	0	0	1	2	1	1	1	1	0	0	0	1	1	0	Reconnaissance	1
432	0.829626	tcp	-	FIN	10	8	564	354	20.49116	254	252	4898.592773	2989.298828	2	1	88.872111	113.055859	6367.552253	156.082219	255	760093705	512491859	255	0.092538	0.038226	0.054312	56	44	0	0	1	1	2	1	1	1	0	0	0	1	2	0	Reconnaissance	1
433	0.000007	udp	-	INT	2	0	406	0	142857.1409	254	0	232000000	0	0	0	0.007	0	0	0	0	0	0	0	0	0	0	203	0	0	0	5	2	2	1	1	5	0	0	0	2	5	0	Shellcode	1
434	0.915074	tcp	-	FIN	16	10	1536	556	27.320195	254	252	12589.14551	4379.973633	8	4	7467.561188	11947.929	937514.5145	35567.552	255	1258417146	1861326755	255	0.108932	0.065087	0.043845	96	56	0	0	5	1	1	1	1	5	0	0	0	1	5	0	Fuzzers	1
435	0.328484	tcp	http	FIN	10	16	1126	14492	76.107208	62	252	24695.26758	330901.9688	2	6	36.375556	20.066267	1906.726334	1635.269407	255	1160354677	514290457	255	0.085007	0.027489	0.057518	113	906	1	0	1	1	1	1	1	1	0	0	1	1	1	0	Exploits	1
436	0.381521	tcp	http	FIN	10	10	794	3962	49.800668	62	252	14992.62207	74774.39063	2	3	42.391222	37.958333	2080.64079	2263.833746	255	992830548	3879203431	255	0.085254	0.03954	0.045714	79	396	1	1537	1	1	1	1	1	1	0	0	1	1	1	0	Exploits	1
437	0.580452	tcp	ssl	FIN	12	8	2326	552	32.73311	254	252	29397.7793	6656.880859	3	2	49.224635	70.482141	2509.833838	89.661328	255	814548613	1423057000	255	0.121115	0.08707	0.034045	194	69	0	0	1	1	1	1	1	2	0	0	0	1	1	0	Exploits	1
438	1.845588	tcp	smtp	FIN	24	20	4963	1834	23.298808	62	252	20619.98633	7555.315918	9	8	80.242954	93.532844	4509.168055	116.739383	255	2708788982	1203802522	255	0.125395	0.067622	0.057773	207	92	0	0	1	1	1	1	1	2	0	0	0	1	1	0	Exploits	1
439	1.634732	tcp	-	FIN	20	38	1084	31422	34.868101	62	252	5040.581543	149729.7344	6	17	86.030475	42.380136	4197.850148	3028.250477	255	3156940646	263729156	255	0.112586	0.066666	0.04592	54	827	0	0	4	1	1	1	1	1	0	0	0	2	1	0	Exploits	1
440	0.000003	sctp	-	INT	2	0	78	0	333333.3215	254	0	104000000	0	0	0	0.003	0	0	0	0	0	0	0	0	0	0	39	0	0	0	1	2	1	1	1	1	0	0	0	1	1	0	Exploits	1
441	0.000003	sctp	-	INT	2	0	78	0	333333.3215	254	0	104000000	0	0	0	0.003	0	0	0	0	0	0	0	0	0	0	39	0	0	0	1	2	1	1	1	1	0	0	0	1	1	0	Exploits	1
442	0.52179	tcp	-	FIN	10	6	684	268	28.747196	254	252	9444.412109	3434.331543	2	1	57.857444	92.87	3218.618558	145.555609	255	1622845501	129146287	255	0.110099	0.057437	0.052662	68	45	0	0	1	1	1	1	1	1	0	0	0	1	1	0	Shellcode	1
443	1.300463	tcp	-	FIN	18	28	992	16286	34.603062	62	252	5764.101074	96611.75	6	12	76.497824	48.764307	3791.801253	2971.762215	255	1680480956	827582567	255	0.088377	0.032155	0.056222	55	582	0	0	1	1	1	1	1	1	0	0	0	1	1	0	Exploits	1
444	0.884886	tcp	-	FIN	10	8	564	354	19.211514	254	252	4592.681641	2802.62085	2	1	96.268444	120.55657	6962.485278	175.687578	255	1216480660	2315613417	255	0.080034	0.040989	0.039045	56	44	0	0	1	1	1	1	1	1	0	0	0	1	1	0	Reconnaissance	1
445	0.474962	tcp	http	FIN	12	22	906	22330	69.479243	62	252	13996.90918	359018.1875	2	9	43.166726	19.108	2343.860318	1778.419287	255	3924857131	620656127	255	0.096061	0.073689	0.022372	76	1015	1	10443	1	1	1	1	1	1	0	0	1	2	1	0	Exploits	1
446	0.818168	tcp	-	FIN	10	8	564	354	20.778129	254	252	4967.195312	3031.162354	2	1	90.907556	104.922859	6157.29677	147.133359	255	1941453726	622864104	255	0.078085	0.030936	0.047149	56	44	0	0	4	1	1	1	1	1	0	0	0	2	1	0	Reconnaissance	1
447	35.181515	tcp	smtp	FIN	4144	622	5487011	26990	135.440445	254	252	1247402.125	6127.536133	2070	2	8.538973	56.776277	1048.108498	65.390594	255	1246500401	2594456459	255	0.079306	0.025946	0.05336	1324	43	0	0	1	1	1	1	1	2	0	0	0	1	1	0	DoS	1
448	0.37681	tcp	-	FIN	10	6	562	268	39.807859	254	252	10742.81445	4755.712402	2	1	39.118222	63.509398	1974.184428	82.903047	255	1691428778	2071679324	255	0.087666	0.05926	0.028406	56	45	0	0	2	1	1	1	1	1	0	0	0	1	2	0	Shellcode	1
449	0.000023	udp	-	INT	2	0	168	0	43478.25991	254	0	29217390	0	0	0	0.023	0	0	0	0	0	0	0	0	0	0	84	0	0	0	5	2	1	1	1	1	0	0	0	2	1	0	Reconnaissance	1
450	0.000003	udp	-	INT	2	0	168	0	333333.3215	254	0	224000000	0	0	0	0.003	0	0	0	0	0	0	0	0	0	0	84	0	0	0	1	2	1	1	1	1	0	0	0	1	1	0	Reconnaissance	1
451	0.346076	tcp	http	FIN	10	6	914	268	43.343079	254	252	19024.72266	5178.053223	2	1	35.053556	61.029199	1826.965145	92.982352	255	2773566798	311507358	255	0.113786	0.040927	0.072859	91	45	1	0	1	1	1	1	1	1	0	0	1	1	1	0	Exploits	1
452	3.315317	tcp	smtp	FIN	182	44	214505	2812	67.866815	62	252	514767.0625	6633.453125	88	8	18.316668	75.058695	1814.419301	88.867266	255	2228989328	2427852136	255	0.162629	0.087548	0.075081	1179	64	0	0	1	1	1	1	1	1	0	0	0	1	1	0	Exploits	1
453	0.000004	udp	-	INT	2	0	2792	0	250000.0006	254	0	2792000000	0	0	0	0.004	0	0	0	0	0	0	0	0	0	0	1396	0	0	0	1	2	1	1	1	1	0	0	0	1	1	0	Exploits	1
454	0.000001	udp	-	INT	2	0	168	0	1000000.003	254	0	672000000	0	0	0	0.001	0	0	0	0	0	0	0	0	0	0	84	0	0	0	1	2	1	1	1	1	0	0	0	1	1	0	Reconnaissance	1
455	0.000008	udp	-	INT	2	0	168	0	125000.0003	254	0	84000000	0	0	0	0.008	0	0	0	0	0	0	0	0	0	0	84	0	0	0	2	2	1	1	1	1	0	0	0	1	1	0	Reconnaissance	1
456	0.671246	tcp	-	FIN	10	8	564	354	25.326036	254	252	6054.412109	3694.621582	2	1	72.456111	93.479711	5411.986688	143.919938	255	1289435853	1958897280	255	0.036172	0.01688	0.019292	56	44	0	0	1	1	1	1	1	1	0	0	0	1	1	0	Reconnaissance	1
457	0.67514	tcp	-	FIN	10	8	564	354	25.179962	254	252	6019.492188	3673.312012	2	1	75.015556	94.46	5856.686828	148.252813	255	3685276595	218706777	255	0.055437	0.00705	0.048387	56	44	0	0	1	1	1	1	1	1	0	0	0	1	1	0	Reconnaissance	1
458	0.277344	tcp	http	FIN	10	10	800	5972	68.506983	62	252	20768.43359	155042.125	2	3	30.816	29.941556	1526.703697	1875.445529	255	1955121065	934836504	255	0.053869	0.007171	0.046698	80	597	1	2540	1	1	1	1	1	1	0	0	1	2	1	0	Exploits	1
459	0.012899	tcp	-	ACC	2	2	96	96	232.576165	254	252	29769.75	29769.75	1	1	0.005	0.002	0	0	255	1089888449	423598219	255	0.012892	0.012892	0	48	48	0	0	2	4	1	1	1	2	0	0	0	1	2	0	Exploits	1
460	0.623815	tcp	-	FIN	10	8	564	354	27.251669	254	252	6514.751953	3975.537598	2	1	68.868	88.128289	5433.51407	138.252438	255	576824336	3494983190	255	0.052544	0.00691	0.045634	56	44	0	0	2	1	1	1	1	1	0	0	0	1	1	0	Reconnaissance	1
461	0.190103	tcp	http	FIN	10	10	916	4638	99.945822	62	252	34718.02344	175694.2344	2	2	21.122556	19.921778	1106.390556	1714.842505	255	634514193	830372169	255	0.052237	0.006303	0.045934	92	464	1	1876	1	1	1	1	1	1	0	0	1	1	1	0	Exploits	1
462	0.000005	ggp	-	INT	2	0	180	0	200000.0051	254	0	144000000	0	0	0	0.005	0	0	0	0	0	0	0	0	0	0	90	0	0	0	4	2	3	4	3	3	0	0	0	5	3	0	Analysis	1
463	0.000005	ggp	-	INT	2	0	180	0	200000.0051	254	0	144000000	0	0	0	0.005	0	0	0	0	0	0	0	0	0	0	90	0	0	0	4	2	3	4	3	3	0	0	0	5	3	0	Exploits	1
464	0.000005	ggp	-	INT	2	0	180	0	200000.0051	254	0	144000000	0	0	0	0.005	0	0	0	0	0	0	0	0	0	0	90	0	0	0	4	2	3	4	3	3	0	0	0	5	3	0	Exploits	1
465	0.000003	ip	-	INT	2	0	180	0	333333.3215	254	0	239999984	0	0	0	0.003	0	0	0	0	0	0	0	0	0	0	90	0	0	0	4	2	3	4	3	3	0	0	0	5	3	0	Fuzzers	1
466	0.000003	ip	-	INT	2	0	180	0	333333.3215	254	0	239999984	0	0	0	0.003	0	0	0	0	0	0	0	0	0	0	90	0	0	0	4	2	3	4	3	3	0	0	0	5	3	0	DoS	1
467	0.000003	ip	-	INT	2	0	180	0	333333.3215	254	0	239999984	0	0	0	0.003	0	0	0	0	0	0	0	0	0	0	90	0	0	0	4	2	3	4	3	3	0	0	0	5	3	0	DoS	1
468	0.000003	ip	-	INT	2	0	180	0	333333.3215	254	0	239999984	0	0	0	0.003	0	0	0	0	0	0	0	0	0	0	90	0	0	0	4	2	3	4	3	3	0	0	0	5	3	0	Exploits	1
469	0.000003	ipnip	-	INT	2	0	180	0	333333.3215	254	0	239999984	0	0	0	0.003	0	0	0	0	0	0	0	0	0	0	90	0	0	0	4	2	3	4	3	3	0	0	0	5	3	0	Fuzzers	1
470	0.000003	ipnip	-	INT	2	0	180	0	333333.3215	254	0	239999984	0	0	0	0.003	0	0	0	0	0	0	0	0	0	0	90	0	0	0	4	2	3	4	3	3	0	0	0	5	3	0	DoS	1
471	0.000003	ipnip	-	INT	2	0	180	0	333333.3215	254	0	239999984	0	0	0	0.003	0	0	0	0	0	0	0	0	0	0	90	0	0	0	4	2	3	4	3	3	0	0	0	5	3	0	DoS	1
472	0.000003	ipnip	-	INT	2	0	180	0	333333.3215	254	0	239999984	0	0	0	0.003	0	0	0	0	0	0	0	0	0	0	90	0	0	0	4	2	3	4	3	3	0	0	0	5	3	0	Exploits	1
473	1.160125	tcp	ftp	FIN	22	22	1190	1642	37.064971	62	252	7833.638672	10812.62793	7	9	55.244049	54.780713	3003.477448	3593.618904	255	3381023975	1150359159	255	0.051855	0.005569	0.046286	54	75	0	0	1	1	2	1	1	2	1	1	0	2	1	0	Exploits	1
474	1.160125	tcp	ftp	FIN	22	22	1190	1642	37.064971	62	252	7833.638672	10812.62793	7	9	55.244049	54.780713	3003.477448	3593.618904	255	3381023975	1150359159	255	0.051855	0.005569	0.046286	54	75	0	0	1	1	2	1	1	2	1	1	0	2	1	0	Exploits	1
475	1.007653	st2	-	INT	4	0	360	0	2.977215	254	0	2143.594971	0	0	0	335.884344	0	474.999437	0	0	0	0	0	0	0	0	90	0	0	0	1	2	1	1	1	1	0	0	0	2	1	0	Reconnaissance	1
476	1.007653	st2	-	INT	4	0	360	0	2.977215	254	0	2143.594971	0	0	0	335.884344	0	474.999437	0	0	0	0	0	0	0	0	90	0	0	0	1	2	1	1	1	1	0	0	0	2	1	0	DoS	1
477	1.007653	st2	-	INT	4	0	360	0	2.977215	254	0	2143.594971	0	0	0	335.884344	0	474.999437	0	0	0	0	0	0	0	0	90	0	0	0	1	2	1	1	1	1	0	0	0	2	1	0	DoS	1
478	1.007653	st2	-	INT	4	0	360	0	2.977215	254	0	2143.594971	0	0	0	335.884344	0	474.999437	0	0	0	0	0	0	0	0	90	0	0	0	1	2	1	1	1	1	0	0	0	2	1	0	Exploits	1
479	0.192322	tcp	-	FIN	12	6	5098	268	88.393423	254	252	194423.9375	9317.707031	3	1	16.351728	36.284398	966.663892	63.554484	255	831472909	494833922	255	0.058036	0.010891	0.047145	425	45	0	0	1	1	1	1	1	1	0	0	0	1	1	0	Exploits	1
480	0.187225	tcp	-	FIN	10	6	1988	268	80.117506	254	252	76485.51563	9571.371094	2	1	18.832	36.139602	1009.364964	60.748477	255	2780487150	828693980	255	0.053478	0.006518	0.04696	199	45	1	0	1	1	1	1	1	1	0	0	1	1	1	0	Exploits	1
481	0.675253	tcp	-	FIN	10	8	564	354	25.17575	254	252	6018.485352	3672.697754	2	1	75.028111	89.001859	5481.721996	124.375336	255	1782955927	255733498	255	0.098437	0.051577	0.04686	56	44	0	0	1	1	1	1	1	1	0	0	0	1	1	0	Reconnaissance	1
482	0.000008	argus	-	INT	2	0	180	0	125000.0003	254	0	90000000	0	0	0	0.008	0	0	0	0	0	0	0	0	0	0	90	0	0	0	10	2	10	10	10	10	0	0	0	10	10	0	DoS	1
483	0.000003	chaos	-	INT	2	0	200	0	333333.3215	254	0	266666656	0	0	0	0.003	0	0	0	0	0	0	0	0	0	0	100	0	0	0	10	2	10	10	10	10	0	0	0	10	10	0	Backdoor	1
484	0.000003	chaos	-	INT	2	0	200	0	333333.3215	254	0	266666656	0	0	0	0.003	0	0	0	0	0	0	0	0	0	0	100	0	0	0	10	2	10	10	10	10	0	0	0	10	10	0	Exploits	1
485	0.000003	chaos	-	INT	2	0	200	0	333333.3215	254	0	266666656	0	0	0	0.003	0	0	0	0	0	0	0	0	0	0	100	0	0	0	10	2	10	10	10	10	0	0	0	10	10	0	Exploits	1
486	0.000006	egp	-	INT	2	0	180	0	166666.6608	254	0	119999992	0	0	0	0.006	0	0	0	0	0	0	0	0	0	0	90	0	0	0	10	2	10	10	10	10	0	0	0	10	10	0	Fuzzers	1
487	0.000006	egp	-	INT	2	0	180	0	166666.6608	254	0	119999992	0	0	0	0.006	0	0	0	0	0	0	0	0	0	0	90	0	0	0	10	2	10	10	10	10	0	0	0	10	10	0	DoS	1
488	0.000006	egp	-	INT	2	0	180	0	166666.6608	254	0	119999992	0	0	0	0.006	0	0	0	0	0	0	0	0	0	0	90	0	0	0	10	2	10	10	10	10	0	0	0	10	10	0	DoS	1
489	0.000006	egp	-	INT	2	0	180	0	166666.6608	254	0	119999992	0	0	0	0.006	0	0	0	0	0	0	0	0	0	0	90	0	0	0	10	2	10	10	10	10	0	0	0	10	10	0	DoS	1
490	0.000006	egp	-	INT	2	0	180	0	166666.6608	254	0	119999992	0	0	0	0.006	0	0	0	0	0	0	0	0	0	0	90	0	0	0	10	2	10	10	10	10	0	0	0	10	10	0	Exploits	1
491	0.000002	emcon	-	INT	2	0	180	0	500000.0013	254	0	360000000	0	0	0	0.002	0	0	0	0	0	0	0	0	0	0	90	0	0	0	10	2	10	10	10	10	0	0	0	10	10	0	Exploits	1
492	0.000006	nvp	-	INT	2	0	180	0	166666.6608	254	0	119999992	0	0	0	0.006	0	0	0	0	0	0	0	0	0	0	90	0	0	0	10	2	10	10	10	10	0	0	0	10	10	0	DoS	1
493	0.000013	udp	-	INT	2	0	168	0	76923.07779	254	0	51692308	0	0	0	0.013	0	0	0	0	0	0	0	0	0	0	84	0	0	0	1	2	1	1	1	1	0	0	0	1	1	0	Reconnaissance	1
494	0.000006	nvp	-	INT	2	0	180	0	166666.6608	254	0	119999992	0	0	0	0.006	0	0	0	0	0	0	0	0	0	0	90	0	0	0	10	2	10	10	10	10	0	0	0	10	10	0	Exploits	1
495	0.707186	tcp	-	FIN	18	22	1032	9898	55.148152	62	252	11029.62988	106891.2578	6	9	41.599176	33.308904	1990.05476	1873.381746	255	1475991882	3690820948	255	0.053139	0.00682	0.046319	57	450	0	0	2	1	1	1	1	2	0	0	0	1	2	0	Exploits	1
496	0.000003	pup	-	INT	2	0	180	0	333333.3215	254	0	239999984	0	0	0	0.003	0	0	0	0	0	0	0	0	0	0	90	0	0	0	10	2	10	10	10	10	0	0	0	10	10	0	Fuzzers	1
497	0.000015	udp	-	INT	2	0	168	0	66666.66835	254	0	44800000	0	0	0	0.015	0	0	0	0	0	0	0	0	0	0	84	0	0	0	1	2	1	1	1	1	0	0	0	1	1	0	Reconnaissance	1
498	0.000003	pup	-	INT	2	0	180	0	333333.3215	254	0	239999984	0	0	0	0.003	0	0	0	0	0	0	0	0	0	0	90	0	0	0	10	2	10	10	10	10	0	0	0	10	10	0	DoS	1
499	0.781325	tcp	-	FIN	22	44	1186	40540	83.192015	62	252	11600.80664	405659.625	6	20	37.205952	17.981908	1843.796052	1321.553845	255	293677215	1819468955	255	0.050492	0.007112	0.04338	54	921	0	0	1	1	1	1	1	1	0	0	0	2	1	0	Exploits	1
500	0.225991	tcp	http	FIN	10	8	1170	966	75.224236	254	252	37275.82031	29948.0957	2	2	25.110111	30.414857	1362.040071	53.578387	255	709846722	2818662235	255	0.053994	0.007956	0.046038	117	121	1	78	1	1	1	1	1	1	0	0	1	1	1	0	Exploits	1
501	0.000003	pup	-	INT	2	0	180	0	333333.3215	254	0	239999984	0	0	0	0.003	0	0	0	0	0	0	0	0	0	0	90	0	0	0	10	2	10	10	10	10	0	0	0	10	10	0	DoS	1
502	0.227117	tcp	http	FIN	10	10	834	5384	83.657321	62	252	26453.32617	170696.1563	2	3	25.235222	24.392667	1203.594104	1760.294515	255	2560575818	2990263853	255	0.052626	0.006827	0.045799	83	538	1	2248	1	1	1	1	1	1	0	0	1	1	1	0	Exploits	1
503	0.000003	pup	-	INT	2	0	180	0	333333.3215	254	0	239999984	0	0	0	0.003	0	0	0	0	0	0	0	0	0	0	90	0	0	0	10	2	10	10	10	10	0	0	0	10	10	0	Exploits	1
504	0.00001	udp	-	INT	2	0	748	0	100000.0025	254	0	299200000	0	0	0	0.01	0	0	0	0	0	0	0	0	0	0	374	0	0	0	1	2	1	1	1	1	0	0	0	1	1	0	Exploits	1
505	0.000003	xnet	-	INT	2	0	180	0	333333.3215	254	0	239999984	0	0	0	0.003	0	0	0	0	0	0	0	0	0	0	90	0	0	0	10	2	10	10	10	10	0	0	0	10	10	0	Exploits	1
506	1.411386	tcp	ftp	FIN	22	22	1202	1664	30.466506	62	252	6507.078613	9006.749023	7	9	67.208857	69.346747	3713.460029	4407.558062	255	1304956959	573928193	255	0.072545	0.023881	0.048664	55	76	0	0	1	1	2	1	1	2	1	1	0	2	1	0	Exploits	1
507	0.244608	tcp	http	FIN	10	6	980	268	61.322606	254	252	28846.1543	7326.007324	2	1	25.862667	39.759	1356.64221	61.574113	255	2688817882	4213136542	255	0.08045	0.04581	0.03464	98	45	1	0	1	1	1	1	1	2	0	0	1	1	1	0	Reconnaissance	1
508	1.253977	tcp	smtp	FIN	252	54	308919	3296	243.226163	62	252	1962996.25	20638.33789	123	8	4.995924	23.263094	606.286254	35.574094	255	37144313	2847193607	255	0.049045	0.016461	0.032584	1226	61	0	0	1	1	1	1	1	1	0	0	0	1	1	0	Exploits	1
509	0.00002	udp	-	INT	2	0	168	0	50000.00126	254	0	33600000	0	0	0	0.02	0	0	0	0	0	0	0	0	0	0	84	0	0	0	27	2	1	1	1	1	0	0	0	9	1	0	Reconnaissance	1
510	0.371083	tcp	http	FIN	10	6	950	268	40.422225	254	252	18432.53516	4829.108398	2	1	38.882778	63.336602	2047.389571	93.902641	255	4036880057	4244516005	255	0.13977	0.054391	0.085379	95	45	1	0	5	1	2	2	1	5	0	0	1	2	5	0	Fuzzers	1
511	0.000007	udp	-	INT	2	0	168	0	142857.1409	254	0	96000000	0	0	0	0.007	0	0	0	0	0	0	0	0	0	0	84	0	0	0	1	2	1	1	1	1	0	0	0	1	1	0	Reconnaissance	1
512	1.246909	mux	-	INT	4	0	400	0	2.405949	254	0	1924.759521	0	0	0	415.636344	0	587.788625	0	0	0	0	0	0	0	0	100	0	0	0	3	2	2	2	2	3	0	0	0	2	3	0	DoS	1
513	0.489758	ospf	-	INT	20	0	1040	0	38.794669	254	0	16138.58203	0	0	0	25.776736	0	29.430768	0	0	0	0	0	0	0	0	52	0	0	0	1	2	1	1	1	1	0	0	0	1	1	0	Backdoor	1
514	0.489758	ospf	-	INT	20	0	1040	0	38.794669	254	0	16138.58203	0	0	0	25.776736	0	29.430768	0	0	0	0	0	0	0	0	52	0	0	0	1	2	1	1	1	1	0	0	0	1	1	0	DoS	1
515	1.246909	mux	-	INT	4	0	400	0	2.405949	254	0	1924.759521	0	0	0	415.636344	0	587.788625	0	0	0	0	0	0	0	0	100	0	0	0	3	2	2	2	2	3	0	0	0	2	3	0	DoS	1
516	57.237827	tcp	pop3	FIN	1642	11018	70700	14657531	221.164929	62	252	9875.567383	2048463.625	7	5507	34.901071	5.207182	2437.926717	928.124268	255	660150177	1867331307	255	0.048404	0.004971	0.043433	43	1330	0	0	1	1	1	1	1	1	0	0	0	1	1	0	DoS	1
517	1.246909	mux	-	INT	4	0	400	0	2.405949	254	0	1924.759521	0	0	0	415.636344	0	587.788625	0	0	0	0	0	0	0	0	100	0	0	0	3	2	2	2	2	3	0	0	0	2	3	0	Exploits	1
518	0.231606	tcp	http	FIN	12	22	926	23166	142.483351	62	252	29325.66406	763814.375	2	9	20.972909	10.274905	1154.253369	1061.350085	255	3832588857	1315057536	255	0.02988	0.01583	0.01405	77	1053	1	0	1	1	1	1	1	1	0	0	1	1	1	0	Exploits	1
519	1.246909	mux	-	INT	4	0	400	0	2.405949	254	0	1924.759521	0	0	0	415.636344	0	587.788625	0	0	0	0	0	0	0	0	100	0	0	0	3	2	2	2	2	3	0	0	0	2	3	0	Exploits	1
520	1.565097	tcp	http	FIN	60	348	2976	449181	260.047784	62	252	14961.37305	2289396.75	2	172	26.527067	4.420243	1500.427194	622.776359	255	825415081	3887846602	255	0.070315	0.019991	0.050324	50	1291	1	217346	1	1	1	1	1	1	0	0	1	2	1	0	Exploits	1
521	0.000008	udp	-	INT	2	0	168	0	125000.0003	254	0	84000000	0	0	0	0.008	0	0	0	0	0	0	0	0	0	0	84	0	0	0	2	2	1	1	1	1	0	0	0	1	1	0	Reconnaissance	1
522	1.246909	mux	-	INT	4	0	400	0	2.405949	254	0	1924.759521	0	0	0	415.636344	0	587.788625	0	0	0	0	0	0	0	0	100	0	0	0	3	2	2	2	2	3	0	0	0	2	3	0	Exploits	1
523	1.644148	tcp	smtp	FIN	232	50	283242	2998	170.909189	62	252	1372246.25	14300.41602	113	8	7.117524	31.946307	801.855726	42.75309	255	712613753	3524359574	255	0.064531	0.041766	0.022765	1221	60	0	0	1	1	1	1	1	1	0	0	0	1	1	0	Exploits	1
524	0.000009	dcn	-	INT	2	0	200	0	111111.1072	254	0	88888888	0	0	0	0.009	0	0	0	0	0	0	0	0	0	0	100	0	0	0	3	2	2	2	2	3	0	0	0	2	3	0	Backdoor	1
525	7.312841	ospf	-	INT	40	0	10880	0	5.333085	254	0	11604.79199	0	0	0	187.50875	0	215.203906	0	0	0	0	0	0	0	0	272	0	0	0	1	2	1	1	1	1	0	0	0	2	1	0	Reconnaissance	1
526	0.000009	dcn	-	INT	2	0	200	0	111111.1072	254	0	88888888	0	0	0	0.009	0	0	0	0	0	0	0	0	0	0	100	0	0	0	3	2	2	2	2	3	0	0	0	2	3	0	Exploits	1
527	7.312841	ospf	-	INT	40	0	10880	0	5.333085	254	0	11604.79199	0	0	0	187.50875	0	215.203906	0	0	0	0	0	0	0	0	272	0	0	0	1	2	1	1	1	1	0	0	0	2	1	0	DoS	1
528	0.000005	hmp	-	INT	2	0	200	0	200000.0051	254	0	160000000	0	0	0	0.005	0	0	0	0	0	0	0	0	0	0	100	0	0	0	3	2	1	1	1	3	0	0	0	1	3	0	DoS	1
529	7.312841	ospf	-	INT	40	0	10880	0	5.333085	254	0	11604.79199	0	0	0	187.50875	0	215.203906	0	0	0	0	0	0	0	0	272	0	0	0	1	2	1	1	1	1	0	0	0	2	1	0	DoS	1
530	0.000005	hmp	-	INT	2	0	200	0	200000.0051	254	0	160000000	0	0	0	0.005	0	0	0	0	0	0	0	0	0	0	100	0	0	0	3	2	1	1	1	3	0	0	0	1	3	0	DoS	1
531	7.312841	ospf	-	INT	40	0	10880	0	5.333085	254	0	11604.79199	0	0	0	187.50875	0	215.203906	0	0	0	0	0	0	0	0	272	0	0	0	1	2	1	1	1	1	0	0	0	2	1	0	Exploits	1
532	0.27331	tcp	http	FIN	10	6	898	268	54.882733	254	252	23680.07031	6556.657227	2	1	28.348667	43.082199	1480.415072	61.149516	255	1181515496	1277330068	255	0.10315	0.057891	0.045259	90	45	1	0	2	1	1	1	1	2	0	0	1	1	1	0	Exploits	1
533	0.000008	prm	-	INT	2	0	200	0	125000.0003	254	0	100000000	0	0	0	0.008	0	0	0	0	0	0	0	0	0	0	100	0	0	0	6	2	1	1	1	6	0	0	0	1	6	0	Analysis	1
534	0.155371	tcp	-	FIN	22	8	19834	354	186.650024	254	252	974853.75	15961.79492	8	1	7.173762	19.773285	603.474651	41.316617	255	2784965672	3058370590	255	0.062073	0.01695	0.045123	902	44	0	0	1	1	2	1	1	1	0	0	0	1	1	0	Exploits	1
535	0.000008	prm	-	INT	2	0	200	0	125000.0003	254	0	100000000	0	0	0	0.008	0	0	0	0	0	0	0	0	0	0	100	0	0	0	6	2	1	1	1	6	0	0	0	1	6	0	DoS	1
536	0.217978	tcp	http	FIN	10	6	802	268	68.814284	254	252	26498.08594	8221.012695	2	1	22.000444	41.043398	1160.31563	67.676883	255	4239674941	3588497366	255	0.062684	0.012753	0.049931	80	45	1	0	1	1	1	1	1	1	0	0	1	1	1	0	Exploits	1
537	0.000005	trunk-1	-	INT	2	0	200	0	200000.0051	254	0	160000000	0	0	0	0.005	0	0	0	0	0	0	0	0	0	0	100	0	0	0	6	2	3	3	3	6	0	0	0	5	6	0	Reconnaissance	1
538	0.000005	trunk-1	-	INT	2	0	200	0	200000.0051	254	0	160000000	0	0	0	0.005	0	0	0	0	0	0	0	0	0	0	100	0	0	0	6	2	3	3	3	6	0	0	0	5	6	0	DoS	1
539	0.625488	tcp	-	FIN	10	8	564	354	27.17878	254	252	6497.327148	3964.904297	2	1	69.031889	88.34243	5422.5544	138.839625	255	4020424451	3658810051	255	0.062247	0.007082	0.055165	56	44	0	0	1	1	1	1	1	1	0	0	0	1	1	0	Reconnaissance	1
540	0.000005	trunk-1	-	INT	2	0	200	0	200000.0051	254	0	160000000	0	0	0	0.005	0	0	0	0	0	0	0	0	0	0	100	0	0	0	6	2	3	3	3	6	0	0	0	5	6	0	Exploits	1
541	0.2647	tcp	-	FIN	10	12	2652	9188	79.335098	254	252	72142.04688	254567.4375	2	4	29.411111	22.941636	1404.568151	1737.515013	255	1680976031	4196662150	255	0.06147	0.011537	0.049933	265	766	1	0	1	1	1	1	1	2	0	0	1	1	1	0	Exploits	1
542	0.000005	trunk-2	-	INT	2	0	200	0	200000.0051	254	0	160000000	0	0	0	0.005	0	0	0	0	0	0	0	0	0	0	100	0	0	0	6	2	3	3	3	6	0	0	0	5	6	0	Fuzzers	1
543	0.496533	tcp	http	FIN	10	10	962	1056	38.265331	62	252	13952.74805	15322.24414	2	2	55.170333	46.8	3736.725152	102.283641	255	878386441	143321442	255	0.092974	0.046452	0.046522	96	106	1	56	2	1	2	2	1	2	0	0	1	2	2	0	Exploits	1
544	0.000005	trunk-2	-	INT	2	0	200	0	200000.0051	254	0	160000000	0	0	0	0.005	0	0	0	0	0	0	0	0	0	0	100	0	0	0	6	2	3	3	3	6	0	0	0	5	6	0	DoS	1
545	0.632841	tcp	-	FIN	10	8	564	354	26.862988	254	252	6421.834473	3918.835938	2	1	69.781889	89.51857	5487.191179	139.412531	255	3725869419	282221455	255	0.060101	0.006208	0.053893	56	44	0	0	1	1	1	1	1	1	0	0	0	1	2	0	Reconnaissance	1
546	0.181007	tcp	http	FIN	10	6	2792	268	82.869724	254	252	111067.5313	9900.169922	2	1	18.643667	34.767801	998.062398	59.820789	255	2059679192	1881073752	255	0.052293	0.007159	0.045134	279	45	1	0	1	1	1	1	1	1	0	0	1	1	1	0	Exploits	1
547	0.000005	trunk-2	-	INT	2	0	200	0	200000.0051	254	0	160000000	0	0	0	0.005	0	0	0	0	0	0	0	0	0	0	100	0	0	0	6	2	3	3	3	6	0	0	0	5	6	0	DoS	1
548	0.626981	tcp	-	FIN	10	8	564	354	27.114058	254	252	6481.85498	3955.462646	2	1	68.931778	88.599859	5378.099901	138.530906	255	1355468620	1438993678	255	0.052759	0.006774	0.045985	56	44	0	0	2	1	1	1	1	2	0	0	0	1	1	0	Reconnaissance	1
549	0.000005	trunk-2	-	INT	2	0	200	0	200000.0051	254	0	160000000	0	0	0	0.005	0	0	0	0	0	0	0	0	0	0	100	0	0	0	6	2	3	3	3	6	0	0	0	5	6	0	Exploits	1
550	1.755642	tcp	http	FIN	62	368	3010	474465	244.355049	62	252	13497.05664	2156138.75	2	182	28.781017	4.688549	1479.507869	623.13258	255	488972002	2038348541	255	0.050516	0.006203	0.044313	49	1289	1	229585	1	1	1	1	1	1	0	0	1	1	1	0	Exploits	1
551	0.633985	tcp	-	FIN	18	18	1024	3010	55.206355	62	252	12214.80078	35874.66797	6	7	37.293235	36.229059	1819.28642	44.441703	255	634022743	3256018024	255	0.037243	0.017237	0.020006	57	167	0	0	1	1	1	1	1	1	0	0	0	1	1	0	Exploits	1
552	0.000003	xns-idp	-	INT	2	0	200	0	333333.3215	254	0	266666656	0	0	0	0.003	0	0	0	0	0	0	0	0	0	0	100	0	0	0	6	2	3	3	3	6	0	0	0	5	6	0	DoS	1
553	0.18229	tcp	http	FIN	10	6	1006	268	82.286465	254	252	39760.82031	9830.489258	2	1	18.678444	34.702398	1002.946875	59.495355	255	313650391	1073841901	255	0.053648	0.008769	0.044879	101	45	1	0	3	1	1	1	1	1	0	0	1	1	1	0	Exploits	1
554	0.844803	tcp	smtp	FIN	26	20	9199	1596	53.266858	62	252	83768.64063	14365.47949	10	8	33.792121	44.076789	1797.360268	49.432383	255	50977269	3900459377	255	0.052881	0.00653	0.046351	354	80	0	0	1	1	1	1	1	1	0	0	0	1	1	0	Exploits	1
555	0.000003	xns-idp	-	INT	2	0	200	0	333333.3215	254	0	266666656	0	0	0	0.003	0	0	0	0	0	0	0	0	0	0	100	0	0	0	6	2	3	3	3	6	0	0	0	5	6	0	DoS	1
556	0.008271	udp	-	CON	2	2	1386	106	362.713079	254	60	670293.75	51263.44922	0	0	0.01	0.007	0	0	0	0	0	0	0	0	0	693	53	0	0	1	0	1	1	1	1	0	0	0	1	2	0	Exploits	1
557	0.000003	xns-idp	-	INT	2	0	200	0	333333.3215	254	0	266666656	0	0	0	0.003	0	0	0	0	0	0	0	0	0	0	100	0	0	0	6	2	3	3	3	6	0	0	0	5	6	0	Exploits	1
558	1.122435	tcp	smtp	FIN	90	32	94429	2308	107.801345	62	252	665553.0625	15936.78027	42	8	12.61163	35.956355	1237.937501	49.153508	255	3925606830	1090038504	255	0.054311	0.007124	0.047187	1049	72	0	0	1	1	1	1	1	1	0	0	0	1	1	0	Exploits	1
559	0.000003	leaf-1	-	INT	2	0	200	0	333333.3215	254	0	266666656	0	0	0	0.003	0	0	0	0	0	0	0	0	0	0	100	0	0	0	6	2	2	2	2	6	0	0	0	4	6	0	Reconnaissance	1
560	0.230717	tcp	http	FIN	10	12	802	7782	91.0206	62	252	25035	247367.9844	2	4	25.635222	20.31491	1222.462807	1597.053086	255	4046914389	1684688202	255	0.051314	0.006465	0.044849	80	649	1	3406	1	1	1	1	1	1	0	0	1	1	1	0	Exploits	1
561	0.000003	leaf-1	-	INT	2	0	200	0	333333.3215	254	0	266666656	0	0	0	0.003	0	0	0	0	0	0	0	0	0	0	100	0	0	0	6	2	2	2	2	6	0	0	0	4	6	0	DoS	1
562	0.638853	tcp	-	FIN	10	8	564	354	26.61019	254	252	6361.400879	3881.957031	2	1	70.449	88.78957	5494.540365	136.335797	255	377146176	2575294801	255	0.032785	0.017322	0.015463	56	44	0	0	1	1	1	1	1	1	0	0	0	1	1	0	Reconnaissance	1
563	0.000003	leaf-1	-	INT	2	0	200	0	333333.3215	254	0	266666656	0	0	0	0.003	0	0	0	0	0	0	0	0	0	0	100	0	0	0	6	2	2	2	2	6	0	0	0	4	6	0	Exploits	1
564	0.248781	tcp	http	FIN	12	26	876	29216	148.725187	62	252	25821.9082	903380.875	2	11	22.616454	9.6564	1164.896249	1133.996654	255	2053748701	1328741404	255	0.052997	0.006655	0.046342	73	1124	1	13828	2	1	1	1	1	1	0	0	1	1	1	0	Exploits	1
565	0.000003	leaf-1	-	INT	2	0	200	0	333333.3215	254	0	266666656	0	0	0	0.003	0	0	0	0	0	0	0	0	0	0	100	0	0	0	6	2	2	2	2	6	0	0	0	4	6	0	Exploits	1
566	1.96472	tcp	ftp	FIN	22	22	1206	1638	21.88607	62	252	4690.744629	6368.337402	7	9	93.558092	89.174144	4919.001488	5250.417324	255	1157241371	1184926425	255	0.096625	0.042871	0.053754	55	74	0	0	1	1	4	1	1	2	1	1	0	2	1	0	Exploits	1
567	0.000003	leaf-1	-	INT	2	0	200	0	333333.3215	254	0	266666656	0	0	0	0.003	0	0	0	0	0	0	0	0	0	0	100	0	0	0	6	2	2	2	2	6	0	0	0	4	6	0	Exploits	1
568	1.914575	tcp	-	FIN	26	26	3444	3254	26.637766	254	252	13839.10254	13074.44238	10	10	76.582998	72.995398	4000.316548	98.159609	255	4081478244	3770194246	255	0.101534	0.058138	0.043396	132	125	0	0	2	1	1	1	1	1	0	0	0	2	1	0	DoS	1
569	0.872915	tcp	-	FIN	10	8	564	354	19.474977	254	252	4655.665039	2841.05542	2	1	96.931222	119.93	5776.370115	166.182063	255	915913414	1131421766	255	0.109718	0.033395	0.076323	56	44	0	0	1	1	1	1	1	1	0	0	0	1	1	0	Reconnaissance	1
570	0.000004	leaf-2	-	INT	2	0	200	0	250000.0006	254	0	200000000	0	0	0	0.004	0	0	0	0	0	0	0	0	0	0	100	0	0	0	6	2	2	2	2	6	0	0	0	4	6	0	DoS	1
571	0.618564	tcp	-	FIN	12	6	4172	268	27.483009	254	252	49469.41406	2897.032471	3	1	54.666271	109.912203	3099.715149	162.87825	255	3545134189	2137945986	255	0.23955	0.068997	0.170553	348	45	0	0	1	1	1	1	1	1	0	0	0	1	1	0	Exploits	1
572	0.000008	irtp	-	INT	2	0	200	0	125000.0003	254	0	100000000	0	0	0	0.008	0	0	0	0	0	0	0	0	0	0	100	0	0	0	4	2	2	2	2	4	0	0	0	4	4	0	Fuzzers	1
573	0.97472	tcp	smtp	FIN	50	24	41333	2022	74.893303	62	252	332460.5938	15906.10645	22	8	19.892245	41.775477	1412.12331	48.188895	255	3697358168	1462983935	255	0.060429	0.01314	0.047289	827	84	0	0	2	1	1	1	1	1	0	0	0	1	1	0	Exploits	1
574	0.000008	irtp	-	INT	2	0	200	0	125000.0003	254	0	100000000	0	0	0	0.008	0	0	0	0	0	0	0	0	0	0	100	0	0	0	4	2	2	2	2	4	0	0	0	4	4	0	DoS	1
575	0.000008	irtp	-	INT	2	0	200	0	125000.0003	254	0	100000000	0	0	0	0.008	0	0	0	0	0	0	0	0	0	0	100	0	0	0	4	2	2	2	2	4	0	0	0	4	4	0	Exploits	1
576	0.285157	tcp	http	FIN	10	8	814	2030	59.616283	62	252	20564.11133	49853.23828	2	2	31.684111	36.91157	1693.469743	63.248449	255	2644503951	1705530051	255	0.072126	0.014737	0.057389	81	254	1	590	1	1	1	1	1	1	0	0	1	1	1	0	Exploits	1
577	0.000003	rdp	-	INT	2	0	200	0	333333.3215	254	0	266666656	0	0	0	0.003	0	0	0	0	0	0	0	0	0	0	100	0	0	0	4	2	2	2	2	4	0	0	0	4	4	0	Exploits	1
578	0.00001	udp	-	INT	2	0	322	0	100000.0025	254	0	128800000	0	0	0	0.01	0	0	0	0	0	0	0	0	0	0	161	0	0	0	1	2	2	1	1	1	0	0	0	1	1	0	Shellcode	1
579	0.000003	rdp	-	INT	2	0	200	0	333333.3215	254	0	266666656	0	0	0	0.003	0	0	0	0	0	0	0	0	0	0	100	0	0	0	4	2	2	2	2	4	0	0	0	4	4	0	Exploits	1
580	0.255045	tcp	http	FIN	10	6	2456	268	58.813151	254	252	69352.46875	7026.210938	2	1	28.338333	44.187602	1399.226058	65.658297	255	2747818768	3375988877	255	0.092982	0.033442	0.05954	246	45	1	0	1	1	1	1	1	1	0	0	1	1	1	0	Exploits	1
581	1.036788	tcp	http	FIN	20	82	1268	100496	97.416252	62	252	9297.947266	765988.8125	2	38	54.567788	12.098642	3329.086447	1475.258241	255	1171949057	675061894	255	0.113811	0.055888	0.057923	63	1226	1	48339	1	1	1	1	1	1	0	0	1	2	1	0	Exploits	1
582	0.000003	rdp	-	INT	2	0	200	0	333333.3215	254	0	266666656	0	0	0	0.003	0	0	0	0	0	0	0	0	0	0	100	0	0	0	4	2	2	2	2	4	0	0	0	4	4	0	Exploits	1
583	0.538437	tcp	-	FIN	10	8	518	354	31.572867	254	252	6938.601562	4605.924316	2	1	57.501778	68.283141	3645.840403	122.526391	255	1595099619	3023502726	255	0.141899	0.060447	0.081452	52	44	0	0	1	1	1	1	1	1	0	0	0	1	2	0	Shellcode	1
584	0.000001	udp	-	INT	2	0	104	0	1000000.003	254	0	416000000	0	0	0	0.001	0	0	0	0	0	0	0	0	0	0	52	0	0	0	6	2	2	2	1	5	0	0	0	4	5	0	Fuzzers	1
585	0.000002	udp	-	INT	2	0	104	0	500000.0013	254	0	208000000	0	0	0	0.002	0	0	0	0	0	0	0	0	0	0	52	0	0	0	6	2	2	2	1	5	0	0	0	4	5	0	Fuzzers	1
586	0.301315	tcp	http	FIN	10	8	812	2864	56.41936	62	252	19408.25977	66535.01563	2	2	33.479444	33.796855	1636.463184	56.533918	255	63479818	2046665586	255	0.064221	0.033427	0.030794	81	358	1	1023	1	1	1	1	1	1	0	0	1	1	1	0	Exploits	1
587	1.285564	tcp	http	FIN	12	10	1012	1688	16.335243	62	252	5774.897461	9458.883789	2	2	116.845635	129.689109	8244.675429	165.303672	255	2106215216	3090540851	255	0.203335	0.118359	0.084976	84	169	1	379	3	1	3	3	1	1	0	0	1	3	1	0	DoS	1
588	0.664642	tcp	-	FIN	10	8	564	354	25.57768	254	252	6114.570312	3731.332275	2	1	72.537667	92.99	5602.371836	141.710797	255	2254754639	746268827	255	0.062747	0.013703	0.049044	56	44	0	0	2	1	1	1	1	2	0	0	0	2	1	0	Reconnaissance	1
589	0.221558	tcp	-	FIN	10	6	628	268	67.702361	254	252	20437.08594	8088.175293	2	1	22.025222	41.935398	1143.157907	64.990223	255	2758651049	1205195403	255	0.063045	0.011872	0.051173	63	45	0	0	2	1	1	1	1	1	0	0	0	2	1	0	Shellcode	1
590	0.000009	netblt	-	INT	2	0	200	0	111111.1072	254	0	88888888	0	0	0	0.009	0	0	0	0	0	0	0	0	0	0	100	0	0	0	4	2	3	2	2	4	0	0	0	3	4	0	Analysis	1
591	0.241523	tcp	http	FIN	10	8	818	1796	70.386672	62	252	24411.75391	52069.57422	2	2	26.835889	32.256715	1436.602342	57.304789	255	381183793	1501571989	255	0.053891	0.008932	0.044959	82	225	1	467	1	1	1	1	1	1	0	0	1	1	1	0	Exploits	1
592	0.000003	mfe-nsp	-	INT	2	0	200	0	333333.3215	254	0	266666656	0	0	0	0.003	0	0	0	0	0	0	0	0	0	0	100	0	0	0	3	2	1	1	1	3	0	0	0	1	3	0	Fuzzers	1
593	0.000003	mfe-nsp	-	INT	2	0	200	0	333333.3215	254	0	266666656	0	0	0	0.003	0	0	0	0	0	0	0	0	0	0	100	0	0	0	3	2	1	1	1	3	0	0	0	1	3	0	DoS	1
594	0.616813	tcp	smtp	FIN	26	20	9989	1712	72.95566	62	252	124575.8438	21102.01953	10	8	24.63524	31.451369	1358.532092	37.886473	255	3897427367	2877314886	255	0.055414	0.019228	0.036186	384	86	0	0	1	1	1	1	1	1	0	0	0	1	1	0	Exploits	1
595	0.000009	merit-inp	-	INT	2	0	200	0	111111.1072	254	0	88888888	0	0	0	0.009	0	0	0	0	0	0	0	0	0	0	100	0	0	0	3	2	2	1	1	3	0	0	0	3	3	0	DoS	1
596	0.659375	tcp	-	FIN	10	8	564	354	25.78199	254	252	6163.412109	3761.137451	2	1	73.158667	92.078141	5511.463353	138.072234	255	2544469875	2445363616	255	0.061296	0.014819	0.046477	56	44	0	0	1	1	1	1	1	1	0	0	0	1	1	0	Reconnaissance	1
597	0.474746	tcp	ftp-data	FIN	8	10	364	5150	35.808623	62	252	5375.506348	78104.92188	1	3	67.698	48.716778	4165.415045	3434.624304	255	30865499	2998829628	255	0.06063	0.036292	0.024338	46	515	0	0	1	1	2	1	1	2	0	0	0	2	1	0	Exploits	1
598	0.000008	udp	-	INT	2	0	104	0	125000.0003	254	0	52000000	0	0	0	0.008	0	0	0	0	0	0	0	0	0	0	52	0	0	0	4	2	1	1	1	3	0	0	0	2	3	0	Fuzzers	1
599	0.379524	tcp	-	FIN	10	6	1612	268	39.523193	254	252	30585.68164	4721.704102	2	1	38.186778	61.521801	1947.501062	87.997516	255	60151491	1303561040	255	0.124694	0.071906	0.052788	161	45	0	0	8	1	2	2	1	8	0	0	0	2	8	0	Fuzzers	1
600	0.000009	3pc	-	INT	2	0	200	0	111111.1072	254	0	88888888	0	0	0	0.009	0	0	0	0	0	0	0	0	0	0	100	0	0	0	4	2	1	1	1	4	0	0	0	2	4	0	DoS	1
601	0.345819	tcp	-	FIN	10	6	1612	268	43.375292	254	252	33566.69141	5181.901367	2	1	34.345111	55.296602	1818.188895	73.117344	255	3367556107	1670083344	255	0.087515	0.069331	0.018184	161	45	0	0	7	1	2	2	1	7	0	0	0	2	7	0	Fuzzers	1
602	0.282292	tcp	-	FIN	10	6	1612	268	53.136467	254	252	41120.53906	6348.036621	2	1	29.097222	41.542602	1705.18451	56.357578	255	722458409	1847378108	255	0.12707	0.074575	0.052495	161	45	0	0	7	1	2	2	1	7	0	0	0	2	7	0	Fuzzers	1
603	0.000009	3pc	-	INT	2	0	200	0	111111.1072	254	0	88888888	0	0	0	0.009	0	0	0	0	0	0	0	0	0	0	100	0	0	0	4	2	1	1	1	4	0	0	0	2	4	0	Exploits	1
604	0.515394	tcp	-	FIN	10	8	1612	354	32.984476	254	252	22522.57617	4811.853027	2	1	54.920333	67.363711	3705.488034	112.028273	255	4273998316	1811560816	255	0.11418	0.043844	0.070336	161	44	0	0	7	1	2	2	1	7	0	0	0	2	7	0	Fuzzers	1
605	1.760479	tcp	http	FIN	10	8	510	354	9.656463	254	252	2085.795898	1408.70752	2	1	195.608778	234.935281	10585.02843	346.409094	255	3621445690	407862474	255	0.268228	0.115269	0.152959	51	44	1	0	2	1	1	1	1	1	0	0	1	2	1	0	Fuzzers	1
606	0.000008	udp	-	INT	2	0	168	0	125000.0003	254	0	84000000	0	0	0	0.008	0	0	0	0	0	0	0	0	0	0	84	0	0	0	2	2	1	1	1	1	0	0	0	1	1	0	Reconnaissance	1
607	0.000003	idpr	-	INT	2	0	200	0	333333.3215	254	0	266666656	0	0	0	0.003	0	0	0	0	0	0	0	0	0	0	100	0	0	0	4	2	2	1	1	4	0	0	0	2	4	0	Exploits	1
608	0.724875	tcp	ftp-data	FIN	8	8	364	842	20.693224	62	252	3520.607178	8133.816406	1	2	103.553571	92.51543	6808.009327	187.820437	255	1626248581	773644752	255	0.129389	0.062835	0.066554	46	105	0	0	1	1	2	1	1	2	0	0	0	2	1	0	Exploits	1
609	0.445359	tcp	ftp	FIN	12	8	3598	384	42.662213	254	252	59260.05859	6035.580566	3	2	38.267726	59.378285	2536.744853	77.741234	255	3102882610	4058571513	255	0.083822	0.029697	0.054125	300	48	0	0	1	1	1	1	1	1	0	0	0	2	1	0	Exploits	1
610	0.000009	ddp	-	INT	2	0	200	0	111111.1072	254	0	88888888	0	0	0	0.009	0	0	0	0	0	0	0	0	0	0	100	0	0	0	4	2	1	1	1	4	0	0	0	2	4	0	Reconnaissance	1
611	0.000016	udp	-	INT	2	0	168	0	62500.00016	254	0	42000000	0	0	0	0.016	0	0	0	0	0	0	0	0	0	0	84	0	0	0	2	2	1	1	1	1	0	0	0	2	1	0	Reconnaissance	1
612	0.591922	tcp	-	FIN	10	8	1612	354	28.720001	254	252	19610.69336	4189.741211	2	1	60.262111	74.713289	4004.848255	117.112961	255	1043137933	2817204663	255	0.105114	0.06892	0.036194	161	44	0	0	6	1	1	1	1	5	0	0	0	1	5	0	Fuzzers	1
613	0.000009	ddp	-	INT	2	0	200	0	111111.1072	254	0	88888888	0	0	0	0.009	0	0	0	0	0	0	0	0	0	0	100	0	0	0	4	2	1	1	1	4	0	0	0	2	4	0	DoS	1
614	1.090031	tcp	-	FIN	28	82	1450	86878	99.997153	62	252	10267.59766	629846.3125	6	39	40.371519	13.347802	2093.499147	1229.764919	255	3600558385	2976933424	255	0.053354	0.008164	0.04519	52	1059	0	0	1	1	1	1	1	1	0	0	0	2	1	0	Exploits	1
615	0.000009	ddp	-	INT	2	0	200	0	111111.1072	254	0	88888888	0	0	0	0.009	0	0	0	0	0	0	0	0	0	0	100	0	0	0	4	2	1	1	1	4	0	0	0	2	4	0	DoS	1
616	0.41097	tcp	http	FIN	10	8	940	354	41.36555	254	252	16468.35547	6034.503906	2	1	44.034667	54.24143	3030.942137	115.618727	255	4091386776	84186079	255	0.077873	0.031277	0.046596	94	44	1	0	1	1	1	1	1	1	0	0	1	2	1	0	Exploits	1
617	0.000003	idpr-cmtp	-	INT	2	0	200	0	333333.3215	254	0	266666656	0	0	0	0.003	0	0	0	0	0	0	0	0	0	0	100	0	0	0	4	2	1	1	1	4	0	0	0	1	4	0	DoS	1
618	0.721878	tcp	smtp	FIN	22	20	5358	1878	56.796301	62	252	56685.48047	19781.73633	8	8	34.375141	36.813211	1756.832053	46.672992	255	185055906	793889562	255	0.052158	0.007133	0.045025	244	94	0	0	1	1	1	1	1	1	0	0	0	1	1	0	Exploits	1
619	0.000003	idpr-cmtp	-	INT	2	0	200	0	333333.3215	254	0	266666656	0	0	0	0.003	0	0	0	0	0	0	0	0	0	0	100	0	0	0	4	2	1	1	1	4	0	0	0	1	4	0	Exploits	1
620	0.000009	udp	-	INT	2	0	168	0	111111.1072	254	0	74666664	0	0	0	0.009	0	0	0	0	0	0	0	0	0	0	84	0	0	0	1	2	1	1	1	1	0	0	0	1	2	0	Reconnaissance	1
621	0.851633	tcp	pop3	FIN	24	46	1132	39742	81.020814	62	252	10192.18359	365218.3438	7	21	37.027523	18.730933	1829.712156	1296.943409	255	524436143	2145627070	255	0.053386	0.007978	0.045408	47	864	0	0	1	1	1	1	1	1	0	0	0	1	1	0	Exploits	1
622	0.000008	tp++	-	INT	2	0	200	0	125000.0003	254	0	100000000	0	0	0	0.008	0	0	0	0	0	0	0	0	0	0	100	0	0	0	4	2	1	1	1	4	0	0	0	2	4	0	DoS	1
623	0.000008	tp++	-	INT	2	0	200	0	125000.0003	254	0	100000000	0	0	0	0.008	0	0	0	0	0	0	0	0	0	0	100	0	0	0	4	2	1	1	1	4	0	0	0	2	4	0	DoS	1
624	0.000008	tp++	-	INT	2	0	200	0	125000.0003	254	0	100000000	0	0	0	0.008	0	0	0	0	0	0	0	0	0	0	100	0	0	0	4	2	1	1	1	4	0	0	0	2	4	0	DoS	1
625	0.184412	tcp	http	FIN	10	6	884	268	81.339608	254	252	34531.375	9717.37207	2	1	18.927222	35.686398	1016.023945	61.339641	255	2257531987	2149602603	255	0.052059	0.005971	0.046088	88	45	1	0	1	1	1	1	1	1	0	0	1	1	1	0	Exploits	1
626	0.000008	tp++	-	INT	2	0	200	0	125000.0003	254	0	100000000	0	0	0	0.008	0	0	0	0	0	0	0	0	0	0	100	0	0	0	4	2	1	1	1	4	0	0	0	2	4	0	Exploits	1
627	0.000006	udp	-	INT	2	0	168	0	166666.6608	254	0	112000000	0	0	0	0.006	0	0	0	0	0	0	0	0	0	0	84	0	0	0	1	2	1	1	1	1	0	0	0	1	1	0	Reconnaissance	1
628	0.000008	tp++	-	INT	2	0	200	0	125000.0003	254	0	100000000	0	0	0	0.008	0	0	0	0	0	0	0	0	0	0	100	0	0	0	4	2	1	1	1	4	0	0	0	2	4	0	Exploits	1
629	0.000009	udp	-	INT	2	0	168	0	111111.1072	254	0	74666664	0	0	0	0.009	0	0	0	0	0	0	0	0	0	0	84	0	0	0	1	2	1	1	1	1	0	0	0	2	1	0	Reconnaissance	1
630	0.987803	tcp	ftp	FIN	10	8	2524	634	17.20991	254	252	18400.42969	4494.823242	2	2	107.748222	126.90743	6594.29515	197.341859	255	669580675	769896167	255	0.179377	0.099445	0.079932	252	79	0	0	1	1	2	1	1	1	0	0	0	1	1	0	Exploits	1
631	0.000002	ipv6	-	INT	2	0	200	0	500000.0013	254	0	400000000	0	0	0	0.002	0	0	0	0	0	0	0	0	0	0	100	0	0	0	4	2	1	1	1	4	0	0	0	1	4	0	Exploits	1
632	0.000002	ipv6	-	INT	2	0	200	0	500000.0013	254	0	400000000	0	0	0	0.002	0	0	0	0	0	0	0	0	0	0	100	0	0	0	4	2	1	1	1	4	0	0	0	1	4	0	Exploits	1
633	0.000002	ipv6	-	INT	2	0	200	0	500000.0013	254	0	400000000	0	0	0	0.002	0	0	0	0	0	0	0	0	0	0	100	0	0	0	4	2	1	1	1	4	0	0	0	1	4	0	Exploits	1
634	0.19063	tcp	http	FIN	10	6	934	268	78.686459	254	252	35293.5	9400.40918	2	1	18.907556	36.488602	1006.990156	59.605121	255	2425778498	3000029866	255	0.054551	0.008182	0.046369	93	45	1	0	1	1	1	1	1	1	0	0	1	1	1	0	Reconnaissance	1
635	0.000009	sdrp	-	INT	2	0	200	0	111111.1072	254	0	88888888	0	0	0	0.009	0	0	0	0	0	0	0	0	0	0	100	0	0	0	7	2	1	1	1	7	0	0	0	1	7	0	Analysis	1
636	0.240515	tcp	http	FIN	10	12	800	7212	87.312644	62	252	23948.61133	219894.8125	2	4	26.723889	19.527545	1396.8993	1842.620935	255	2143612313	1422309062	255	0.05466	0.006467	0.048193	80	601	1	3107	1	1	1	1	1	1	0	0	1	1	1	0	Exploits	1
637	0.000009	sdrp	-	INT	2	0	200	0	111111.1072	254	0	88888888	0	0	0	0.009	0	0	0	0	0	0	0	0	0	0	100	0	0	0	7	2	1	1	1	7	0	0	0	1	7	0	DoS	1
638	0.263627	tcp	http	FIN	12	24	916	26010	132.76334	62	252	25490.56055	756432.375	2	10	23.966091	11.098479	1224.621413	1219.741797	255	2448254590	217492244	255	0.073507	0.00743	0.066077	76	1084	1	12240	1	1	1	1	1	1	0	0	1	1	1	0	Exploits	1
639	0.000009	sdrp	-	INT	2	0	200	0	111111.1072	254	0	88888888	0	0	0	0.009	0	0	0	0	0	0	0	0	0	0	100	0	0	0	7	2	1	1	1	7	0	0	0	1	7	0	Exploits	1
640	0.287987	tcp	http	FIN	12	8	2244	2344	65.975202	254	252	57141.46875	56974.79688	3	2	24.802728	40.092145	1329.175845	58.993383	255	4008772924	986571897	255	0.05379	0.007341	0.046449	187	293	1	0	2	1	1	1	1	2	0	0	1	1	3	0	Exploits	1
641	0.000009	ipv6-frag	-	INT	2	0	200	0	111111.1072	254	0	88888888	0	0	0	0.009	0	0	0	0	0	0	0	0	0	0	100	0	0	0	7	2	2	2	2	7	0	0	0	2	7	0	Reconnaissance	1
642	0.633155	tcp	-	FIN	10	8	564	354	26.849666	254	252	6418.649414	3916.892578	2	1	68.728889	89.030711	5419.659738	136.216984	255	1257659706	1967880911	255	0.056562	0.009931	0.046631	56	44	0	0	2	1	1	1	1	1	0	0	0	1	1	0	Reconnaissance	1
643	0.000009	ipv6-frag	-	INT	2	0	200	0	111111.1072	254	0	88888888	0	0	0	0.009	0	0	0	0	0	0	0	0	0	0	100	0	0	0	7	2	2	2	2	7	0	0	0	2	7	0	DoS	1
644	1.276288	tcp	smtp	FIN	136	36	155333	2544	133.982295	62	252	966496.5625	15507.47168	65	8	9.524537	36.139398	861.75327	40.336973	255	3434296595	2764944296	255	0.061168	0.009729	0.051439	1142	71	0	0	1	1	1	1	1	1	0	0	0	1	1	0	Exploits	1
645	0.000009	ipv6-frag	-	INT	2	0	200	0	111111.1072	254	0	88888888	0	0	0	0.009	0	0	0	0	0	0	0	0	0	0	100	0	0	0	7	2	2	2	2	7	0	0	0	2	7	0	Exploits	1
646	0.72675	tcp	-	FIN	22	46	1178	41228	92.19126	62	252	12383.90039	443971.0938	6	21	34.607143	15.656112	1759.770686	1237.227917	255	1715325365	1953369211	255	0.065869	0.00786	0.058009	54	896	0	0	1	1	1	1	1	2	0	0	0	1	1	0	Exploits	1
647	0.000009	ipv6-frag	-	INT	2	0	200	0	111111.1072	254	0	88888888	0	0	0	0.009	0	0	0	0	0	0	0	0	0	0	100	0	0	0	7	2	2	2	2	7	0	0	0	2	7	0	Exploits	1
648	0.000008	udp	-	INT	2	0	168	0	125000.0003	254	0	84000000	0	0	0	0.008	0	0	0	0	0	0	0	0	0	0	84	0	0	0	1	2	1	1	1	1	0	0	0	1	1	0	Reconnaissance	1
649	0.000009	ipv6-route	-	INT	2	0	200	0	111111.1072	254	0	88888888	0	0	0	0.009	0	0	0	0	0	0	0	0	0	0	100	0	0	0	7	2	2	2	2	7	0	0	0	2	7	0	DoS	1
650	0.20765	tcp	http	FIN	10	12	818	9134	101.131709	62	252	28393.93164	322581.25	2	4	23.072222	17.708455	1215.982059	1609.824658	255	3791792322	149191353	255	0.063161	0.007521	0.05564	82	761	1	4045	2	1	1	1	1	1	0	0	1	1	1	0	Exploits	1
651	0.000009	ipv6-route	-	INT	2	0	200	0	111111.1072	254	0	88888888	0	0	0	0.009	0	0	0	0	0	0	0	0	0	0	100	0	0	0	7	2	2	2	2	7	0	0	0	2	7	0	DoS	1
652	0.671838	tcp	-	FIN	10	8	564	354	25.30372	254	252	6049.077637	3691.366211	2	1	73.328222	88.043711	5496.554371	126.624594	255	1796021727	2097151741	255	0.070811	0.055524	0.015287	56	44	0	0	1	1	1	1	1	1	0	0	0	1	1	0	Reconnaissance	1
653	0.000009	ipv6-route	-	INT	2	0	200	0	111111.1072	254	0	88888888	0	0	0	0.009	0	0	0	0	0	0	0	0	0	0	100	0	0	0	7	2	2	2	2	7	0	0	0	2	7	0	Exploits	1
654	0.365988	tcp	-	FIN	30	14	25914	764	117.490195	254	252	547580.8125	15519.63477	12	4	12.620276	24.521076	913.819177	36.784656	255	3402368544	3458966010	255	0.058763	0.029016	0.029747	864	55	0	0	6	1	2	2	1	6	0	0	0	3	6	0	Fuzzers	1
655	0.000003	idrp	-	INT	2	0	200	0	333333.3215	254	0	266666656	0	0	0	0.003	0	0	0	0	0	0	0	0	0	0	100	0	0	0	7	2	1	1	1	7	0	0	0	1	7	0	Analysis	1
656	0.000004	udp	-	INT	2	0	168	0	250000.0006	254	0	168000000	0	0	0	0.004	0	0	0	0	0	0	0	0	0	0	84	0	0	0	1	2	2	1	1	1	0	0	0	1	1	0	Reconnaissance	1
657	0.000003	idrp	-	INT	2	0	200	0	333333.3215	254	0	266666656	0	0	0	0.003	0	0	0	0	0	0	0	0	0	0	100	0	0	0	7	2	1	1	1	7	0	0	0	1	7	0	DoS	1
658	0.765067	tcp	-	FIN	32	14	25556	728	58.818379	254	252	258884.5156	7068.662109	13	3	23.828355	54.068848	2163.950392	84.989656	255	364504395	321718819	255	0.101953	0.062164	0.039789	799	52	0	0	5	1	1	1	1	5	0	0	0	1	5	0	Fuzzers	1
659	1.103479	tcp	ftp	FIN	22	22	1166	1638	38.967664	62	252	8069.024902	11338.68359	7	9	52.54662	51.710284	2837.020848	2965.465221	255	706871778	2400350736	255	0.066101	0.016809	0.049292	53	74	0	0	1	1	2	1	1	2	1	1	0	4	1	0	Exploits	1
660	0.000003	gre	-	INT	2	0	200	0	333333.3215	254	0	266666656	0	0	0	0.003	0	0	0	0	0	0	0	0	0	0	100	0	0	0	7	2	2	2	2	7	0	0	0	3	7	0	DoS	1
661	1.2007	tcp	-	FIN	26	68	1382	69734	77.454815	62	252	8854.833984	457792.9375	6	32	48.028001	17.248896	2361.671521	1478.071829	255	4279949755	1251017301	255	0.048666	0.025451	0.023215	53	1026	0	0	2	1	2	1	1	2	0	0	0	2	1	0	Exploits	1
662	0.000009	mhrp	-	INT	2	0	200	0	111111.1072	254	0	88888888	0	0	0	0.009	0	0	0	0	0	0	0	0	0	0	100	0	0	0	7	2	2	2	2	7	0	0	0	3	7	0	Analysis	1
663	0.668237	tcp	-	FIN	32	12	27608	642	64.34843	254	252	320197.7813	7051.390625	13	3	20.961839	57.893727	1508.493101	78.279398	255	4002891852	2208000903	255	0.114627	0.031397	0.08323	863	54	0	0	7	1	1	1	1	7	0	0	0	1	7	0	Fuzzers	1
664	0.000009	mhrp	-	INT	2	0	200	0	111111.1072	254	0	88888888	0	0	0	0.009	0	0	0	0	0	0	0	0	0	0	100	0	0	0	7	2	2	2	2	7	0	0	0	3	7	0	DoS	1
665	1.002146	tcp	-	FIN	32	18	28122	936	48.895071	254	252	217485.2813	7056.855957	13	4	32.295743	53.371531	3037.802038	78.392797	255	675203708	4059781402	255	0.121767	0.094822	0.026945	879	52	0	0	5	1	1	1	1	5	0	0	0	1	5	0	Fuzzers	1
666	0.000009	mhrp	-	INT	2	0	200	0	111111.1072	254	0	88888888	0	0	0	0.009	0	0	0	0	0	0	0	0	0	0	100	0	0	0	7	2	2	2	2	7	0	0	0	3	7	0	Exploits	1
667	1.021487	tcp	-	FIN	10	8	564	354	16.642405	254	252	3978.513672	2427.833252	2	1	113.498556	137.868	8647.721256	202.466281	255	2521580198	1964265774	255	0.110989	0.055741	0.055248	56	44	0	0	1	1	1	1	1	1	0	0	0	1	1	0	Reconnaissance	1
668	0.000009	i-nlsp	-	INT	2	0	200	0	111111.1072	254	0	88888888	0	0	0	0.009	0	0	0	0	0	0	0	0	0	0	100	0	0	0	5	2	1	1	1	5	0	0	0	1	5	0	DoS	1
669	0.000009	i-nlsp	-	INT	2	0	200	0	111111.1072	254	0	88888888	0	0	0	0.009	0	0	0	0	0	0	0	0	0	0	100	0	0	0	5	2	1	1	1	5	0	0	0	1	5	0	Exploits	1
670	2.055093	tcp	ftp	FIN	22	22	1166	1612	20.923627	62	252	4332.650391	5990.969727	7	9	97.861568	96.293049	5017.477219	5437.550186	255	4238928609	3959713158	255	0.095073	0.032609	0.062464	53	73	0	0	1	1	2	1	1	2	1	1	0	2	1	0	Exploits	1
671	1.7093	tcp	ftp	FIN	22	22	1186	1658	25.156496	62	252	5302.755371	7408.880859	7	9	81.395235	79.424238	4175.346903	4648.523806	255	2025630580	2431672182	255	0.105559	0.040387	0.065172	54	75	0	0	1	1	3	1	1	5	1	1	0	3	1	0	Exploits	1
672	0.697296	tcp	http	FIN	10	8	526	354	24.37989	254	252	5438.149414	3556.595703	2	1	72.727667	86.34743	4312.206619	137.0325	255	3946033222	1066156083	255	0.162872	0.092861	0.070011	53	44	1	0	3	1	1	1	1	3	0	0	1	1	3	0	Fuzzers	1
673	1.602192	tcp	smtp	FIN	28	20	14552	1642	29.33481	62	252	70069	7789.328613	11	8	59.340446	81.898055	3741.49596	111.123039	255	2981988	1449840933	255	0.112978	0.045411	0.067567	520	82	0	0	1	1	1	1	1	1	0	0	0	3	1	0	Exploits	1
674	7.200432	rvd	-	INT	4	0	400	0	0.416642	254	0	333.313354	0	0	0	2400.144	0	3394.30925	0	0	0	0	0	0	0	0	100	0	0	0	6	2	4	3	3	6	0	0	0	13	6	0	Analysis	1
675	0.819005	tcp	-	FIN	10	8	564	354	20.756894	254	252	4962.118652	3028.064453	2	1	85.106889	108.583141	6105.667184	143.378891	255	2530770255	1985796114	255	0.135132	0.058914	0.076218	56	44	0	0	1	1	1	1	1	2	0	0	0	1	1	0	Reconnaissance	1
676	7.200432	rvd	-	INT	4	0	400	0	0.416642	254	0	333.313354	0	0	0	2400.144	0	3394.30925	0	0	0	0	0	0	0	0	100	0	0	0	6	2	4	3	3	6	0	0	0	13	6	0	DoS	1
677	4.273954	tcp	-	FIN	32	16	26316	1596	10.996843	254	252	47719.74609	2802.089111	13	3	137.130801	281.186062	19281.30209	767.049813	255	1239267449	3727022316	255	0.122099	0.056159	0.06594	822	100	0	0	2	1	1	1	1	3	0	0	0	1	1	0	DoS	1
678	0.534465	tcp	-	FIN	10	8	2508	354	31.807508	254	252	33798.28516	4640.153809	2	1	55.919444	70.57843	3538.224766	124.201531	255	2393344838	1475305817	255	0.115706	0.040407	0.075299	251	44	0	0	5	1	2	1	1	5	0	0	0	2	5	0	Exploits	1
679	7.200432	rvd	-	INT	4	0	400	0	0.416642	254	0	333.313354	0	0	0	2400.144	0	3394.30925	0	0	0	0	0	0	0	0	100	0	0	0	6	2	4	3	3	6	0	0	0	13	6	0	Exploits	1
680	0.000009	udp	-	INT	2	0	702	0	111111.1072	254	0	312000000	0	0	0	0.009	0	0	0	0	0	0	0	0	0	0	351	0	0	0	3	2	1	1	1	1	0	0	0	1	1	0	DoS	1
681	0.000008	mobile	-	INT	2	0	200	0	125000.0003	254	0	100000000	0	0	0	0.008	0	0	0	0	0	0	0	0	0	0	100	0	0	0	5	2	3	3	3	5	0	0	0	3	5	0	Analysis	1
682	0.000004	udp	-	INT	2	0	168	0	250000.0006	254	0	168000000	0	0	0	0.004	0	0	0	0	0	0	0	0	0	0	84	0	0	0	3	2	1	1	1	1	0	0	0	2	1	0	Reconnaissance	1
683	0.000008	mobile	-	INT	2	0	200	0	125000.0003	254	0	100000000	0	0	0	0.008	0	0	0	0	0	0	0	0	0	0	100	0	0	0	5	2	3	3	3	5	0	0	0	3	5	0	DoS	1
684	0.239718	tcp	http	FIN	10	6	2682	268	62.573523	254	252	80561.32813	7475.450195	2	1	23.538889	43.813801	1260.057746	64.462227	255	3493037875	2587501391	255	0.073845	0.020639	0.053206	268	45	1	0	1	1	1	1	1	1	0	0	1	1	1	0	Exploits	1
685	0.000008	mobile	-	INT	2	0	200	0	125000.0003	254	0	100000000	0	0	0	0.008	0	0	0	0	0	0	0	0	0	0	100	0	0	0	5	2	3	3	3	5	0	0	0	3	5	0	DoS	1
686	0.264001	tcp	http	FIN	10	10	828	3730	71.969421	62	252	22605.97461	101726.8828	2	3	29.333444	27.934333	1397.133009	1939.754523	255	2843119611	2235489847	255	0.059054	0.011497	0.047557	83	373	1	1408	1	1	1	1	1	1	0	0	1	1	1	0	Exploits	1
687	0.000008	mobile	-	INT	2	0	200	0	125000.0003	254	0	100000000	0	0	0	0.008	0	0	0	0	0	0	0	0	0	0	100	0	0	0	5	2	3	3	3	5	0	0	0	3	5	0	Exploits	1
688	0.00001	udp	-	INT	2	0	144	0	100000.0025	254	0	57600000	0	0	0	0.01	0	0	0	0	0	0	0	0	0	0	72	0	0	0	2	2	1	1	1	1	0	0	0	1	1	0	Shellcode	1
689	0.000008	mobile	-	INT	2	0	200	0	125000.0003	254	0	100000000	0	0	0	0.008	0	0	0	0	0	0	0	0	0	0	100	0	0	0	5	2	3	3	3	5	0	0	0	3	5	0	Exploits	1
690	0.184411	tcp	http	FIN	10	6	1552	268	81.340048	254	252	60603.75781	9717.424805	2	1	19.925556	33.798	1069.392202	60.845617	255	3491240318	3081067890	255	0.069298	0.015412	0.053886	155	45	1	0	1	1	1	1	1	1	0	0	1	1	1	0	Exploits	1
691	0.000007	narp	-	INT	2	0	200	0	142857.1409	254	0	114285712	0	0	0	0.007	0	0	0	0	0	0	0	0	0	0	100	0	0	0	5	2	3	3	3	5	0	0	0	3	5	0	Analysis	1
692	0.454072	tcp	http	FIN	10	8	830	354	37.438997	254	252	13160.9082	5461.688965	2	1	50.452444	53.816715	3288.996955	104.402398	255	3830196495	1060633118	255	0.099127	0.053706	0.045421	83	44	1	0	1	1	1	1	1	1	0	0	1	1	1	0	Reconnaissance	1
693	0.316553	tcp	-	FIN	12	8	2272	392	60.021545	254	252	52642.05469	8668.375	3	2	26.024909	44.209145	1357.269579	57.750309	255	1441018020	1481315624	255	0.05212	0.007081	0.045039	189	49	0	0	2	1	1	1	1	1	0	0	0	1	1	0	Exploits	1
694	0.237768	tcp	-	FIN	10	8	454	410	71.498269	254	252	13761.31348	12079.00195	2	2	25.132	33.073715	1487.055226	47.179375	255	2995528503	3425110811	255	0.049062	0.006248	0.042814	45	51	0	0	1	1	1	1	1	1	0	0	0	1	1	0	Backdoor	1
695	0.000032	udp	-	INT	2	0	168	0	31250.00008	254	0	21000000	0	0	0	0.032	0	0	0	0	0	0	0	0	0	0	84	0	0	0	1	2	1	1	1	1	0	0	0	3	2	0	Reconnaissance	1
696	0.182122	tcp	http	FIN	10	6	792	268	82.362369	254	252	31319.66406	9839.557617	2	1	18.862778	35.057398	1006.378365	60.787219	255	1535855040	3171170457	255	0.053134	0.006832	0.046302	79	45	1	0	2	1	1	1	1	1	0	0	1	1	1	0	Reconnaissance	1
697	0.000007	narp	-	INT	2	0	200	0	142857.1409	254	0	114285712	0	0	0	0.007	0	0	0	0	0	0	0	0	0	0	100	0	0	0	5	2	3	3	3	5	0	0	0	3	5	0	DoS	1
698	0.192723	tcp	http	FIN	10	6	1046	268	77.831912	254	252	39102.75391	9298.319336	2	1	18.622333	37.217602	1000.055802	59.393785	255	3850212560	2764101693	255	0.050793	0.006629	0.044164	105	45	1	0	1	1	1	1	1	1	0	0	1	1	1	0	Exploits	1
699	0.000007	narp	-	INT	2	0	200	0	142857.1409	254	0	114285712	0	0	0	0.007	0	0	0	0	0	0	0	0	0	0	100	0	0	0	5	2	3	3	3	5	0	0	0	3	5	0	Exploits	1
700	0.921987	ospf	-	INT	20	0	1280	0	20.607666	254	0	10551.125	0	0	0	48.525633	0	52.253805	0	0	0	0	0	0	0	0	64	0	0	0	1	2	1	1	1	2	0	0	0	1	1	0	DoS	1
701	0.921987	ospf	-	INT	20	0	1280	0	20.607666	254	0	10551.125	0	0	0	48.525633	0	52.253805	0	0	0	0	0	0	0	0	64	0	0	0	1	2	1	1	1	2	0	0	0	1	1	0	DoS	1
702	0.000009	skip	-	INT	2	0	200	0	111111.1072	254	0	88888888	0	0	0	0.009	0	0	0	0	0	0	0	0	0	0	100	0	0	0	6	2	2	2	2	6	0	0	0	2	6	0	DoS	1
703	0.921987	ospf	-	INT	20	0	1280	0	20.607666	254	0	10551.125	0	0	0	48.525633	0	52.253805	0	0	0	0	0	0	0	0	64	0	0	0	1	2	1	1	1	2	0	0	0	1	1	0	Exploits	1
704	0.000009	skip	-	INT	2	0	200	0	111111.1072	254	0	88888888	0	0	0	0.009	0	0	0	0	0	0	0	0	0	0	100	0	0	0	6	2	2	2	2	6	0	0	0	2	6	0	DoS	1
705	0.921987	ospf	-	INT	20	0	1280	0	20.607666	254	0	10551.125	0	0	0	48.525633	0	52.253805	0	0	0	0	0	0	0	0	64	0	0	0	1	2	1	1	1	2	0	0	0	1	1	0	Exploits	1
706	0.000008	tlsp	-	INT	2	0	200	0	125000.0003	254	0	100000000	0	0	0	0.008	0	0	0	0	0	0	0	0	0	0	100	0	0	0	6	2	2	2	2	6	0	0	0	2	6	0	Fuzzers	1
707	0.000009	sctp	-	INT	2	0	104	0	111111.1072	254	0	46222220	0	0	0	0.009	0	0	0	0	0	0	0	0	0	0	52	0	0	0	1	2	2	1	1	2	0	0	0	1	1	0	DoS	1
708	0.000009	sctp	-	INT	2	0	104	0	111111.1072	254	0	46222220	0	0	0	0.009	0	0	0	0	0	0	0	0	0	0	52	0	0	0	1	2	2	1	1	2	0	0	0	1	1	0	DoS	1
709	0.000008	tlsp	-	INT	2	0	200	0	125000.0003	254	0	100000000	0	0	0	0.008	0	0	0	0	0	0	0	0	0	0	100	0	0	0	6	2	2	2	2	6	0	0	0	2	6	0	Exploits	1
710	0.000009	gre	-	INT	2	0	156	0	111111.1072	254	0	69333328	0	0	0	0.009	0	0	0	0	0	0	0	0	0	0	78	0	0	0	1	2	1	1	1	63	0	0	0	1	1	0	DoS	1
711	0.000008	ipv6-no	-	INT	2	0	200	0	125000.0003	254	0	100000000	0	0	0	0.008	0	0	0	0	0	0	0	0	0	0	100	0	0	0	6	2	1	1	1	6	0	0	0	1	6	0	DoS	1
712	0.251427	tcp	-	FIN	10	6	1902	268	59.659465	254	252	54473.07031	7127.317383	2	1	24.702556	47.115	1256.765342	68.084773	255	3574613453	1555657128	255	0.066953	0.015843	0.05111	190	45	0	0	2	1	1	1	1	1	0	0	0	1	1	0	Exploits	1
713	0.000008	any	-	INT	2	0	200	0	125000.0003	254	0	100000000	0	0	0	0.008	0	0	0	0	0	0	0	0	0	0	100	0	0	0	6	2	2	2	2	6	0	0	0	2	6	0	Exploits	1
714	1.327353	tcp	-	FIN	32	116	1640	133010	110.746727	62	252	9576.955078	794748.625	6	56	42.817839	11.410395	2105.428985	1101.393197	255	4159888320	2978834664	255	0.063169	0.012027	0.051142	51	1147	0	0	2	1	1	1	1	1	0	0	0	1	1	0	Exploits	1
715	0.000008	any	-	INT	2	0	200	0	125000.0003	254	0	100000000	0	0	0	0.008	0	0	0	0	0	0	0	0	0	0	100	0	0	0	6	2	2	2	2	6	0	0	0	2	6	0	Exploits	1
716	0.644901	tcp	smtp	FIN	18	16	2716	1106	51.170647	254	252	31831.24414	12863.99023	6	6	36.945471	41.989668	1887.531046	48.669301	255	2562552489	1202459092	255	0.032706	0.015047	0.017659	151	69	0	0	1	1	1	1	1	1	0	0	0	1	1	0	Exploits	1
717	9.84468	tcp	smtp	FIN	30	30	4130	2176	5.993085	62	252	3244.79834	1709.755981	7	8	339.471733	337.87925	33712.7065	966.511	255	1208415364	3322182734	255	0.063531	0.045503	0.018028	138	73	0	0	1	1	1	1	1	1	0	0	0	1	1	0	Exploits	1
718	0.000005	ipv6-opts	-	INT	2	0	200	0	200000.0051	254	0	160000000	0	0	0	0.005	0	0	0	0	0	0	0	0	0	0	100	0	0	0	6	2	2	2	2	6	0	0	0	2	6	0	DoS	1
719	0.332004	tcp	http	FIN	10	6	852	268	45.180177	254	252	18481.70508	5397.525391	2	1	34.211778	54.349801	1924.686626	89.409234	255	1177109433	14346987	255	0.121875	0.060235	0.06164	85	45	1	0	1	1	1	1	1	1	0	0	1	1	1	0	Exploits	1
720	0.873863	tcp	http	FIN	14	6	6806	268	21.742539	254	252	57858.03906	2050.664795	4	1	63.334463	166.094594	4383.664851	261.968344	255	3058836290	3400641835	255	0.103553	0.043382	0.060171	486	45	1	0	3	1	1	1	1	3	0	0	1	1	3	0	Fuzzers	1
721	8.550902	tcp	smtp	FIN	118	42	116243	2818	18.594529	62	252	107832.3594	2573.763428	50	8	73.08463	207.749031	12039.26657	584.6335	255	2832177668	3029331198	255	0.088227	0.032384	0.055843	985	67	0	0	1	1	1	1	1	1	0	0	0	1	1	0	Exploits	1
722	0.000009	cftp	-	INT	2	0	200	0	111111.1072	254	0	88888888	0	0	0	0.009	0	0	0	0	0	0	0	0	0	0	100	0	0	0	6	2	1	1	1	6	0	0	0	1	6	0	Reconnaissance	1
723	1.459835	tcp	pop3	FIN	22	38	1062	30862	40.415525	62	252	5556.791992	164676.1406	7	17	69.515949	39.010027	4221.40949	3029.833322	255	2653816022	501022153	255	0.029737	0.015093	0.014644	48	812	0	0	1	1	1	1	1	1	0	0	0	1	1	0	Exploits	1
724	0.347434	tcp	-	FIN	10	6	724	268	43.173666	254	252	15012.92285	5157.813965	2	1	33.523	62.757602	1997.917153	97.281898	255	3978417235	3786988019	255	0.059358	0.033636	0.025722	72	45	0	0	1	1	1	1	1	1	0	0	0	2	1	0	Shellcode	1
725	0.000009	cftp	-	INT	2	0	200	0	111111.1072	254	0	88888888	0	0	0	0.009	0	0	0	0	0	0	0	0	0	0	100	0	0	0	6	2	1	1	1	6	0	0	0	1	6	0	Exploits	1
726	0.000009	cftp	-	INT	2	0	200	0	111111.1072	254	0	88888888	0	0	0	0.009	0	0	0	0	0	0	0	0	0	0	100	0	0	0	6	2	1	1	1	6	0	0	0	1	6	0	Exploits	1
727	0.639309	tcp	-	FIN	10	8	564	354	26.591211	254	252	6356.86377	3879.188477	2	1	70.352111	90.139859	5542.368305	143.897359	255	2630775127	876810268	255	0.055141	0.008321	0.04682	56	44	0	0	1	1	1	1	1	1	0	0	0	1	1	0	Reconnaissance	1
728	0.000009	any	-	INT	2	0	200	0	111111.1072	254	0	88888888	0	0	0	0.009	0	0	0	0	0	0	0	0	0	0	100	0	0	0	6	2	2	2	2	6	0	0	0	2	6	0	Exploits	1
729	0.781391	tcp	-	FIN	22	18	5432	2230	49.91099	254	252	53095.05469	21571.78516	8	7	37.209097	44.654941	1822.603263	53.662906	255	2552254638	309388400	255	0.059849	0.013146	0.046703	247	124	0	0	1	1	1	1	1	1	0	0	0	1	1	0	Exploits	1
730	0.000009	any	-	INT	2	0	200	0	111111.1072	254	0	88888888	0	0	0	0.009	0	0	0	0	0	0	0	0	0	0	100	0	0	0	6	2	2	2	2	6	0	0	0	2	6	0	Exploits	1
731	0.639483	tcp	-	FIN	18	20	1006	6196	57.859242	62	252	11897.11133	73646.99219	6	8	37.616647	33.063263	1840.941446	1815.372144	255	1391945317	3613389593	255	0.054191	0.007064	0.047127	56	310	0	0	1	1	1	1	1	1	0	0	0	1	1	0	Exploits	1
732	0.000008	sat-expak	-	INT	2	0	200	0	125000.0003	254	0	100000000	0	0	0	0.008	0	0	0	0	0	0	0	0	0	0	100	0	0	0	6	2	2	2	2	6	0	0	0	2	6	0	Fuzzers	1
733	0.000008	sat-expak	-	INT	2	0	200	0	125000.0003	254	0	100000000	0	0	0	0.008	0	0	0	0	0	0	0	0	0	0	100	0	0	0	6	2	2	2	2	6	0	0	0	2	6	0	DoS	1
734	0.000009	udp	-	INT	2	0	168	0	111111.1072	254	0	74666664	0	0	0	0.009	0	0	0	0	0	0	0	0	0	0	84	0	0	0	2	2	1	1	1	2	0	0	0	1	2	0	Reconnaissance	1
735	0.000008	sat-expak	-	INT	2	0	200	0	125000.0003	254	0	100000000	0	0	0	0.008	0	0	0	0	0	0	0	0	0	0	100	0	0	0	6	2	2	2	2	6	0	0	0	2	6	0	DoS	1
736	0.266376	tcp	http	FIN	10	8	848	1014	63.819566	254	252	22945.01172	26669.07031	2	2	29.597333	34.892855	1456.142061	50.494645	255	2813253090	3347160439	255	0.071552	0.021051	0.050501	85	127	1	90	1	1	1	1	1	1	0	0	1	1	1	0	DoS	1
737	0.000003	ippc	-	INT	2	0	200	0	333333.3215	254	0	266666656	0	0	0	0.003	0	0	0	0	0	0	0	0	0	0	100	0	0	0	6	2	4	3	3	6	0	0	0	13	6	0	DoS	1
738	0.631712	tcp	-	FIN	10	8	564	354	26.910997	254	252	6433.311035	3925.8396	2	1	68.660111	89.437141	5348.74859	138.494484	255	1653449551	1045887359	255	0.0498	0.005644	0.044156	56	44	0	0	1	1	1	1	1	1	0	0	0	1	1	0	Reconnaissance	1
739	0.000009	kryptolan	-	INT	2	0	200	0	111111.1072	254	0	88888888	0	0	0	0.009	0	0	0	0	0	0	0	0	0	0	100	0	0	0	6	2	4	3	3	6	0	0	0	13	6	0	Analysis	1
740	0.247074	tcp	-	FIN	10	8	2554	498	68.805299	254	252	74439.24219	14117.22852	2	2	26.118444	34.10057	1483.883049	48.328621	255	3609274370	35269623	255	0.064558	0.008361	0.056197	255	62	0	0	1	1	1	1	1	1	0	0	0	1	1	0	Exploits	1
741	0.000009	kryptolan	-	INT	2	0	200	0	111111.1072	254	0	88888888	0	0	0	0.009	0	0	0	0	0	0	0	0	0	0	100	0	0	0	6	2	4	3	3	6	0	0	0	13	6	0	DoS	1
742	0.246724	tcp	-	FIN	10	14	828	9642	93.221578	62	252	24188.97266	290332.5313	2	5	27.413778	17.488846	1313.367524	1424.589866	255	232037934	407518804	255	0.063146	0.018634	0.044512	83	689	0	0	1	1	1	1	1	1	0	0	0	1	1	0	Exploits	1
743	0.978975	tcp	smtp	FIN	72	26	72696	2138	99.083225	62	252	585812.6875	16801.24609	33	8	13.78838	38.28816	1087.812606	42.752668	255	1455819137	77698675	255	0.065374	0.021036	0.044338	1010	82	0	0	1	1	1	1	1	1	0	0	0	1	1	0	Exploits	1
744	0.000005	any	-	INT	2	0	200	0	200000.0051	254	0	160000000	0	0	0	0.005	0	0	0	0	0	0	0	0	0	0	100	0	0	0	6	2	2	1	1	6	0	0	0	1	6	0	DoS	1
745	1.028503	tcp	smtp	FIN	88	30	93934	2112	113.757575	62	252	722347	15883.28027	41	8	11.821873	34.598586	1019.991682	42.975703	255	1406522843	3577588387	255	0.058259	0.013038	0.045221	1067	70	0	0	1	1	1	1	1	1	0	0	0	1	1	0	Exploits	1
746	0.000005	any	-	INT	2	0	200	0	200000.0051	254	0	160000000	0	0	0	0.005	0	0	0	0	0	0	0	0	0	0	100	0	0	0	6	2	2	1	1	6	0	0	0	1	6	0	Exploits	1
747	0.489758	ospf	-	INT	20	0	1040	0	38.794669	254	0	16138.58203	0	0	0	25.776736	0	29.430768	0	0	0	0	0	0	0	0	52	0	0	0	1	2	1	1	1	1	0	0	0	1	1	0	DoS	1
748	0.000005	any	-	INT	2	0	200	0	200000.0051	254	0	160000000	0	0	0	0.005	0	0	0	0	0	0	0	0	0	0	100	0	0	0	6	2	2	1	1	6	0	0	0	1	6	0	Exploits	1
749	0.489758	ospf	-	INT	20	0	1040	0	38.794669	254	0	16138.58203	0	0	0	25.776736	0	29.430768	0	0	0	0	0	0	0	0	52	0	0	0	1	2	1	1	1	1	0	0	0	1	1	0	Exploits	1
750	0.719178	tcp	smtp	FIN	36	22	26282	1846	79.25715	62	252	284235.5938	19611.27734	15	8	20.547944	33.21943	1390.017696	42.841988	255	109265911	2223047250	255	0.032996	0.017366	0.01563	730	84	0	0	1	1	1	1	1	1	0	0	0	1	1	0	Exploits	1
751	0.188718	tcp	http	FIN	10	6	874	268	79.483672	254	252	33361.94531	9495.649414	2	1	19.321444	32.386199	1076.165435	53.126965	255	4102412471	4288214360	255	0.047684	0.026781	0.020903	87	45	1	0	1	1	1	1	1	1	0	0	1	1	1	0	Reconnaissance	1
752	1.336532	tcp	http	FIN	10	8	694	354	12.719486	254	252	3741.025391	1855.548584	2	1	144.855444	179.247	8478.395081	337.068188	255	868207725	4137362436	255	0.166486	0.0818	0.084686	69	44	1	0	2	1	1	1	1	1	0	0	1	1	1	0	Fuzzers	1
753	0.257473	tcp	http	FIN	10	8	784	1584	66.026343	62	252	21936.28125	43064.71094	2	2	28.498667	34.605	1449.744608	50.178934	255	1759906638	2350087891	255	0.027453	0.015228	0.012225	78	198	1	375	1	1	1	1	1	1	0	0	1	1	1	0	Exploits	1
754	0.000008	sat-mon	-	INT	2	0	200	0	125000.0003	254	0	100000000	0	0	0	0.008	0	0	0	0	0	0	0	0	0	0	100	0	0	0	6	2	2	2	2	7	0	0	0	2	6	0	DoS	1
755	0.631209	tcp	ftp-data	FIN	8	8	364	724	23.763919	62	252	4043.034668	8035.373047	1	2	90.172712	85.36843	6289.018928	184.22375	255	1920059044	1535833934	255	0.076848	0.026589	0.050259	46	91	0	0	1	1	2	1	1	3	0	0	0	2	1	0	Exploits	1
756	0.000008	sat-mon	-	INT	2	0	200	0	125000.0003	254	0	100000000	0	0	0	0.008	0	0	0	0	0	0	0	0	0	0	100	0	0	0	6	2	2	2	2	7	0	0	0	2	6	0	DoS	1
757	0.212323	tcp	http	FIN	10	8	824	1418	80.066693	62	252	27957.4043	46758.94922	2	2	23.591444	27.477715	1228.407254	44.951723	255	1394706891	1570526573	255	0.067128	0.016666	0.050462	82	177	1	296	1	1	1	1	1	3	0	0	1	1	1	0	Exploits	1
758	0.000002	udp	-	INT	2	0	168	0	500000.0013	254	0	336000000	0	0	0	0.002	0	0	0	0	0	0	0	0	0	0	84	0	0	0	1	2	1	1	1	1	0	0	0	2	1	0	Reconnaissance	1
759	0.000008	cpnx	-	INT	2	0	200	0	125000.0003	254	0	100000000	0	0	0	0.008	0	0	0	0	0	0	0	0	0	0	100	0	0	0	6	2	2	2	2	7	0	0	0	10	6	0	DoS	1
760	0.203724	tcp	http	FIN	10	8	744	944	83.446232	62	252	26310.10547	32436.04102	2	2	22.636	26.162572	1167.644073	44.634609	255	2643107585	2581994053	255	0.048141	0.020084	0.028057	74	118	1	75	1	1	1	1	1	1	0	0	1	1	1	0	DoS	1
761	0.000008	cpnx	-	INT	2	0	200	0	125000.0003	254	0	100000000	0	0	0	0.008	0	0	0	0	0	0	0	0	0	0	100	0	0	0	6	2	2	2	2	7	0	0	0	10	6	0	DoS	1
762	1.068803	tcp	ftp	FIN	22	22	1190	1644	40.231925	62	252	8502.970703	11751.46484	7	9	50.89538	49.872763	2833.504505	3242.687938	255	1671334121	2136853856	255	0.056823	0.020822	0.036001	54	75	0	0	1	1	2	1	1	2	1	1	0	2	1	0	Exploits	1
763	0.256406	tcp	http	FIN	10	8	824	1384	66.301098	62	252	23150.7832	37783.82422	2	2	28.489556	32.464143	1396.581662	41.932078	255	1724432917	2962235977	255	0.042727	0.028425	0.014302	82	173	1	282	1	1	1	1	1	1	0	0	1	1	1	0	Exploits	1
764	0.000008	cpnx	-	INT	2	0	200	0	125000.0003	254	0	100000000	0	0	0	0.008	0	0	0	0	0	0	0	0	0	0	100	0	0	0	6	2	2	2	2	7	0	0	0	10	6	0	Exploits	1
765	1.244202	ospf	-	INT	28	0	3024	0	21.700656	254	0	18749.36719	0	0	0	46.081555	0	57.727293	0	0	0	0	0	0	0	0	108	0	0	0	1	2	1	1	1	1	0	0	0	1	1	0	Reconnaissance	1
766	1.244202	ospf	-	INT	28	0	3024	0	21.700656	254	0	18749.36719	0	0	0	46.081555	0	57.727293	0	0	0	0	0	0	0	0	108	0	0	0	1	2	1	1	1	1	0	0	0	1	1	0	DoS	1
767	1.244202	ospf	-	INT	28	0	3024	0	21.700656	254	0	18749.36719	0	0	0	46.081555	0	57.727293	0	0	0	0	0	0	0	0	108	0	0	0	1	2	1	1	1	1	0	0	0	1	1	0	Exploits	1
768	0.000003	wsn	-	INT	2	0	200	0	333333.3215	254	0	266666656	0	0	0	0.003	0	0	0	0	0	0	0	0	0	0	100	0	0	0	6	2	2	2	2	7	0	0	0	2	6	0	Reconnaissance	1
769	0.563572	tcp	smtp	FIN	36	22	25146	1724	101.140584	62	252	347043.5	23365.25	15	8	16.102058	25.545096	1097.163515	31.633082	255	4236790854	3183178339	255	0.034954	0.026438	0.008516	699	78	0	0	1	1	1	1	1	1	0	0	0	1	1	0	Exploits	1
770	0.190494	tcp	http	FIN	10	6	1246	268	78.742637	254	252	47119.59375	9407.120117	2	1	19.465111	33.733602	1114.137096	50.733242	255	1902566689	4014058197	255	0.032841	0.021823	0.011018	125	45	1	0	9	1	1	3	1	1	0	0	1	3	1	0	Exploits	1
771	0.000003	wsn	-	INT	2	0	200	0	333333.3215	254	0	266666656	0	0	0	0.003	0	0	0	0	0	0	0	0	0	0	100	0	0	0	6	2	2	2	2	7	0	0	0	2	6	0	DoS	1
772	0.734875	tcp	-	FIN	10	8	564	354	23.133185	254	252	5530.191895	3374.723389	2	1	78.611556	99.675859	5922.321214	139.283266	255	1732932981	2821139878	255	0.06189	0.037135	0.024755	56	44	0	0	1	1	3	1	1	10	0	0	0	3	1	0	Reconnaissance	1
773	0.000008	pvp	-	INT	2	0	200	0	125000.0003	254	0	100000000	0	0	0	0.008	0	0	0	0	0	0	0	0	0	0	100	0	0	0	4	2	1	1	1	4	0	0	0	11	4	0	Reconnaissance	1
774	0.256281	tcp	http	FIN	10	6	2550	268	58.529507	254	252	71640.11719	6992.325195	2	1	27.520667	39.319602	1476.728474	61.263379	255	3705580147	2153837694	255	0.112992	0.05968	0.053312	255	45	1	0	10	1	2	3	1	10	0	0	1	3	9	0	Fuzzers	1
775	32.550049	tcp	http	FIN	20	14	2032	622	1.013823	254	252	474.592224	142.058151	4	1	1712.136316	2499.1875	226544.7112	8299.3925	255	1045111448	485397762	255	0.118041	0.060609	0.057432	102	44	1	0	4	1	1	1	1	3	0	0	2	1	3	0	Fuzzers	1
776	0.000008	pvp	-	INT	2	0	200	0	125000.0003	254	0	100000000	0	0	0	0.008	0	0	0	0	0	0	0	0	0	0	100	0	0	0	4	2	1	1	1	4	0	0	0	11	4	0	DoS	1
777	0.313243	tcp	-	FIN	10	6	502	268	47.886146	254	252	11543.75391	5720.79834	2	1	33.244667	49.133398	1699.625339	73.267875	255	3688815641	1470530989	255	0.105298	0.067568	0.03773	50	45	0	0	7	1	2	2	1	7	0	0	0	2	7	0	Fuzzers	1
778	0.000008	pvp	-	INT	2	0	200	0	125000.0003	254	0	100000000	0	0	0	0.008	0	0	0	0	0	0	0	0	0	0	100	0	0	0	4	2	1	1	1	4	0	0	0	11	4	0	Exploits	1
779	0.454986	tcp	-	FIN	10	6	578	268	32.968047	254	252	9160.72168	3938.582764	2	1	47.295444	83.665797	2607.63243	136.203875	255	172968558	2068472436	255	0.077155	0.036652	0.040503	58	45	0	0	7	1	2	2	1	7	0	0	0	2	7	0	Fuzzers	1
780	2.032866	tcp	ftp	FIN	22	22	1186	1602	21.152403	62	252	4458.729492	6021.056152	7	9	96.803144	94.474999	4838.362529	5599.901392	255	3182323027	3647175709	255	0.087444	0.047985	0.039459	54	73	0	0	1	1	3	1	1	2	1	1	0	2	1	0	Exploits	1
781	0.000008	pvp	-	INT	2	0	200	0	125000.0003	254	0	100000000	0	0	0	0.008	0	0	0	0	0	0	0	0	0	0	100	0	0	0	4	2	1	1	1	4	0	0	0	11	4	0	Exploits	1
782	0.648226	tcp	-	FIN	10	6	488	268	23.140077	254	252	5430.20459	2764.467773	2	1	72.025111	90.143602	3987.341517	148.003578	255	143611270	1941705213	255	0.309374	0.196699	0.112675	49	45	0	0	5	1	1	1	1	4	0	0	0	1	4	0	Fuzzers	1
783	0.000009	udp	-	INT	2	0	224	0	111111.1072	254	0	99555552	0	0	0	0.009	0	0	0	0	0	0	0	0	0	0	112	0	0	0	7	2	2	1	1	2	0	0	0	3	2	0	Shellcode	1
784	0.000008	br-sat-mon	-	INT	2	0	200	0	125000.0003	254	0	100000000	0	0	0	0.008	0	0	0	0	0	0	0	0	0	0	100	0	0	0	4	2	2	2	2	4	0	0	0	10	4	0	Analysis	1
785	0.495706	tcp	http	FIN	10	6	566	268	30.259872	254	252	8230.685547	3615.046143	2	1	52.562111	80.687398	2888.23733	119.897492	255	2551071583	2107327072	255	0.151968	0.092265	0.059703	57	45	1	0	5	1	1	1	1	4	0	0	1	1	4	0	Fuzzers	1
786	0.000008	br-sat-mon	-	INT	2	0	200	0	125000.0003	254	0	100000000	0	0	0	0.008	0	0	0	0	0	0	0	0	0	0	100	0	0	0	4	2	2	2	2	4	0	0	0	10	4	0	DoS	1
787	0.000009	udp	-	INT	2	0	168	0	111111.1072	254	0	74666664	0	0	0	0.009	0	0	0	0	0	0	0	0	0	0	84	0	0	0	1	2	1	1	1	1	0	0	0	1	2	0	Reconnaissance	1
788	0.000008	br-sat-mon	-	INT	2	0	200	0	125000.0003	254	0	100000000	0	0	0	0.008	0	0	0	0	0	0	0	0	0	0	100	0	0	0	4	2	2	2	2	4	0	0	0	10	4	0	Exploits	1
789	1.305125	tcp	-	FIN	10	6	546	268	11.493152	254	252	3015.802979	1373.048584	2	1	134.402778	249.65	7838.685514	335.855406	255	1467191071	1501019528	255	0.207137	0.05687	0.150267	55	45	0	0	3	1	2	2	1	3	0	0	0	2	3	0	Fuzzers	1
790	0.000008	br-sat-mon	-	INT	2	0	200	0	125000.0003	254	0	100000000	0	0	0	0.008	0	0	0	0	0	0	0	0	0	0	100	0	0	0	4	2	2	2	2	4	0	0	0	10	4	0	Exploits	1
791	1.642084	tcp	-	FIN	10	8	564	354	10.352698	254	252	2474.903809	1510.276001	2	1	179.922111	207.239	10446.10309	302.910312	255	713560228	959599584	255	0.417609	0.191406	0.226203	56	44	0	0	1	1	2	1	1	1	0	0	0	2	5	0	Reconnaissance	1
792	3.29123	tcp	ftp	FIN	24	22	1244	1608	13.6727	62	252	2899.827637	3731.12793	7	9	143.053696	161.684707	9531.948183	12102.01897	255	3254411315	1054859663	255	0.121915	0.057533	0.064382	52	73	0	0	1	1	2	1	1	2	1	1	0	3	1	0	Exploits	1
793	0.000008	sun-nd	-	INT	2	0	200	0	125000.0003	254	0	100000000	0	0	0	0.008	0	0	0	0	0	0	0	0	0	0	100	0	0	0	4	2	2	2	2	4	0	0	0	10	4	0	DoS	1
794	0.678804	tcp	-	FIN	10	8	546	354	25.044049	254	252	5798.434082	3653.484863	2	1	73.359	84.67657	4592.644134	135.414719	255	416092099	2003928637	255	0.154718	0.08606	0.068658	55	44	0	0	9	1	1	1	1	6	0	0	0	2	6	0	Fuzzers	1
795	0.000008	sun-nd	-	INT	2	0	200	0	125000.0003	254	0	100000000	0	0	0	0.008	0	0	0	0	0	0	0	0	0	0	100	0	0	0	4	2	2	2	2	4	0	0	0	10	4	0	Exploits	1
796	0.500246	tcp	-	FIN	10	6	546	268	29.985248	254	252	7868.128906	3582.237549	2	1	52.087111	63.491801	2964.717494	96.633555	255	2721662059	3020139847	255	0.239857	0.182778	0.057079	55	45	0	0	7	1	2	2	1	7	0	0	0	2	7	0	Fuzzers	1
797	0.000008	sun-nd	-	INT	2	0	200	0	125000.0003	254	0	100000000	0	0	0	0.008	0	0	0	0	0	0	0	0	0	0	100	0	0	0	4	2	2	2	2	4	0	0	0	10	4	0	Exploits	1
798	0.302907	tcp	-	FIN	10	6	546	268	49.520151	254	252	12994.08789	5916.007324	2	1	32.346778	47.633398	1712.354487	67.856414	255	216066057	557234488	255	0.120329	0.064734	0.055595	55	45	0	0	7	1	2	2	1	7	0	0	0	2	7	0	Fuzzers	1
799	0.000008	sun-nd	-	INT	2	0	200	0	125000.0003	254	0	100000000	0	0	0	0.008	0	0	0	0	0	0	0	0	0	0	100	0	0	0	4	2	2	2	2	4	0	0	0	10	4	0	Exploits	1
800	0.000008	wb-mon	-	INT	2	0	200	0	125000.0003	254	0	100000000	0	0	0	0.008	0	0	0	0	0	0	0	0	0	0	100	0	0	0	4	2	1	1	1	4	0	0	0	1	4	0	DoS	1
801	1.578096	tcp	smtp	FIN	50	24	41257	1838	46.258275	62	252	204965.9844	8932.283203	22	8	32.20604	65.790477	2231.073344	75.365906	255	341151664	1257167305	255	0.093509	0.064093	0.029416	825	77	0	0	1	1	1	1	1	1	0	0	0	3	1	0	Exploits	1
802	0.000008	wb-mon	-	INT	2	0	200	0	125000.0003	254	0	100000000	0	0	0	0.008	0	0	0	0	0	0	0	0	0	0	100	0	0	0	4	2	1	1	1	4	0	0	0	1	4	0	Exploits	1
803	0.467829	tcp	-	FIN	10	6	546	268	32.062998	254	252	8413.331055	3830.459473	2	1	50.486778	77.572398	2669.991113	129.34543	255	718134950	1980796855	255	0.18625	0.079965	0.106285	55	45	0	0	7	1	2	2	1	7	0	0	0	2	7	0	Fuzzers	1
804	0.614827	tcp	-	FIN	10	8	546	354	27.650055	254	252	6401.80127	4033.655029	2	1	63.578667	78.21643	3889.691266	121.601977	255	188208382	3542175895	255	0.127863	0.067303	0.06056	55	44	0	0	7	1	2	2	1	7	0	0	0	2	7	0	Fuzzers	1
805	0.444697	tcp	-	FIN	10	6	546	268	33.730833	254	252	8850.970703	4029.710205	2	1	45.354778	74.366398	2394.796778	116.335844	255	1965764569	1370647605	255	0.140302	0.07286	0.067442	55	45	0	0	7	1	2	2	1	7	0	0	0	2	7	0	Fuzzers	1
806	0.591822	tcp	-	FIN	10	8	546	354	28.724852	254	252	6650.647949	4190.44873	2	1	60.965556	74.32157	3883.25371	111.284289	255	1495858205	2994464184	255	0.122726	0.071563	0.051163	55	44	0	0	7	1	2	2	1	7	0	0	0	3	7	0	Fuzzers	1
807	0.229571	tcp	http	FIN	10	6	964	268	65.339263	254	252	30247.72266	7805.86377	2	1	25.507889	39.036199	1240.404368	71.182141	255	446672354	3538503304	255	0.06813	0.014487	0.053643	96	45	1	0	1	1	1	1	1	1	0	0	1	1	3	0	Exploits	1
808	0.000003	udp	-	INT	2	0	168	0	333333.3215	254	0	224000000	0	0	0	0.003	0	0	0	0	0	0	0	0	0	0	84	0	0	0	2	2	1	1	1	1	0	0	0	1	1	0	Reconnaissance	1
809	0.000008	vmtp	-	INT	2	0	200	0	125000.0003	254	0	100000000	0	0	0	0.008	0	0	0	0	0	0	0	0	0	0	100	0	0	0	3	2	2	1	1	4	0	0	0	2	3	0	Analysis	1
810	0.229942	tcp	http	FIN	10	6	956	268	65.233843	254	252	29955.38086	7793.27002	2	1	23.159	41.892	1216.74471	65.236617	255	2452863364	2859875520	255	0.069545	0.02048	0.049065	96	45	1	0	1	1	1	1	1	1	0	0	1	1	1	0	Exploits	1
811	0.000008	vmtp	-	INT	2	0	200	0	125000.0003	254	0	100000000	0	0	0	0.008	0	0	0	0	0	0	0	0	0	0	100	0	0	0	3	2	2	1	1	4	0	0	0	2	3	0	DoS	1
812	0.000008	vmtp	-	INT	2	0	200	0	125000.0003	254	0	100000000	0	0	0	0.008	0	0	0	0	0	0	0	0	0	0	100	0	0	0	3	2	2	1	1	4	0	0	0	2	3	0	DoS	1
813	0.000009	udp	-	INT	2	0	168	0	111111.1072	254	0	74666664	0	0	0	0.009	0	0	0	0	0	0	0	0	0	0	84	0	0	0	1	2	1	1	1	1	0	0	0	1	1	0	Reconnaissance	1
814	1.741589	tcp	http	FIN	10	8	1094	354	9.761201	254	252	4524.604004	1423.986938	2	1	193.410222	237.069422	13158.7184	359.63675	255	124271357	711228377	255	0.153604	0.082097	0.071507	109	44	1	0	1	1	2	1	1	1	0	0	1	2	1	0	Exploits	1
815	0.210218	tcp	http	FIN	12	26	870	28312	176.007766	62	252	30368.47461	1036029.25	2	11	19.110728	7.89992	1052.394999	1087.5535	255	2950454823	3555019045	255	0.058787	0.007879	0.050908	73	1089	1	13390	1	1	1	1	1	1	0	0	1	1	1	0	Exploits	1
816	0.912818	tcp	smtp	FIN	52	24	45569	1882	82.163146	254	252	391692.5313	15810.37988	23	8	17.898392	39.362566	1286.732995	43.78393	255	3351184374	1855602343	255	0.052522	0.006533	0.045989	876	78	0	0	1	1	1	1	1	1	0	0	0	1	1	0	DoS	1
817	0.000006	ttp	-	INT	2	0	200	0	166666.6608	254	0	133333328	0	0	0	0.006	0	0	0	0	0	0	0	0	0	0	100	0	0	0	4	2	2	2	2	4	0	0	0	11	4	0	DoS	1
818	0.000008	udp	-	INT	2	0	168	0	125000.0003	254	0	84000000	0	0	0	0.008	0	0	0	0	0	0	0	0	0	0	84	0	0	0	1	2	1	1	1	1	0	0	0	1	1	0	Reconnaissance	1
819	0.000006	ttp	-	INT	2	0	200	0	166666.6608	254	0	133333328	0	0	0	0.006	0	0	0	0	0	0	0	0	0	0	100	0	0	0	4	2	2	2	2	4	0	0	0	11	4	0	Exploits	1
820	0.866326	tcp	smtp	FIN	24	20	6379	1694	49.634896	62	252	56459.11719	14867.38281	9	8	37.666347	44.024211	1926.298082	53.314047	255	2751465580	2144774759	255	0.070925	0.029236	0.041689	266	85	0	0	1	1	2	1	1	1	0	0	0	3	1	0	Exploits	1
821	0.000006	vines	-	INT	2	0	200	0	166666.6608	254	0	133333328	0	0	0	0.006	0	0	0	0	0	0	0	0	0	0	100	0	0	0	4	2	2	2	2	4	0	0	0	11	4	0	Exploits	1
822	4.23501	tcp	http	FIN	46	236	2314	308456	66.351671	254	252	4276.730957	580209.25	2	116	94.089292	17.785219	4511.060777	2129.54145	255	3840933853	1541394341	255	0.206742	0.108835	0.097907	50	1307	1	149237	1	1	1	1	1	1	0	0	1	1	1	0	Worms	1
823	0.000006	vines	-	INT	2	0	200	0	166666.6608	254	0	133333328	0	0	0	0.006	0	0	0	0	0	0	0	0	0	0	100	0	0	0	4	2	2	2	2	4	0	0	0	11	4	0	Exploits	1
824	0.496439	tcp	-	FIN	10	6	1460	268	30.215192	254	252	21174.80664	3609.708252	2	1	51.877	84.258	2788.90852	125.273914	255	3776104972	4282011299	255	0.136269	0.075146	0.061123	146	45	0	0	6	1	1	1	1	5	0	0	0	1	5	0	Fuzzers	1
825	0.000006	vines	-	INT	2	0	200	0	166666.6608	254	0	133333328	0	0	0	0.006	0	0	0	0	0	0	0	0	0	0	100	0	0	0	4	2	2	2	2	4	0	0	0	11	4	0	Exploits	1
826	0.698342	tcp	-	FIN	10	6	2062	268	21.479446	254	252	21261.78711	2566.077881	2	1	72.124556	111.974203	3795.107817	155.160438	255	1964404802	953969827	255	0.207562	0.13847	0.069092	206	45	0	0	2	1	1	1	1	3	0	0	0	1	2	0	Fuzzers	1
827	0.644017	tcp	-	FIN	10	6	1524	268	23.291311	254	252	17043.0293	2782.5354	2	1	66.345444	116.936602	3417.217886	182.551672	255	4248140362	2928049309	255	0.197419	0.059325	0.138094	152	45	0	0	6	1	1	1	1	5	0	0	0	1	5	0	Fuzzers	1
828	0.000003	nsfnet-igp	-	INT	2	0	200	0	333333.3215	254	0	266666656	0	0	0	0.003	0	0	0	0	0	0	0	0	0	0	100	0	0	0	4	2	2	1	1	4	0	0	0	2	4	0	Fuzzers	1
829	0.930911	tcp	-	FIN	10	6	1844	268	16.113248	254	252	14265.5957	1924.996094	2	1	88.344778	167.974406	4785.059484	241.559969	255	183220784	2880800026	255	0.191137	0.091035	0.100102	184	45	0	0	3	1	1	1	1	2	0	0	0	3	2	0	Fuzzers	1
830	0.000003	nsfnet-igp	-	INT	2	0	200	0	333333.3215	254	0	266666656	0	0	0	0.003	0	0	0	0	0	0	0	0	0	0	100	0	0	0	4	2	2	1	1	4	0	0	0	2	4	0	DoS	1
831	0.664591	tcp	-	FIN	10	6	718	268	22.570272	254	252	7788.248535	2696.395264	2	1	68.299444	116.689203	3742.550807	176.603219	255	3748616110	2682093330	255	0.152146	0.081136	0.07101	72	45	0	0	4	1	1	1	1	4	0	0	0	1	4	0	Fuzzers	1
832	0.000003	nsfnet-igp	-	INT	2	0	200	0	333333.3215	254	0	266666656	0	0	0	0.003	0	0	0	0	0	0	0	0	0	0	100	0	0	0	4	2	2	1	1	4	0	0	0	2	4	0	DoS	1
833	1.258327	tcp	-	FIN	10	8	1294	354	13.510002	254	252	7406.659668	1970.87085	2	1	139.814111	166.729859	7789.243822	316.148656	255	1013016513	1307520993	255	0.164327	0.090479	0.073848	129	44	0	0	4	1	1	1	1	4	0	0	0	1	4	0	Fuzzers	1
834	0.000003	nsfnet-igp	-	INT	2	0	200	0	333333.3215	254	0	266666656	0	0	0	0.003	0	0	0	0	0	0	0	0	0	0	100	0	0	0	4	2	2	1	1	4	0	0	0	2	4	0	Exploits	1
835	0.000008	udp	-	INT	2	0	168	0	125000.0003	254	0	84000000	0	0	0	0.008	0	0	0	0	0	0	0	0	0	0	84	0	0	0	4	2	1	1	1	1	0	0	0	1	1	0	Reconnaissance	1
836	0.000003	dgp	-	INT	2	0	200	0	333333.3215	254	0	266666656	0	0	0	0.003	0	0	0	0	0	0	0	0	0	0	100	0	0	0	5	2	1	1	1	5	0	0	0	6	5	0	Fuzzers	1
837	0.648673	tcp	-	FIN	10	6	2062	268	23.124132	254	252	22889.80664	2762.562988	2	1	71.964889	110.145797	3816.949895	167.565125	255	707442937	4032106574	255	0.183764	0.097936	0.085828	206	45	0	0	4	1	1	1	1	3	0	0	0	1	3	0	Fuzzers	1
838	0.000003	dgp	-	INT	2	0	200	0	333333.3215	254	0	266666656	0	0	0	0.003	0	0	0	0	0	0	0	0	0	0	100	0	0	0	5	2	1	1	1	5	0	0	0	6	5	0	DoS	1
839	0.780763	tcp	-	FIN	10	6	2292	268	19.211977	254	252	21138.29688	2295.190918	2	1	83.760889	143.614	4779.368479	231.648406	255	317135121	3994413583	255	0.169301	0.062683	0.106618	229	45	0	0	6	1	1	1	1	5	0	0	0	1	5	0	Fuzzers	1
840	0.000003	dgp	-	INT	2	0	200	0	333333.3215	254	0	266666656	0	0	0	0.003	0	0	0	0	0	0	0	0	0	0	100	0	0	0	5	2	1	1	1	5	0	0	0	6	5	0	DoS	1
841	2.690916	tcp	smtp	FIN	46	24	39304	1974	25.641825	62	252	114310.5156	5624.850098	20	8	59.77718	113.419914	4374.811304	140.450953	255	1030279308	789581536	255	0.167546	0.082255	0.085291	854	82	0	0	1	1	2	1	1	4	0	0	0	2	1	0	Exploits	1
842	0.854481	tcp	-	FIN	10	8	550	354	19.895118	254	252	4634.39209	2902.34668	2	1	94.942333	103.027711	4930.148174	200.948656	255	153749177	2872356542	255	0.199608	0.132603	0.067005	55	44	0	0	4	1	1	1	1	2	0	0	0	1	2	0	Fuzzers	1
843	0.000003	dgp	-	INT	2	0	200	0	333333.3215	254	0	266666656	0	0	0	0.003	0	0	0	0	0	0	0	0	0	0	100	0	0	0	5	2	1	1	1	5	0	0	0	6	5	0	DoS	1
844	0.862454	tcp	-	FIN	10	6	622	268	17.392232	254	252	5194.47998	2077.791992	2	1	92.822667	142.650594	4847.024697	236.823625	255	3373552375	1585484148	255	0.221012	0.149195	0.071817	62	45	0	0	4	1	2	2	2	4	0	0	0	2	4	0	Fuzzers	1
845	0.000003	dgp	-	INT	2	0	200	0	333333.3215	254	0	266666656	0	0	0	0.003	0	0	0	0	0	0	0	0	0	0	100	0	0	0	5	2	1	1	1	5	0	0	0	6	5	0	Exploits	1
846	0.862454	tcp	-	FIN	10	6	622	268	17.392232	254	252	5194.47998	2077.791992	2	1	92.822667	142.650594	4847.024697	236.823625	255	3373552375	1585484148	255	0.221012	0.149195	0.071817	62	45	0	0	4	1	2	2	2	4	0	0	0	2	4	0	Fuzzers	1
847	1.058314	tcp	-	FIN	80	16	96806	698	89.765422	254	252	722628.6875	4951.271484	37	1	13.166152	57.590199	1427.143003	71.070336	255	87408853	525499210	255	0.274594	0.194452	0.080142	1210	44	0	0	1	1	1	1	1	1	0	0	0	1	1	0	Exploits	1
848	0.480618	tcp	-	FIN	10	6	2062	268	31.209817	254	252	30893.55859	3728.532959	2	1	53.276667	78.026602	2638.884118	120.302703	255	2049892311	3544047251	255	0.141628	0.090476	0.051152	206	45	0	0	6	1	2	2	1	6	0	0	0	2	7	0	Fuzzers	1
849	0.000003	eigrp	-	INT	2	0	200	0	333333.3215	254	0	266666656	0	0	0	0.003	0	0	0	0	0	0	0	0	0	0	100	0	0	0	5	2	2	2	2	5	0	0	0	2	5	0	Exploits	1
850	0.561693	tcp	-	FIN	14	6	6830	268	33.826306	254	252	90341.16406	3190.354736	4	1	43.207153	97.339	2561.195544	160.061516	255	695991683	2897607389	255	0.134237	0.074238	0.059999	488	45	0	0	6	1	2	1	1	6	0	0	0	1	7	0	Fuzzers	1
851	0.000003	tcf	-	INT	2	0	200	0	333333.3215	254	0	266666656	0	0	0	0.003	0	0	0	0	0	0	0	0	0	0	100	0	0	0	5	2	2	2	2	5	0	0	0	2	5	0	Exploits	1
852	0.821876	tcp	-	FIN	12	8	1206	752	23.117843	254	252	10765.61426	6404.859375	3	2	74.715999	105.240289	3798.49462	153.983172	255	874502595	1887497860	255	0.150818	0.084486	0.066332	101	94	0	0	5	1	1	1	1	5	0	0	0	1	5	0	Fuzzers	1
853	0.000003	tcf	-	INT	2	0	200	0	333333.3215	254	0	266666656	0	0	0	0.003	0	0	0	0	0	0	0	0	0	0	100	0	0	0	5	2	2	2	2	5	0	0	0	2	5	0	Exploits	1
854	0.469708	tcp	-	FIN	10	6	910	268	31.934734	254	252	13949.0918	3815.13623	2	1	49.486	73.284398	2545.361273	104.033086	255	1009315072	3283516264	255	0.179538	0.103277	0.076261	91	45	0	0	5	1	1	1	1	5	0	0	0	1	5	0	Fuzzers	1
855	0.000008	ospf	-	INT	2	0	200	0	125000.0003	254	0	100000000	0	0	0	0.008	0	0	0	0	0	0	0	0	0	0	100	0	0	0	5	2	2	2	2	5	0	0	0	3	5	0	DoS	1
856	0.000008	ospf	-	INT	2	0	200	0	125000.0003	254	0	100000000	0	0	0	0.008	0	0	0	0	0	0	0	0	0	0	100	0	0	0	5	2	2	2	2	5	0	0	0	3	5	0	Exploits	1
857	0.806499	tcp	-	FIN	12	8	1270	718	23.558616	254	252	11556.12109	6239.313477	3	2	65.503273	98.150141	3476.568212	122.417758	255	2615553385	2615880039	255	0.267578	0.119447	0.148131	106	90	0	0	5	1	2	2	2	5	0	0	0	2	5	0	Fuzzers	1
858	0.000008	ospf	-	INT	2	0	200	0	125000.0003	254	0	100000000	0	0	0	0.008	0	0	0	0	0	0	0	0	0	0	100	0	0	0	5	2	2	2	2	5	0	0	0	3	5	0	Exploits	1
859	0.898723	tcp	-	FIN	12	8	1112	734	21.141108	254	252	9079.549805	5723.676758	3	2	75.191366	118.147859	3921.315006	166.317953	255	2294725744	3130111740	255	0.198265	0.07168	0.126585	93	92	0	0	2	1	1	1	1	2	0	0	0	1	2	0	Fuzzers	1
860	0.000005	sprite-rpc	-	INT	2	0	200	0	200000.0051	254	0	160000000	0	0	0	0.005	0	0	0	0	0	0	0	0	0	0	100	0	0	0	5	2	2	2	2	5	0	0	0	3	5	0	Analysis	1
861	1.211704	tcp	http	FIN	10	8	746	354	14.029829	254	252	4436.727051	2046.704468	2	1	134.621556	158.847141	7401.901089	306.021813	255	461818752	4090296488	255	0.175336	0.099771	0.075565	75	44	1	0	1	1	1	1	1	1	0	0	1	1	1	0	Reconnaissance	1
862	0.000005	larp	-	INT	2	0	200	0	200000.0051	254	0	160000000	0	0	0	0.005	0	0	0	0	0	0	0	0	0	0	100	0	0	0	6	2	2	2	2	6	0	0	0	11	6	0	DoS	1
863	1.297416	tcp	-	FIN	12	10	1168	860	16.186019	254	252	6603.895996	4772.563477	3	2	113.980635	135.092109	8199.962135	173.532406	255	3239871836	3672992424	255	0.1636	0.081554	0.082046	97	86	0	0	4	1	1	1	1	3	0	0	0	1	3	0	Fuzzers	1
864	0.000005	larp	-	INT	2	0	200	0	200000.0051	254	0	160000000	0	0	0	0.005	0	0	0	0	0	0	0	0	0	0	100	0	0	0	6	2	2	2	2	6	0	0	0	11	6	0	Exploits	1
865	1.188517	tcp	-	FIN	12	10	3058	812	17.669079	254	252	18873.94141	4920.417969	3	2	107.964	117.668445	6605.730201	168.190969	255	986300555	1147266268	255	0.209282	0.129492	0.07979	255	81	0	0	3	1	1	1	1	3	0	0	0	1	3	0	Fuzzers	1
866	1.249461	tcp	-	FIN	12	8	1230	706	15.206556	254	252	7222.313965	3956.906006	3	2	113.587366	163.012719	6004.890864	259.051188	255	2100371008	3992890370	255	0.177709	0.107894	0.069815	103	88	0	0	4	1	1	1	1	2	0	0	0	3	2	0	Fuzzers	1
867	0.000008	mtp	-	INT	2	0	200	0	125000.0003	254	0	100000000	0	0	0	0.008	0	0	0	0	0	0	0	0	0	0	100	0	0	0	6	2	2	2	2	6	0	0	0	11	6	0	Reconnaissance	1
868	0.000001	udp	-	INT	2	0	168	0	1000000.003	254	0	672000000	0	0	0	0.001	0	0	0	0	0	0	0	0	0	0	84	0	0	0	4	2	2	1	1	1	0	0	0	3	1	0	Reconnaissance	1
869	1.0163	tcp	-	FIN	12	8	1046	712	18.695268	254	252	7548.952148	4904.063965	3	2	86.691548	128.03143	4673.086914	182.333516	255	2007350869	2349225611	255	0.166013	0.120075	0.045938	87	89	0	0	5	1	1	1	1	2	0	0	0	2	2	0	Fuzzers	1
870	0.000008	mtp	-	INT	2	0	200	0	125000.0003	254	0	100000000	0	0	0	0.008	0	0	0	0	0	0	0	0	0	0	100	0	0	0	6	2	2	2	2	6	0	0	0	11	6	0	DoS	1
871	1.239806	tcp	-	FIN	10	8	564	354	13.711822	254	252	3277.932129	2000.312866	2	1	130.609333	166.331578	9336.550349	228.149641	255	2864051007	140577157	255	0.152934	0.075484	0.07745	56	44	0	0	3	1	2	1	1	2	0	0	0	2	1	0	Reconnaissance	1
872	0.000008	mtp	-	INT	2	0	200	0	125000.0003	254	0	100000000	0	0	0	0.008	0	0	0	0	0	0	0	0	0	0	100	0	0	0	6	2	2	2	2	6	0	0	0	11	6	0	Exploits	1
873	0.898622	tcp	-	FIN	12	8	3060	732	21.143485	254	252	24971.56836	5706.515137	3	2	81.610276	118.21957	4072.646237	161.264203	255	1886353066	1873119420	255	0.158346	0.071084	0.087262	255	92	0	0	3	1	1	1	1	3	0	0	0	1	3	0	Fuzzers	1
874	0.000008	mtp	-	INT	2	0	200	0	125000.0003	254	0	100000000	0	0	0	0.008	0	0	0	0	0	0	0	0	0	0	100	0	0	0	6	2	2	2	2	6	0	0	0	11	6	0	Exploits	1
875	2.064881	tcp	http	FIN	10	10	834	1090	9.201498	62	252	2909.610596	3800.703125	2	2	229.431222	216.611109	13627.95412	395.320031	255	2040571452	3374864043	255	0.182402	0.08646	0.095942	83	109	1	82	2	1	2	1	1	1	0	0	1	1	1	0	Exploits	1
876	2.512475	tcp	-	FIN	12	10	1074	826	8.358292	254	252	3136.349609	2368.97876	3	2	228.406813	261.822	12795.73796	400.364844	255	1257647060	3542722893	255	0.284762	0.155356	0.129406	90	83	0	0	1	1	1	1	1	1	0	0	0	1	1	0	Fuzzers	1
877	4.011219	tcp	smtp	FIN	160	42	187370	2788	50.109455	62	252	371356.4375	5428.773438	77	8	25.227793	96.027047	2448.478106	115.448344	255	3802059036	4111350272	255	0.172609	0.073466	0.099143	1171	66	0	0	1	1	9	1	1	1	0	0	0	1	1	0	Exploits	1
878	1.265954	tcp	-	FIN	24	10	23576	440	26.067298	254	252	142779.2813	2502.460449	9	1	55.000347	132.593109	4847.758283	240.57275	255	2480568933	2212375296	255	0.133409	0.072615	0.060794	982	44	0	0	5	1	1	1	1	2	0	0	0	4	2	0	Exploits	1
879	1.24516	tcp	-	FIN	10	8	910	354	13.652864	254	252	5261.974609	1991.711914	2	1	126.303667	157.496859	6871.560354	263.383219	255	1284652860	1467139400	255	0.267327	0.142674	0.124653	91	44	0	0	1	1	1	1	1	1	0	0	0	1	2	0	Fuzzers	1
880	0.000009	ax.25	-	INT	2	0	200	0	111111.1072	254	0	88888888	0	0	0	0.009	0	0	0	0	0	0	0	0	0	0	100	0	0	0	6	2	2	2	2	6	0	0	0	10	6	0	DoS	1
881	1.187146	tcp	-	FIN	10	8	1294	354	14.320059	254	252	7850.761719	2089.043945	2	1	129.199889	148.571	7026.984125	252.118937	255	2738086951	1977169622	255	0.282778	0.147139	0.135639	129	44	0	0	1	1	1	1	1	1	0	0	0	1	1	0	Fuzzers	1
882	0.000009	ax.25	-	INT	2	0	200	0	111111.1072	254	0	88888888	0	0	0	0.009	0	0	0	0	0	0	0	0	0	0	100	0	0	0	6	2	2	2	2	6	0	0	0	10	6	0	Exploits	1
883	2.611304	tcp	http	FIN	14	26	976	24944	14.935067	62	252	2778.688232	73480.53125	2	10	200.869543	97.648236	12997.74222	9840.286876	255	3357100167	3521968650	255	0.293111	0.169416	0.123695	70	959	1	0	3	1	3	2	1	1	0	0	1	2	1	0	Exploits	1
884	0.000009	ipip	-	INT	2	0	200	0	111111.1072	254	0	88888888	0	0	0	0.009	0	0	0	0	0	0	0	0	0	0	100	0	0	0	6	2	2	2	2	6	0	0	0	10	6	0	Reconnaissance	1
885	2.19555	tcp	-	FIN	10	8	564	354	7.742935	254	252	1851.016846	1129.557495	2	1	238.802889	294.852438	17798.62981	468.7905	255	3900346572	3154403465	255	0.24692	0.131582	0.115338	56	44	0	0	1	1	3	1	1	2	0	0	0	1	3	0	Reconnaissance	1
886	0.000009	ipip	-	INT	2	0	200	0	111111.1072	254	0	88888888	0	0	0	0.009	0	0	0	0	0	0	0	0	0	0	100	0	0	0	6	2	2	2	2	6	0	0	0	10	6	0	DoS	1
887	1.56522	tcp	-	FIN	12	8	982	706	12.138869	254	252	4605.103516	3158.661377	3	2	142.197818	202.749	7091.784864	278.790781	255	3011721400	1720409983	255	0.307792	0.145976	0.161816	82	88	0	0	6	1	1	1	1	4	0	0	0	3	4	0	Fuzzers	1
888	0.877109	tcp	-	FIN	12	8	1144	736	21.662074	254	252	9567.795898	5873.842285	3	2	73.777729	113.114711	3769.855182	160.211953	255	2987718209	3422972239	255	0.154876	0.085297	0.069579	95	92	0	0	5	1	1	1	1	2	0	0	0	2	2	0	Fuzzers	1
889	0.000009	ipip	-	INT	2	0	200	0	111111.1072	254	0	88888888	0	0	0	0.009	0	0	0	0	0	0	0	0	0	0	100	0	0	0	6	2	2	2	2	6	0	0	0	10	6	0	Exploits	1
890	1.350991	tcp	-	FIN	12	10	1326	824	15.544145	254	252	7200.640137	4393.811523	3	2	118.215635	138.376219	7491.89703	174.902391	255	3158242287	3409292863	255	0.193201	0.105597	0.087604	111	82	0	0	5	1	1	1	1	2	0	0	0	3	2	0	Fuzzers	1
891	0.000009	ipip	-	INT	2	0	200	0	111111.1072	254	0	88888888	0	0	0	0.009	0	0	0	0	0	0	0	0	0	0	100	0	0	0	6	2	2	2	2	6	0	0	0	10	6	0	Exploits	1
892	0.000012	udp	-	INT	2	0	1524	0	83333.33039	254	0	507999968	0	0	0	0.012	0	0	0	0	0	0	0	0	0	0	762	0	0	0	3	2	2	1	1	1	0	0	0	1	3	0	Exploits	1
893	0.000005	aes-sp3-d	-	INT	2	0	200	0	200000.0051	254	0	160000000	0	0	0	0.005	0	0	0	0	0	0	0	0	0	0	100	0	0	0	6	2	3	2	2	6	0	0	0	2	6	0	DoS	1
894	1.899877	tcp	-	FIN	12	10	1072	848	11.053347	254	252	4139.215332	3217.050537	3	2	172.716097	190.627	9429.53164	356.935875	255	2345209699	3454467753	255	0.247533	0.112369	0.135164	89	85	0	0	1	1	1	1	1	1	0	0	0	1	2	0	Fuzzers	1
895	0.000003	micp	-	INT	2	0	200	0	333333.3215	254	0	266666656	0	0	0	0.003	0	0	0	0	0	0	0	0	0	0	100	0	0	0	6	2	3	2	2	6	0	0	0	2	6	0	Exploits	1
896	6.027484	tcp	-	FIN	10	8	564	354	2.820414	254	252	674.244873	411.448639	2	1	669.720444	847.626437	45121.51773	1355.59775	255	4019943320	2584635337	255	0.233901	0.092982	0.140919	56	44	0	0	2	1	2	1	1	1	0	0	0	1	3	0	Reconnaissance	1
897	0.000003	micp	-	INT	2	0	200	0	333333.3215	254	0	266666656	0	0	0	0.003	0	0	0	0	0	0	0	0	0	0	100	0	0	0	6	2	3	2	2	6	0	0	0	2	6	0	Exploits	1
898	10.46607	tcp	pop3	FIN	36	96	1664	103410	12.516637	62	252	1236.758423	78220.76563	7	44	299.012164	108.103525	26598.53424	15541.34266	255	284441641	2950422378	255	0.341105	0.196226	0.144879	46	1077	0	0	1	1	1	1	1	1	0	0	0	1	1	0	Exploits	1
899	4.334506	tcp	http	FIN	20	8	17434	354	6.229083	254	252	30569.57422	572.152832	7	1	226.79399	607.265	21826.30015	1023.507375	255	2974669143	4221373736	255	0.175341	0.083642	0.091699	872	44	1	0	2	1	1	2	1	1	0	0	1	2	1	0	Exploits	1
900	0.000009	encap	-	INT	2	0	200	0	111111.1072	254	0	88888888	0	0	0	0.009	0	0	0	0	0	0	0	0	0	0	100	0	0	0	5	2	2	2	2	5	0	0	0	11	5	0	Exploits	1
901	4.777531	tcp	http	FIN	10	10	830	1032	3.976949	62	252	1250.855225	1555.615234	2	2	530.836778	516.390125	32982.18295	939.7225	255	1880296127	3734541162	255	0.230477	0.128654	0.101823	83	103	1	55	1	1	2	1	1	1	0	0	1	2	1	0	Exploits	1
902	0.000003	udp	-	INT	2	0	168	0	333333.3215	254	0	224000000	0	0	0	0.003	0	0	0	0	0	0	0	0	0	0	84	0	0	0	1	2	1	1	1	1	0	0	0	1	3	0	Reconnaissance	1
903	0.000005	pri-enc	-	INT	2	0	200	0	200000.0051	254	0	160000000	0	0	0	0.005	0	0	0	0	0	0	0	0	0	0	100	0	0	0	5	2	2	1	1	5	0	0	0	9	5	0	DoS	1
904	1.707074	tcp	-	FIN	10	8	564	354	9.95856	254	252	2380.681641	1452.778198	2	1	189.572333	231.589859	11649.97512	329.73525	255	2051178743	1195153562	255	0.179861	0.085944	0.093917	56	44	0	0	3	1	1	1	1	1	0	0	0	3	2	0	Reconnaissance	1
905	0.837789	tcp	-	FIN	10	8	453	422	20.291505	254	252	3895.968994	3533.109131	2	2	93.074444	110.57757	4792.917431	187.956609	255	3109462116	2147682259	255	0.162926	0.063745	0.099181	45	53	0	0	2	1	1	1	1	1	0	0	0	2	1	0	Backdoor	1
906	1.255112	tcp	-	FIN	22	12	17762	900	26.292473	254	252	108070.0313	5258.494629	7	1	2815.114546	5165.8585	409488.3575	16778.784	255	400202944	216341483	255	0.122739	0.078245	0.044494	807	75	0	0	3	1	2	2	2	2	0	0	0	3	2	0	Fuzzers	1
907	1.259484	tcp	-	FIN	12	10	1036	838	16.673494	254	252	6034.216797	4795.614746	3	2	112.206453	133.466672	6216.571838	184.018781	255	1942773350	3449784365	255	0.130083	0.058282	0.071801	86	84	0	0	4	1	1	1	1	2	0	0	0	2	2	0	Fuzzers	1
908	0.000003	gmtp	-	INT	2	0	200	0	333333.3215	254	0	266666656	0	0	0	0.003	0	0	0	0	0	0	0	0	0	0	100	0	0	0	5	2	2	2	2	5	0	0	0	2	5	0	DoS	1
909	1.037166	tcp	-	FIN	12	10	1144	806	20.247482	254	252	8091.279297	5599.875	3	2	90.685634	105.334445	5499.303341	138.686875	255	2520209205	311707549	255	0.193096	0.089147	0.103949	95	81	0	0	4	1	1	1	1	1	0	0	0	1	1	0	Fuzzers	1
910	0.000003	gmtp	-	INT	2	0	200	0	333333.3215	254	0	266666656	0	0	0	0.003	0	0	0	0	0	0	0	0	0	0	100	0	0	0	5	2	2	2	2	5	0	0	0	2	5	0	Exploits	1
911	1.264591	tcp	ftp-data	FIN	8	10	364	3754	13.443082	62	252	2018.043823	21376.08203	1	3	180.655857	130.537667	12481.44859	11193.77288	255	3659316609	1348444867	255	0.166275	0.061806	0.104469	46	375	0	0	1	1	2	1	1	2	0	0	0	3	1	0	Exploits	1
912	1.942211	tcp	-	FIN	12	10	1046	848	10.812419	254	252	3950.137207	3146.928955	3	2	171.671551	209.586328	11848.97759	296.374	255	2337269763	2596244558	255	0.194395	0.055931	0.138464	87	85	0	0	5	1	1	1	1	3	0	0	0	1	3	0	Fuzzers	1
913	0.000003	gmtp	-	INT	2	0	200	0	333333.3215	254	0	266666656	0	0	0	0.003	0	0	0	0	0	0	0	0	0	0	100	0	0	0	5	2	2	2	2	5	0	0	0	2	5	0	Exploits	1
914	0.000005	ifmp	-	INT	2	0	200	0	200000.0051	254	0	160000000	0	0	0	0.005	0	0	0	0	0	0	0	0	0	0	100	0	0	0	5	2	2	2	2	5	0	0	0	2	5	0	DoS	1
915	1.268423	tcp	-	FIN	12	8	1494	752	14.979231	254	252	8640.651367	4150.035156	3	2	110.238185	161.558422	6030.268329	243.920266	255	735374373	1448824842	255	0.277004	0.137506	0.139498	125	94	0	0	2	1	1	1	1	2	0	0	0	1	2	0	Fuzzers	1
916	0.763668	tcp	http	FIN	10	12	828	8756	27.498861	62	252	7814.914551	84088.89844	2	4	84.852	59.478816	4794.968068	4028.250398	255	1332989040	1287786791	255	0.174317	0.108594	0.065723	83	730	1	3877	1	1	2	1	1	1	0	0	1	1	1	0	DoS	1
917	0.000008	pnni	-	INT	2	0	200	0	125000.0003	254	0	100000000	0	0	0	0.008	0	0	0	0	0	0	0	0	0	0	100	0	0	0	3	2	2	2	2	3	0	0	0	11	3	0	DoS	1
918	1.036682	tcp	-	FIN	12	10	1494	798	20.256935	254	252	10572.19043	5548.470703	3	2	90.833634	105.175555	5389.314701	164.961203	255	3095285858	2605116502	255	0.199934	0.0901	0.109834	125	80	0	0	5	1	1	1	1	4	0	0	0	1	4	0	Fuzzers	1
919	3.496503	tcp	http	FIN	12	14	1320	6248	7.150001	62	252	2768.480225	13274.97754	3	4	317.863898	258.532163	17812.58785	16634.37305	255	3553891739	3851317367	255	0.276876	0.134889	0.141987	110	446	1	501	1	1	1	1	1	2	0	0	1	1	1	0	Exploits	1
920	1.070851	tcp	-	FIN	12	10	994	840	19.610572	254	252	6813.272949	5647.844727	3	2	88.196366	108.53	5768.846141	147.911781	255	3890350016	3851185658	255	0.173005	0.094078	0.078927	83	84	0	0	2	1	2	1	1	2	0	0	0	1	2	0	Fuzzers	1
921	0.000003	qnx	-	INT	2	0	200	0	333333.3215	254	0	266666656	0	0	0	0.003	0	0	0	0	0	0	0	0	0	0	100	0	0	0	5	2	2	2	2	5	0	0	0	12	5	0	Exploits	1
922	0.000005	udp	-	INT	2	0	168	0	200000.0051	254	0	134400000	0	0	0	0.005	0	0	0	0	0	0	0	0	0	0	84	0	0	0	2	2	2	1	1	2	0	0	0	3	1	0	Reconnaissance	1
923	0.000003	qnx	-	INT	2	0	200	0	333333.3215	254	0	266666656	0	0	0	0.003	0	0	0	0	0	0	0	0	0	0	100	0	0	0	5	2	2	2	2	5	0	0	0	12	5	0	Exploits	1
924	0.000001	udp	-	INT	2	0	168	0	1000000.003	254	0	672000000	0	0	0	0.001	0	0	0	0	0	0	0	0	0	0	84	0	0	0	2	2	1	1	1	1	0	0	0	2	1	0	Reconnaissance	1
925	0.000003	qnx	-	INT	2	0	200	0	333333.3215	254	0	266666656	0	0	0	0.003	0	0	0	0	0	0	0	0	0	0	100	0	0	0	5	2	2	2	2	5	0	0	0	12	5	0	Exploits	1
926	1.681614	tcp	-	FIN	10	8	564	354	10.109335	254	252	2416.72583	1474.77356	2	1	181.427222	226.385141	10853.42785	365.081656	255	3251465469	3775021568	255	0.158892	0.096913	0.061979	56	44	0	0	3	1	1	1	1	1	0	0	0	1	2	0	Reconnaissance	1
927	0.000003	scps	-	INT	2	0	200	0	333333.3215	254	0	266666656	0	0	0	0.003	0	0	0	0	0	0	0	0	0	0	100	0	0	0	5	2	2	2	2	5	0	0	0	12	5	0	Exploits	1
928	1.52622	tcp	http	FIN	10	8	806	354	11.13863	254	252	3805.480225	1624.929565	2	1	169.567333	204.730141	9885.827561	311.644781	255	3825217783	2126286376	255	0.242282	0.093093	0.149189	81	44	1	0	2	1	1	1	1	1	0	0	1	2	1	0	Reconnaissance	1
929	0.000003	scps	-	INT	2	0	200	0	333333.3215	254	0	266666656	0	0	0	0.003	0	0	0	0	0	0	0	0	0	0	100	0	0	0	5	2	2	2	2	5	0	0	0	12	5	0	Exploits	1
930	1.60079	tcp	http	FIN	10	10	864	1666	11.869139	254	252	3888.080322	7496.298828	2	2	177.865556	162.684	11125.18197	253.452625	255	1949506903	537314298	255	0.282083	0.135955	0.146128	86	167	1	382	2	1	1	1	1	1	0	0	1	1	1	0	DoS	1
931	1.979259	tcp	-	FIN	36	12	34710	876	23.74626	254	252	136398.5156	3245.65918	15	2	55.733542	170.091813	5127.383776	301.089094	255	1465965110	1805170591	255	0.215129	0.108246	0.106883	964	73	0	0	1	1	2	1	1	1	0	0	0	1	1	0	Fuzzers	1
932	0.921987	ospf	-	INT	20	0	1280	0	20.607666	254	0	10551.125	0	0	0	48.525633	0	52.253805	0	0	0	0	0	0	0	0	64	0	0	0	1	2	1	1	1	2	0	0	0	1	1	0	Exploits	1
933	7.843363	tcp	-	FIN	10	8	564	354	2.167438	254	252	518.145081	316.190918	2	1	871.484778	1093.283125	57527.96972	1741.341875	255	3489090648	1204992384	255	0.283474	0.125941	0.157533	56	44	0	0	5	1	2	1	1	2	0	0	0	2	2	0	Reconnaissance	1
934	0.921987	ospf	-	INT	20	0	1280	0	20.607666	254	0	10551.125	0	0	0	48.525633	0	52.253805	0	0	0	0	0	0	0	0	64	0	0	0	1	2	1	1	1	2	0	0	0	1	1	0	Exploits	1
935	1.748952	tcp	-	FIN	12	10	1110	842	12.00719	254	252	4656.50293	3467.219238	3	2	157.02327	179.939437	9623.228836	259.322281	255	2020125317	413687058	255	0.243184	0.129489	0.113695	93	84	0	0	1	1	1	1	1	1	0	0	0	1	1	0	Fuzzers	1
936	0.000009	sctp	-	INT	2	0	104	0	111111.1072	254	0	46222220	0	0	0	0.009	0	0	0	0	0	0	0	0	0	0	52	0	0	0	1	2	2	1	1	2	0	0	0	1	1	0	Exploits	1
937	5.139651	tcp	http	FIN	28	114	1594	140315	27.43377	62	252	2393.937012	216489.4219	2	54	190.357447	44.275788	14637.59187	6643.169159	255	2349318986	603338388	255	0.25858	0.135819	0.122761	57	1231	1	67584	1	1	1	1	1	1	0	0	1	1	1	0	Exploits	1
938	0.000009	sctp	-	INT	2	0	104	0	111111.1072	254	0	46222220	0	0	0	0.009	0	0	0	0	0	0	0	0	0	0	52	0	0	0	1	2	2	1	1	2	0	0	0	1	1	0	Exploits	1
939	1.656119	tcp	-	FIN	10	8	564	354	10.264963	254	252	2453.929932	1497.476929	2	1	183.911333	221.145859	11282.09911	306.02125	255	3160152719	1490713255	255	0.210979	0.10808	0.102899	56	44	0	0	2	1	1	1	1	1	0	0	0	2	1	0	Reconnaissance	1
940	2.417154	tcp	-	FIN	10	8	764	354	7.033064	254	252	2277.058105	1026	2	1	256.094	330.750719	17030.4801	445.535656	255	2362014810	1728327790	255	0.168365	0.101893	0.066472	76	44	0	0	5	1	1	1	1	1	0	0	0	2	1	0	Shellcode	1
941	0.270547	tcp	http	FIN	12	24	860	25496	129.367539	62	252	23330.51172	722506.625	2	10	24.595181	11.498435	1333.472339	1285.289874	255	609534298	3287691142	255	0.051632	0.005473	0.046159	72	1062	1	12026	3	1	1	1	1	1	0	0	1	1	1	0	Exploits	1
942	5.220461	tcp	http	FIN	16	8	12290	354	4.405741	254	252	17656.67773	475.053833	5	1	348.026606	846.6635	29504.37679	1335.851875	255	1191257891	2040524465	255	0.235568	0.140475	0.095093	768	44	1	0	2	1	2	2	1	2	0	0	1	2	2	0	Exploits	1
943	0.497445	tcp	http	FIN	10	10	852	1012	38.195178	62	252	12335.03223	14650.86621	2	2	55.271667	50.074555	3604.230407	100.850898	255	1040609373	2160288288	255	0.097392	0.046121	0.051271	85	101	1	49	3	1	2	2	1	2	0	0	1	2	3	0	Exploits	1
944	7.890124	tcp	-	FIN	62	306	2898	386188	46.513845	62	252	2891.716309	390286.4063	6	151	129.346292	25.609246	10900.70079	4790.643932	255	327980335	1035740149	255	0.148242	0.061901	0.086341	47	1262	0	0	1	1	1	1	1	1	0	0	0	1	1	0	Exploits	1
945	0.662481	tcp	-	FIN	10	8	564	354	25.661113	254	252	6134.515625	3743.503418	2	1	73.609	90.465141	5563.499145	142.579797	255	3596334607	4007490854	255	0.072083	0.017662	0.054421	56	44	0	0	2	1	1	1	1	2	0	0	0	1	1	0	Reconnaissance	1
946	28.213135	ospf	-	INT	20	0	1280	0	0.673445	254	0	344.803925	0	0	0	1484.90175	0	1831.332375	0	0	0	0	0	0	0	0	64	0	0	0	1	2	1	1	1	1	0	0	0	1	1	0	DoS	1
947	0.000013	udp	-	INT	2	0	168	0	76923.07779	254	0	51692308	0	0	0	0.013	0	0	0	0	0	0	0	0	0	0	84	0	0	0	1	2	1	1	1	1	0	0	0	1	1	0	Reconnaissance	1
948	1.313131	tcp	ftp	FIN	22	22	1186	1668	32.746162	62	252	6902.586426	9705.048828	7	9	62.530048	61.898048	3280.636679	3990.112966	255	1433008002	2745761692	255	0.053878	0.007855	0.046023	54	76	0	0	1	1	2	1	1	2	1	1	0	2	1	0	Exploits	1
949	0.695078	tcp	-	FIN	10	8	564	354	24.457686	254	252	5846.825684	3567.944824	2	1	77.230889	95.531711	5579.823475	137.804703	255	3020499257	707249852	255	0.072714	0.025541	0.047173	56	44	0	0	1	1	1	1	1	1	0	0	0	1	1	0	Reconnaissance	1
950	0.000019	udp	-	INT	2	0	168	0	52631.58129	254	0	35368424	0	0	0	0.019	0	0	0	0	0	0	0	0	0	0	84	0	0	0	1	2	1	1	1	1	0	0	0	1	1	0	Reconnaissance	1
951	0.000004	udp	-	INT	2	0	168	0	250000.0006	254	0	168000000	0	0	0	0.004	0	0	0	0	0	0	0	0	0	0	84	0	0	0	1	2	1	1	1	1	0	0	0	1	1	0	Reconnaissance	1
952	0.000008	udp	-	INT	2	0	168	0	125000.0003	254	0	84000000	0	0	0	0.008	0	0	0	0	0	0	0	0	0	0	84	0	0	0	1	2	1	1	1	1	0	0	0	1	1	0	Reconnaissance	1
953	0.191146	tcp	http	FIN	16	6	10068	268	109.863664	254	252	395048.8125	9375.032227	5	1	11.850466	36.802	936.884648	63.52232	255	2121034926	2995610793	255	0.052739	0.00712	0.045619	629	45	1	0	1	1	1	1	1	1	0	0	1	1	1	0	Exploits	1
954	3.239653	tcp	pop3	FIN	80	426	3540	538175	155.880887	62	252	8633.023438	1325850.625	7	211	41.008267	7.585781	2038.24275	869.441156	255	3178045265	1998057185	255	0.06313	0.015039	0.048091	44	1263	0	0	1	1	1	1	1	1	0	0	0	1	1	0	Exploits	1
955	0.000003	sctp	-	INT	2	0	776	0	333333.3215	254	0	1034666624	0	0	0	0.003	0	0	0	0	0	0	0	0	0	0	388	0	0	0	1	2	1	1	1	1	0	0	0	1	1	0	DoS	1
956	0.000003	sctp	-	INT	2	0	776	0	333333.3215	254	0	1034666624	0	0	0	0.003	0	0	0	0	0	0	0	0	0	0	388	0	0	0	1	2	1	1	1	1	0	0	0	1	1	0	Exploits	1
957	0.153847	tcp	-	FIN	10	6	732	268	97.499468	254	252	34267.8125	11647.93652	2	1	16.720444	26.663	921.714472	45.354078	255	3835905617	1947290997	255	0.071611	0.020513	0.051098	73	45	0	0	1	1	1	1	1	2	0	0	0	1	1	0	Shellcode	1
958	0.000003	sctp	-	INT	2	0	776	0	333333.3215	254	0	1034666624	0	0	0	0.003	0	0	0	0	0	0	0	0	0	0	388	0	0	0	1	2	1	1	1	1	0	0	0	1	1	0	Exploits	1
959	0.179287	tcp	http	FIN	10	6	854	268	83.664738	254	252	34313.69922	9995.147461	2	1	19.653444	34.118801	1260.475826	58.764367	255	3209812060	202249649	255	0.016203	0.008683	0.00752	85	45	1	0	1	1	1	1	1	2	0	0	1	1	1	0	Exploits	1
960	0.477827	tcp	-	FIN	14	12	952	622	52.32019	254	252	14800.33496	9559.945312	4	4	35.784537	38.956547	1899.918624	48.410656	255	2742832799	2616156301	255	0.060958	0.049299	0.011659	68	52	0	0	1	1	1	1	1	1	0	0	0	1	1	0	Exploits	1
961	0.560323	tcp	smtp	FIN	26	20	9917	1756	80.310821	62	252	136150.0469	23829.11328	10	8	22.41292	27.977158	1371.057707	36.777586	255	1864365584	2671934988	255	0.025592	0.013511	0.012081	381	88	0	0	1	1	1	1	1	1	0	0	0	1	1	0	Exploits	1
962	0.452364	tcp	http	FIN	10	16	808	9588	55.265229	62	252	12874.58789	158969.3281	2	5	50.262667	26.746	3188.806538	2579.130556	255	3408202558	2919654102	255	0.096833	0.050339	0.046494	81	599	1	4233	2	1	1	1	1	2	0	0	1	1	2	0	Exploits	1
963	0.000009	udp	-	INT	2	0	168	0	111111.1072	254	0	74666664	0	0	0	0.009	0	0	0	0	0	0	0	0	0	0	84	0	0	0	1	2	1	1	1	1	0	0	0	1	1	0	Reconnaissance	1
964	0.639732	tcp	-	FIN	10	8	564	354	26.573628	254	252	6352.660156	3876.623291	2	1	70.533889	89.534711	5533.631905	138.924062	255	3326013670	1134801496	255	0.058515	0.012986	0.045529	56	44	0	0	1	1	1	1	1	1	0	0	0	1	1	0	Reconnaissance	1
965	0.278216	tcp	http	FIN	10	8	880	2208	61.103602	62	252	22773.67188	55553.95703	2	2	30.912889	36.865145	1511.277879	52.855172	255	584122640	696689417	255	0.066344	0.019322	0.047022	88	276	1	676	1	1	1	1	1	1	0	0	1	1	1	0	DoS	1
966	0.000008	udp	-	INT	2	0	132	0	125000.0003	254	0	66000000	0	0	0	0.008	0	0	0	0	0	0	0	0	0	0	66	0	0	0	3	2	1	1	1	2	0	0	0	1	2	0	Shellcode	1
967	1.196556	tcp	ftp	FIN	22	22	1154	1644	35.936472	62	252	7367.8125	10496.79297	7	9	56.978859	56.151859	3107.131166	3649.795126	255	3223780677	773493501	255	0.058388	0.012519	0.045869	52	75	0	0	1	1	2	1	1	2	1	1	0	2	1	0	Exploits	1
968	1.321289	tcp	http	FIN	32	30	6622	9490	46.16704	254	252	38846.91406	55545.76172	13	13	42.622225	45.319723	2005.890902	50.933594	255	3454359009	1860058805	255	0.050325	0.006387	0.043938	207	316	1	98	1	1	1	1	1	1	0	0	1	1	1	0	DoS	1
969	1.321289	tcp	http	FIN	32	30	6622	9490	46.16704	254	252	38846.91406	55545.76172	13	13	42.622225	45.319723	2005.890902	50.933594	255	3454359009	1860058805	255	0.050325	0.006387	0.043938	207	316	1	98	1	1	1	1	1	1	0	0	1	1	1	0	Exploits	1
970	0.584568	tcp	ftp-data	FIN	8	10	364	4382	29.081303	62	252	4365.616699	53974.89844	1	3	83.509717	59.159778	5650.904271	5193.816744	255	3076326256	3555944110	255	0.094096	0.047797	0.046299	46	438	0	0	1	1	2	1	1	2	0	0	0	2	1	0	Exploits	1
971	0.063164	udp	dhcp	CON	4	4	2304	2304	110.822615	62	252	218858.8281	218858.8281	0	0	15.266	13.153333	21.575949	18.590309	0	0	0	0	0	0	0	576	576	0	0	2	3	2	2	2	2	0	0	0	2	2	0	Exploits	1
972	3.674717	tcp	pop3	FIN	114	656	4986	856582	209.267819	62	252	10761.10059	1861970.875	7	326	32.519618	5.547762	1745.369885	729.611287	255	3036907773	1944503193	255	0.064503	0.015882	0.048621	44	1306	0	0	1	1	2	1	1	1	0	0	0	1	1	0	Exploits	1
973	0.180596	tcp	http	FIN	10	6	920	268	83.058321	254	252	36678.55469	9922.701172	2	1	18.665	33.295	1005.359986	57.868457	255	1886456946	1657993246	255	0.059183	0.014107	0.045076	92	45	1	0	1	1	1	1	1	1	0	0	1	1	1	0	Exploits	1
974	0.184658	tcp	-	FIN	10	6	720	268	81.231247	254	252	28073.51953	9704.425781	2	1	18.953222	35.623801	989.841818	59.279242	255	3705234914	2036408698	255	0.05172	0.00653	0.04519	72	45	0	0	2	1	1	1	1	2	0	0	0	1	2	0	Shellcode	1
975	0.639185	tcp	-	FIN	10	8	564	354	26.596368	254	252	6358.09668	3879.940674	2	1	69.275667	84.368289	5456.72117	125.940687	255	1998008530	3987164094	255	0.056703	0.048602	0.008101	56	44	0	0	2	1	1	1	1	2	0	0	0	1	2	0	Reconnaissance	1
976	5.403475	tcp	smtp	FIN	790	136	1024208	6708	171.186141	62	252	1514450.625	9858.84082	391	8	6.874488	39.977496	1127.962468	61.357539	255	883384953	3273828100	255	0.05341	0.006505	0.046905	1296	49	0	0	1	1	1	1	1	1	0	0	0	1	1	0	Exploits	1
977	1.354252	tcp	ftp	FIN	22	24	1072	1842	33.228676	254	252	6049.095703	10432.32715	7	10	64.488193	58.58613	3427.513497	3835.282497	255	651396820	3089787507	255	0.050497	0.006138	0.044359	49	77	0	0	1	1	2	1	1	2	1	1	0	2	1	0	DoS	1
978	0.143221	tcp	http	FIN	12	6	4406	268	118.697672	254	252	225609.3594	12512.13086	3	1	11.612091	27.2656	747.950204	44.215867	255	2435945172	361616697	255	0.052078	0.006873	0.045205	367	45	1	0	2	1	1	1	1	1	0	0	1	1	1	0	Exploits	1
979	0.466699	ospf	-	INT	18	0	2858	0	36.426047	254	0	46282.50781	0	0	0	27.452883	0	32.106723	0	0	0	0	0	0	0	0	159	0	0	0	1	2	1	1	1	1	0	0	0	1	1	0	Exploits	1
980	0.240818	tcp	ftp-data	FIN	8	18	364	16744	103.812841	254	252	10597.21484	525342.8125	1	7	34.40257	13.321412	2304.959332	1320.013626	255	2758146903	2901687447	255	0.024292	0.013741	0.010551	46	930	0	0	1	1	2	1	1	2	0	0	0	2	1	0	DoS	1
981	0.816512	tcp	smtp	FIN	24	20	4675	1832	52.663036	62	252	43903.82422	17057.92383	9	8	35.500521	42.579738	1811.902271	47.211262	255	375616569	731746683	255	0.05726	0.006817	0.050443	195	92	0	0	1	1	1	1	1	1	0	0	0	1	1	0	Exploits	1
982	0.165783	tcp	-	FIN	10	6	610	268	90.479722	254	252	26492.46289	10809.31055	2	1	18.420333	28.8566	1036.575488	53.094594	255	3615051127	285844563	255	0.024792	0.012026	0.012766	61	45	0	0	1	1	2	1	1	2	0	0	0	2	1	0	Exploits	1
983	1.123349	tcp	ftp	FIN	22	22	1162	1638	38.2784	62	252	7904.93457	11138.12402	7	9	53.492809	53.126237	2990.044695	3665.147445	255	2382194817	2425265788	255	0.051824	0.007008	0.044816	53	74	0	0	1	1	2	1	1	2	1	1	0	2	1	0	Exploits	1
984	0.289543	tcp	http	FIN	10	8	2428	1790	58.713213	254	252	60398.62891	43295.8125	2	2	32.171444	32.214715	1765.02116	67.688648	255	2632428187	362733670	255	0.115981	0.048707	0.067274	243	224	1	481	1	1	1	1	1	2	0	0	1	1	1	0	Exploits	1
985	0.86807	tcp	smtp	FIN	22	20	3173	1832	47.231214	62	252	27914.79883	16044.78906	8	8	41.336665	44.935422	2021.744007	53.757582	255	4237696269	1781738700	255	0.053625	0.007147	0.046478	144	92	0	0	1	1	1	1	1	1	0	0	0	1	1	0	Exploits	1
986	0.000009	udp	-	INT	2	0	168	0	111111.1072	254	0	74666664	0	0	0	0.009	0	0	0	0	0	0	0	0	0	0	84	0	0	0	3	2	1	1	1	1	0	0	0	2	1	0	Reconnaissance	1
987	0.266753	tcp	http	FIN	12	6	6128	268	63.72937	254	252	168485.4531	6717.825195	3	1	20.080636	44.648398	1238.338405	58.22168	255	611784315	2215021678	255	0.109696	0.043508	0.066188	511	45	1	0	1	1	1	1	1	2	0	0	1	2	1	0	Exploits	1
988	0.412801	tcp	http	FIN	14	24	1990	24440	89.631566	62	252	35813.86719	453913.625	4	10	31.753923	17.605435	1542.851387	1327.878834	255	1384530099	2915225390	255	0.053773	0.007158	0.046615	142	1018	1	6869	2	1	1	1	1	1	0	0	1	1	1	0	Exploits	1
989	0.000009	udp	-	INT	2	0	906	0	111111.1072	254	0	402666656	0	0	0	0.009	0	0	0	0	0	0	0	0	0	0	453	0	0	0	37	2	11	10	1	37	0	0	0	10	37	0	Fuzzers	1
990	0.478845	tcp	http	FIN	10	10	1464	1058	39.67881	62	252	22019.65234	15921.64453	2	2	53.205	47.819332	3512.979069	95.434617	255	3824293848	2151558420	255	0.093774	0.047851	0.045923	146	106	1	13	3	1	1	1	1	3	0	0	1	1	3	0	Exploits	1
991	0.84466	tcp	smtp	FIN	54	24	48363	1942	91.160942	62	252	449582.0938	17635.49805	24	8	15.936981	35.112695	1169.941306	41.120352	255	3001177616	2011696406	255	0.084144	0.036435	0.047709	896	81	0	0	1	1	1	1	1	1	0	0	0	5	1	0	Exploits	1
992	0.000006	udp	-	INT	2	0	256	0	166666.6608	254	0	170666656	0	0	0	0.006	0	0	0	0	0	0	0	0	0	0	128	0	0	0	2	2	1	1	1	1	0	0	0	1	1	0	Shellcode	1
993	0.624969	tcp	-	FIN	14	12	782	678	40.001984	254	252	9306.061523	7961.994629	4	4	48.074538	48.828	2304.286478	65.029441	255	3128621521	3532927725	255	0.084899	0.035567	0.049332	56	57	0	0	5	1	2	2	2	5	0	0	0	2	5	0	Fuzzers	1
994	0.804682	tcp	smtp	FIN	26	20	11478	1680	55.922711	62	252	109727.8125	15867.1377	10	8	32.187281	42.000527	1758.768641	48.939242	255	728439882	731044800	255	0.052583	0.005989	0.046594	441	84	0	0	1	1	1	1	1	1	0	0	0	1	1	0	Exploits	1
995	0.633303	tcp	-	FIN	10	8	564	354	26.843391	254	252	6417.149414	3915.977051	2	1	70.367	87.18143	5171.840636	151.349281	255	3001216092	2780882767	255	0.078243	0.018438	0.059805	56	44	0	0	1	1	1	1	1	1	0	0	0	1	1	0	Reconnaissance	1
996	1.18387	tcp	-	FIN	14	14	784	764	22.806559	254	252	4919.459473	4797.824219	4	4	91.066925	82.947695	5185.367913	112.589945	255	2858683502	2631620588	255	0.106305	0.079668	0.026637	56	55	0	0	3	1	1	1	1	3	0	0	0	2	4	0	Fuzzers	1
997	0.19536	tcp	http	FIN	10	6	1330	268	76.781325	254	252	49017.19922	9172.808594	2	1	19.678	37.701398	1060.102512	63.266969	255	3227253718	2848112473	255	0.05198	0.00685	0.04513	133	45	1	0	1	1	1	1	1	1	0	0	1	1	1	0	Exploits	1
998	0.230088	tcp	http	FIN	10	10	816	5840	82.577103	62	252	25555.43945	182747.4688	2	3	25.565333	24.291556	1404.039424	1774.725853	255	3556760165	1899677161	255	0.050504	0.007083	0.043421	82	584	1	2480	1	1	1	1	1	1	0	0	1	1	1	0	Exploits	1
999	0.212793	tcp	http	FIN	12	20	876	19342	145.681489	62	252	30188.96484	690812.25	2	8	19.344818	10.559684	1095.599703	1282.432844	255	1422182480	15960501	255	0.053361	0.007469	0.045892	73	967	1	9029	2	1	1	2	1	1	0	0	1	2	1	0	DoS	1
1000	0.557667	tcp	http	FIN	12	26	894	29170	66.347836	62	252	11763.29199	402376.3125	2	11	50.604092	19.52972	2593.580384	1959.989802	255	4071950859	3805189620	255	0.135886	0.069415	0.066471	75	1122	1	13815	4	1	1	2	1	1	0	0	1	2	1	0	Exploits	1
1001	0.413711	tcp	ssl	FIN	10	10	1396	4700	45.925778	254	252	24306.82227	81796.22656	2	3	45.967889	43.496778	3129.421607	3532.796116	255	273928195	3258563956	255	0.063543	0.018158	0.045385	140	470	0	0	1	1	1	1	1	1	0	0	0	1	1	0	Exploits	1
1002	0.187824	tcp	http	FIN	10	6	816	268	79.862	254	252	31305.9043	9540.84668	2	1	19.110111	36.116199	1019.71061	60.941258	255	576878610	1508870884	255	0.053611	0.007235	0.046376	82	45	1	0	2	1	1	2	1	1	0	0	1	2	1	0	Reconnaissance	1
1003	1.015195	tcp	-	FIN	16	12	906	642	26.595875	254	252	6698.220703	4641.472656	5	3	65.931733	86.372547	4136.218239	111.809836	255	1258417034	1861326690	255	0.108932	0.065087	0.043845	57	54	0	0	4	1	2	2	2	4	0	0	0	2	4	0	Fuzzers	1
1004	0.281493	tcp	http	FIN	14	36	976	41908	174.071819	62	252	25776.83984	1157940	2	16	21.653308	7.709429	1167.853463	972.670439	255	3197870624	2412845711	255	0.051016	0.006445	0.044571	70	1164	1	19968	1	1	1	1	1	1	0	0	1	1	1	0	Exploits	1
1005	0.581491	tcp	ftp-data	FIN	8	8	364	846	25.795756	62	252	4388.717773	10194.4834	1	2	83.070141	75.444141	5742.592295	169.862672	255	4205473525	435655317	255	0.100352	0.052803	0.047549	46	106	0	0	1	1	2	1	1	2	0	0	0	2	1	0	Exploits	1
1006	0.202168	tcp	http	FIN	10	6	1134	268	74.195717	254	252	40402.04297	8863.915039	2	1	20.640667	39.090602	1067.416344	63.371938	255	1175880178	2119620290	255	0.06004	0.006714	0.053326	113	45	1	0	1	1	1	1	1	1	0	0	1	1	1	0	Exploits	1
1007	0.981502	tcp	-	FIN	16	10	912	556	25.471166	254	252	6968.911133	4083.537354	5	3	65.388867	94.183	3175.743846	126.404406	255	2719456025	2102131677	255	0.224833	0.133852	0.090981	57	56	0	0	4	1	1	1	1	4	0	0	0	1	4	0	Fuzzers	1
1008	0.281404	tcp	http	FIN	12	10	1190	3270	74.625808	62	252	31015.90625	83666.19531	3	3	25.582182	29.079777	1217.270971	47.482156	255	2301707134	1095372557	255	0.049847	0.019081	0.030766	99	327	1	799	1	1	1	1	1	1	0	0	1	1	1	0	Exploits	1
1009	0.000009	udp	-	INT	2	0	168	0	111111.1072	254	0	74666664	0	0	0	0.009	0	0	0	0	0	0	0	0	0	0	84	0	0	0	1	2	1	1	1	1	0	0	0	1	1	0	Reconnaissance	1
1010	0.357274	tcp	http	FIN	10	8	820	1470	47.582528	62	252	16525.13281	28818.21875	2	2	39.697111	38.857145	1986.671549	63.084461	255	979526791	1675950646	255	0.095223	0.051443	0.04378	82	184	1	320	1	1	1	1	1	1	0	0	1	3	1	0	Exploits	1
1011	0.187952	tcp	http	FIN	10	6	946	268	79.807612	254	252	36264.57813	9534.349609	2	1	19.890444	33.579199	1210.072612	55.786016	255	2336313091	1104332405	255	0.027974	0.020047	0.007927	95	45	1	0	2	1	1	1	1	3	0	0	1	1	2	0	Exploits	1
1012	0.194719	tcp	http	FIN	10	6	972	268	77.034084	254	252	35949.23828	9203.004883	2	1	19.193222	37.391398	1027.796205	61.071348	255	1799455335	3010629794	255	0.053012	0.007759	0.045253	97	45	1	0	1	1	1	1	1	1	0	0	1	1	1	0	Exploits	1
1013	1.570893	tcp	ftp	FIN	22	22	1194	1612	27.372965	62	252	5805.614746	7837.580078	7	9	74.804432	71.897001	3910.760366	4567.209383	255	593335590	1768402109	255	0.06925	0.039367	0.029883	54	73	0	0	1	1	2	1	1	2	1	1	0	3	1	0	Exploits	1
1014	1.113835	tcp	pop3	FIN	34	118	1554	134364	135.567659	62	252	10838.23047	956881.4375	7	57	33.752576	8.860581	1683.783283	859.26041	255	2758523933	1582486078	255	0.079474	0.052462	0.027012	46	1139	0	0	1	1	1	1	1	1	0	0	0	1	1	0	Exploits	1
1015	0.489758	ospf	-	INT	20	0	1040	0	38.794669	254	0	16138.58203	0	0	0	25.776736	0	29.430768	0	0	0	0	0	0	0	0	52	0	0	0	1	2	1	1	1	1	0	0	0	1	1	0	DoS	1
1016	0.956414	tcp	-	FIN	14	14	794	764	28.230453	254	252	6173.059082	5938.851074	4	4	73.570308	65.267691	4157.081209	90.280039	255	1082664343	3273491217	255	0.134761	0.107144	0.027617	57	55	0	0	4	1	1	1	1	4	0	0	0	1	4	0	Fuzzers	1
1017	0.489758	ospf	-	INT	20	0	1040	0	38.794669	254	0	16138.58203	0	0	0	25.776736	0	29.430768	0	0	0	0	0	0	0	0	52	0	0	0	1	2	1	1	1	1	0	0	0	1	1	0	DoS	1
1018	0.476857	tcp	http	FIN	10	10	770	4230	39.844229	62	252	11626.12695	63868.20313	2	3	52.984111	36.261778	2620.47013	2671.753189	255	3507299254	2391689431	255	0.159879	0.108948	0.050931	77	423	1	1663	1	1	1	1	1	2	0	0	1	2	1	0	Exploits	1
1019	0.689567	tcp	http	FIN	18	58	1176	68427	108.763901	62	252	12889.24707	780176.5	2	27	40.562765	11.657965	2162.960698	1358.717496	255	1897268654	3157339716	255	0.082072	0.024418	0.057654	65	1180	1	32768	1	1	1	1	1	1	0	0	1	1	1	0	Exploits	1
1020	0.489758	ospf	-	INT	20	0	1040	0	38.794669	254	0	16138.58203	0	0	0	25.776736	0	29.430768	0	0	0	0	0	0	0	0	52	0	0	0	1	2	1	1	1	1	0	0	0	1	1	0	Exploits	1
1021	0.000009	udp	-	INT	2	0	168	0	111111.1072	254	0	74666664	0	0	0	0.009	0	0	0	0	0	0	0	0	0	0	84	0	0	0	1	2	1	1	1	2	0	0	0	1	1	0	Reconnaissance	1
1022	0.367964	tcp	-	FIN	10	6	1468	268	40.764857	254	252	28741.94141	4870.041504	2	1	37.937556	67.475	1873.27768	97.78493	255	2896864977	698416738	255	0.088262	0.030581	0.057681	147	45	0	0	1	1	1	1	1	1	0	0	0	1	1	0	Exploits	1
1023	0.489758	ospf	-	INT	20	0	1040	0	38.794669	254	0	16138.58203	0	0	0	25.776736	0	29.430768	0	0	0	0	0	0	0	0	52	0	0	0	1	2	1	1	1	1	0	0	0	1	1	0	Exploits	1
1024	0.74938	tcp	-	FIN	10	8	564	354	22.68542	254	252	5423.149902	3309.402588	2	1	83.264444	93.246859	6033.41287	141.224266	255	679400813	1629818110	255	0.085167	0.059264	0.025903	56	44	0	0	7	1	1	1	1	1	0	0	0	2	1	0	Reconnaissance	1
1025	7.312841	ospf	-	INT	40	0	10880	0	5.333085	254	0	11604.79199	0	0	0	187.50875	0	215.203906	0	0	0	0	0	0	0	0	272	0	0	0	1	2	1	1	1	1	0	0	0	2	1	0	DoS	1
1026	0.134178	tcp	-	FIN	8	6	364	268	96.886227	254	252	19019.51172	13355.39356	1	1	19.168285	22.075199	1085.896401	38.304934	255	3179294142	1700182599	255	0.03307	0.018584	0.014486	46	45	0	0	2	1	2	2	1	2	0	0	0	2	3	0	Exploits	1
1027	0.987658	tcp	-	FIN	16	12	938	642	27.337398	254	252	7127.973145	4770.882324	5	3	63.960466	81.267094	4106.822681	113.479453	255	3121834844	1314421479	255	0.126179	0.093717	0.032462	59	54	0	0	3	1	2	1	1	3	0	0	0	1	4	0	Fuzzers	1
1028	7.312841	ospf	-	INT	40	0	10880	0	5.333085	254	0	11604.79199	0	0	0	187.50875	0	215.203906	0	0	0	0	0	0	0	0	272	0	0	0	1	2	1	1	1	1	0	0	0	2	1	0	Exploits	1
1029	0.239192	tcp	-	FIN	10	6	1972	268	62.711129	254	252	59366.53516	7491.889648	2	1	24.687556	39.531199	1243.482859	55.574773	255	1125235019	3400245990	255	0.075746	0.041528	0.034218	197	45	0	0	10	1	2	2	1	10	0	0	0	2	10	0	Fuzzers	1
1030	0.195086	tcp	-	FIN	10	6	1078	268	76.889166	254	252	39818.33594	9185.692383	2	1	18.705	35.754801	1095.604806	52.83757	255	2479573873	4049770802	255	0.02985	0.016303	0.013547	108	45	0	0	1	1	1	1	1	1	0	0	0	1	1	0	Exploits	1
1031	0.377383	tcp	-	FIN	10	6	2612	268	39.747419	254	252	49837.96484	4748.491699	2	1	39.421556	61.905602	2097.930734	98.831344	255	2400691773	1670721712	255	0.124641	0.067846	0.056795	261	45	0	0	3	1	2	2	1	3	0	0	0	2	3	0	Fuzzers	1
1032	1.169812	tcp	ftp	FIN	22	22	1194	1626	36.758044	62	252	7796.124512	10620.51074	7	9	55.705333	53.918284	3144.9073	3935.002336	255	1417812465	1464485548	255	0.02967	0.020992	0.008678	54	74	0	0	1	1	2	1	1	3	1	1	0	2	1	0	Exploits	1
1033	0.000008	udp	-	INT	2	0	168	0	125000.0003	254	0	84000000	0	0	0	0.008	0	0	0	0	0	0	0	0	0	0	84	0	0	0	1	2	1	1	1	1	0	0	0	1	1	0	Reconnaissance	1
1034	0.304128	tcp	ftp-data	FIN	8	8	364	680	49.32134	62	252	8391.204102	15651.30469	1	2	43.446858	39.441145	2896.154208	81.291055	255	2166792459	2109389572	255	0.040201	0.018329	0.021872	46	85	0	0	1	1	2	1	1	2	0	0	0	2	1	0	Exploits	1
1035	0.000005	udp	-	INT	2	0	168	0	200000.0051	254	0	134400000	0	0	0	0.005	0	0	0	0	0	0	0	0	0	0	84	0	0	0	1	2	1	1	1	1	0	0	0	1	1	0	Reconnaissance	1
1036	1.243299	tcp	http	FIN	18	56	1590	67110	58.714758	62	252	9664.610352	424110.375	3	25	73.135235	21.442746	4724.000131	2211.544958	255	2790587506	1060642951	255	0.103211	0.063365	0.039846	88	1198	1	771	1	1	1	1	1	3	0	0	1	1	1	0	Exploits	1
1037	0.399939	tcp	ftp-data	FIN	8	10	364	3754	42.506482	62	252	6380.973145	67590.30469	1	3	57.134143	39.600222	3345.552312	2879.602123	255	2401910339	1291945684	255	0.067615	0.042825	0.02479	46	375	0	0	1	1	2	1	1	2	0	0	0	2	1	0	Exploits	1
1038	0.210617	tcp	http	FIN	10	6	986	268	71.21932	254	252	33729.46875	8508.334961	2	1	22.154111	39.192602	1164.606373	65.398172	255	1589066479	3867708643	255	0.064602	0.014649	0.049953	99	45	1	0	1	1	1	1	1	1	0	0	1	1	1	0	Exploits	1
1039	0.577434	tcp	http	FIN	12	8	3972	354	32.904193	254	252	50443.85938	4294.863281	3	1	48.98582	74.72543	3510.193912	110.956023	255	3099275718	2017408583	255	0.108995	0.054348	0.054647	331	44	1	0	1	1	1	1	1	1	0	0	1	1	1	0	Exploits	1
1040	1.244202	ospf	-	INT	28	0	3024	0	21.700656	254	0	18749.36719	0	0	0	46.081555	0	57.727293	0	0	0	0	0	0	0	0	108	0	0	0	1	2	1	1	1	1	0	0	0	1	1	0	DoS	1
1041	0.008666	udp	dns	CON	2	2	126	240	346.180462	62	252	58158.31641	110777.75	0	0	0.009	0.008	0	0	0	0	0	0	0	0	0	63	120	0	0	1	3	1	1	1	1	0	0	0	1	1	0	DoS	1
1042	0.954393	tcp	-	FIN	10	8	564	354	17.812368	254	252	4258.203613	2598.510254	2	1	105.940444	124.41857	6686.991638	185.145156	255	2761785995	1419704575	255	0.173841	0.08346	0.090381	56	44	0	0	4	1	1	1	1	1	0	0	0	2	1	0	Reconnaissance	1
1043	0.661625	tcp	-	FIN	10	8	564	354	25.694312	254	252	6142.452148	3748.34668	2	1	72.893889	92.26057	5669.065776	137.387516	255	1784556210	2568269124	255	0.02941	0.015796	0.013614	56	44	0	0	1	1	1	1	1	1	0	0	0	1	1	0	Reconnaissance	1
1044	0.471605	tcp	-	FIN	50	12	56907	526	129.345532	254	252	946029	8193.296875	22	1	9.006674	40.332184	843.120121	53.871012	255	2130506400	3280731754	255	0.056024	0.027943	0.028081	1138	44	0	0	1	1	1	1	1	1	0	0	0	2	1	0	Exploits	1
1045	0.251858	tcp	http	FIN	10	6	982	268	59.557371	254	252	28079.31445	7115.120605	2	1	28.954251	45.639	1512.759075	62.037895	255	3113515925	763773593	255	0.038084	0.02366	0.014424	98	45	1	0	2	1	1	1	1	1	0	0	1	1	1	0	Reconnaissance	1
1046	0.438169	tcp	http	FIN	10	6	746	268	34.233366	254	252	12269.23828	4089.746094	2	1	48.572667	77.252203	2486.732478	123.65732	255	364400175	3512984327	255	0.094593	0.051899	0.042694	75	45	1	0	2	1	1	1	1	1	0	0	1	1	1	0	Exploits	1
1047	0.240944	tcp	http	FIN	10	6	2550	268	62.25513	254	252	76200.28125	7437.413086	2	1	25.067111	43.851	1305.812339	71.40782	255	1425789505	1173897533	255	0.069106	0.021681	0.047425	255	45	1	0	12	1	4	4	1	12	0	0	1	5	12	0	Fuzzers	1
1048	0.000008	udp	-	INT	2	0	202	0	125000.0003	254	0	101000000	0	0	0	0.008	0	0	0	0	0	0	0	0	0	0	101	0	0	0	1	2	1	1	1	1	0	0	0	1	1	0	Shellcode	1
1049	2.228986	tcp	pop3	FIN	34	118	1562	132642	67.743807	62	252	5444.62793	472028.0938	7	57	67.54503	18.655641	3203.873543	1720.436748	255	663651512	437590076	255	0.094039	0.045544	0.048495	46	1124	0	0	1	1	1	1	1	1	0	0	0	1	1	0	Exploits	1
1050	0.516351	tcp	-	FIN	18	16	2346	2356	63.910017	62	252	34333.23438	34224.78125	6	6	30.373588	33.442332	1455.246198	44.810277	255	3208428616	2141505737	255	0.036178	0.014616	0.021562	130	147	0	0	2	1	1	1	1	1	0	0	0	1	1	0	Exploits	1
1051	0.374428	tcp	http	FIN	10	6	758	268	40.061106	254	252	14592.92578	4785.966797	2	1	39.980889	59.923602	2282.952702	100.040617	255	3628874257	321579821	255	0.13874	0.074802	0.063938	76	45	1	0	10	1	1	1	1	10	0	0	1	1	9	0	Fuzzers	1
1052	0.000004	udp	-	INT	2	0	1098	0	250000.0006	254	0	1098000000	0	0	0	0.004	0	0	0	0	0	0	0	0	0	0	549	0	0	0	7	2	2	2	1	6	0	0	0	2	6	0	Fuzzers	1
1053	0.286011	tcp	-	FIN	10	6	610	268	52.445533	254	252	15356.05176	6265.493164	2	1	30.695889	45.104199	1590.818556	69.193148	255	2802645310	46784359	255	0.078995	0.060481	0.018514	61	45	0	0	4	1	2	2	1	3	0	0	0	2	3	0	Fuzzers	1
1054	0.196707	tcp	http	FIN	10	6	916	268	76.255549	254	252	33552.44141	9109.996094	2	1	20.117889	38.284199	1097.241127	66.001859	255	2167906558	2465176767	255	0.050722	0.005277	0.045445	92	45	1	0	1	1	1	1	1	1	0	0	1	1	1	0	Exploits	1
1055	1.245465	tcp	-	FIN	16	14	1034	702	23.284475	254	252	6230.604492	4187.994141	4	5	81.590069	90.798846	5191.648564	4584.159196	255	1184206509	3831544483	255	0.106534	0.065072	0.041462	65	50	0	0	7	1	1	1	1	1	0	0	0	2	1	0	Exploits	1
1056	0.251465	tcp	http	FIN	10	14	834	10236	91.464023	62	252	23891.99414	302388	2	5	27.940556	17.963462	1348.802927	1535.356598	255	1778352627	4203774668	255	0.061127	0.017215	0.043912	83	731	1	4586	1	1	1	1	1	1	0	0	1	1	1	0	Exploits	1
1057	0.303068	tcp	http	FIN	10	6	758	268	49.493841	254	252	18028.95703	5912.864258	2	1	30.768556	47.183	1749.231271	69.896406	255	498953280	572712074	255	0.116243	0.067137	0.049106	76	45	1	0	10	1	3	3	1	10	0	0	1	3	9	0	Fuzzers	1
1058	0.000006	udp	-	INT	2	0	168	0	166666.6608	254	0	112000000	0	0	0	0.006	0	0	0	0	0	0	0	0	0	0	84	0	0	0	5	2	1	1	1	1	0	0	0	2	1	0	Reconnaissance	1
1059	0.671307	tcp	-	FIN	10	8	564	354	25.323733	254	252	6053.861816	3694.285889	2	1	73.584	94.775289	5840.847251	144.591781	255	1712370417	3943860708	255	0.054076	0.007875	0.046201	56	44	0	0	2	1	1	1	1	1	0	0	0	1	2	0	Reconnaissance	1
1060	1.806826	tcp	smtp	FIN	30	22	18614	1964	28.226293	62	252	79671.20313	8301.850586	12	8	62.304348	81.563094	4119.401903	116.993687	255	1144887368	3607208405	255	0.124463	0.076343	0.04812	620	89	0	0	1	1	1	1	1	1	0	0	0	2	1	0	Exploits	1
1061	0.727527	tcp	ftp-data	FIN	8	8	364	1628	20.617791	62	252	3507.773438	15669.52148	1	2	103.784429	94.951859	6926.842878	177.307719	255	1613063914	4226155936	255	0.106917	0.062859	0.044058	46	204	0	0	1	1	3	1	1	2	0	0	0	2	1	0	Exploits	1
1062	0.000009	sctp	-	INT	2	0	104	0	111111.1072	254	0	46222220	0	0	0	0.009	0	0	0	0	0	0	0	0	0	0	52	0	0	0	1	2	2	1	1	2	0	0	0	1	1	0	DoS	1
1063	0.000006	udp	-	INT	2	0	1098	0	166666.6608	254	0	732000000	0	0	0	0.006	0	0	0	0	0	0	0	0	0	0	549	0	0	0	5	2	1	1	1	4	0	0	0	1	4	0	Fuzzers	1
1064	1.72884	tcp	pop3	FIN	24	44	1122	36406	38.754309	62	252	4979.061035	164637.5625	7	20	75.140997	39.007001	3595.899349	2625.144691	255	2830370840	2621287205	255	0.119413	0.051531	0.067882	47	827	0	0	1	1	1	1	1	1	0	0	0	1	1	0	Exploits	1
1065	0.000011	udp	-	INT	2	0	1882	0	90909.0902	254	0	684363648	0	0	0	0.011	0	0	0	0	0	0	0	0	0	0	941	0	0	0	63	2	9	9	2	63	0	0	0	9	62	0	Fuzzers	1
1066	0.000006	udp	-	INT	2	0	1098	0	166666.6608	254	0	732000000	0	0	0	0.006	0	0	0	0	0	0	0	0	0	0	549	0	0	0	5	2	1	1	1	4	0	0	0	2	4	0	Fuzzers	1
1067	0.000009	gre	-	INT	2	0	156	0	111111.1072	254	0	69333328	0	0	0	0.009	0	0	0	0	0	0	0	0	0	0	78	0	0	0	1	2	1	1	1	63	0	0	0	1	1	0	Backdoor	1
1068	1.9716	tcp	smtp	FIN	20	20	3792	1826	19.780888	62	252	14619.59766	7039.967285	7	8	103.768423	97.763523	5556.915016	137.632891	255	1994472155	3282510217	255	0.146562	0.084121	0.062441	190	91	0	0	1	1	2	1	1	2	0	0	0	3	1	0	Exploits	1
1069	0.329796	tcp	http	FIN	10	6	1128	268	45.482664	254	252	24645.53906	5433.662109	2	1	32.768889	58.174199	1628.046367	80.92225	255	18305807	1830544509	255	0.073102	0.03892	0.034182	113	45	1	0	1	1	1	1	1	1	0	0	1	2	1	0	Exploits	1
1070	0.175826	tcp	http	FIN	10	6	1342	268	85.311616	254	252	54963.42969	10191.89453	2	1	18.855	33.435801	1001.652735	60.00477	255	884900945	196199450	255	0.0539	0.008626	0.045274	134	45	1	0	5	1	1	1	1	2	0	0	1	1	2	0	DoS	1
1071	0.622109	tcp	-	FIN	10	6	2530	268	24.11153	254	252	29281.04297	2880.52417	2	1	62.370222	113.607203	3453.321401	161.396344	255	2376215285	3919768482	255	0.141386	0.05407	0.087316	253	45	0	0	7	1	2	2	1	6	0	0	0	2	6	0	Fuzzers	1
1072	0.000004	udp	-	INT	2	0	1216	0	250000.0006	254	0	1216000000	0	0	0	0.004	0	0	0	0	0	0	0	0	0	0	608	0	0	0	2	2	1	1	1	1	0	0	0	1	1	0	Exploits	1
1073	0.256452	tcp	http	FIN	10	6	962	268	58.490479	254	252	27014.80273	6987.662598	2	1	28.494667	48.187398	1356.144425	72.441977	255	3311107055	1623181504	255	0.071041	0.014802	0.056239	96	45	1	0	3	1	1	1	1	1	0	0	1	1	1	0	Exploits	1
1074	1.073206	tcp	http	FIN	10	8	1020	354	15.840389	254	252	6843.04834	2310.833252	2	1	110.680778	148.094	7053.619695	204.961	255	838851526	1988285362	255	0.130164	0.036539	0.093625	102	44	1	0	5	1	1	1	1	1	0	0	1	1	1	0	Reconnaissance	1
1075	1.137339	tcp	-	FIN	18	18	1010	3330	30.773587	62	252	6710.400391	22121.8125	6	7	66.902294	65.126766	3255.996868	75.450391	255	4107290715	512721026	255	0.069678	0.029355	0.040323	56	185	0	0	2	1	1	1	1	1	0	0	0	2	1	0	DoS	1
1076	0.299316	tcp	http	FIN	10	8	878	1002	56.796164	62	252	21141.53711	23440.11133	2	2	33.257333	35.216145	1673.132996	57.569941	255	2254242429	2445109484	255	0.071506	0.021809	0.049697	88	125	1	78	3	1	1	1	1	2	0	0	1	1	1	0	DoS	1
1077	0.772725	tcp	http	FIN	20	36	2448	39610	71.176681	62	252	24081.01172	398692.9375	6	16	40.669738	20.817371	2004.308302	1584.887251	255	1255737350	3135061536	255	0.06228	0.014556	0.047724	122	1100	1	109	1	1	1	1	1	1	0	0	1	1	1	0	Exploits	1
1078	0.911175	tcp	-	FIN	20	8	17266	354	29.632068	254	252	144016.2344	2721.760254	7	1	45.93316	108.06643	3338.618971	186.814672	255	151484886	424004942	255	0.282385	0.154705	0.12768	863	44	0	0	4	1	1	1	1	4	0	0	0	1	5	0	Fuzzers	1
1079	0.808196	tcp	pop3	FIN	24	48	1108	41094	87.849976	62	252	10512.30176	398299.4063	7	22	35.135129	17.032298	1780.920362	1283.345795	255	1926966553	474566789	255	0.053037	0.007659	0.045378	46	856	0	0	1	1	1	1	1	1	0	0	0	1	1	0	Exploits	1
1080	0.905103	tcp	-	FIN	10	8	564	354	18.782392	254	252	4490.09668	2740.019531	2	1	97.637556	124.354141	7068.614881	178.183922	255	3760390140	278758755	255	0.070586	0.034615	0.035971	56	44	0	0	1	1	1	1	1	1	0	0	0	1	1	0	Reconnaissance	1
1081	0.896118	tcp	http	FIN	10	6	830	268	16.738867	254	252	6668.764648	1999.736694	2	1	82.478556	165.707	4446.122914	236.013531	255	3069684804	920840915	255	0.215685	0.06758	0.148105	83	45	1	0	5	1	1	2	1	1	0	0	1	2	1	0	Reconnaissance	1
1082	0.000009	udp	-	INT	2	0	168	0	111111.1072	254	0	74666664	0	0	0	0.009	0	0	0	0	0	0	0	0	0	0	84	0	0	0	1	2	1	1	1	1	0	0	0	1	1	0	Reconnaissance	1
1083	0.000003	sctp	-	INT	2	0	78	0	333333.3215	254	0	104000000	0	0	0	0.003	0	0	0	0	0	0	0	0	0	0	39	0	0	0	1	2	1	1	1	1	0	0	0	1	1	0	Fuzzers	1
1084	1.062357	tcp	-	FIN	10	8	490	354	16.002154	254	252	3320.917725	2334.431885	2	1	113.963889	129.093289	5915.918966	222.447281	255	2436877322	932024082	255	0.233102	0.158699	0.074403	49	44	0	0	4	1	2	1	1	4	0	0	0	1	5	0	Fuzzers	1
1085	0.274003	tcp	http	FIN	10	8	822	1348	62.043117	62	252	21605.60352	34452.17578	2	2	30.444778	37.44357	1497.720662	52.55807	255	237706459	779880817	255	0.057745	0.011195	0.04655	82	169	1	263	1	1	1	1	1	1	0	0	1	1	1	0	DoS	1
1086	0.000005	udp	-	INT	2	0	168	0	200000.0051	254	0	134400000	0	0	0	0.005	0	0	0	0	0	0	0	0	0	0	84	0	0	0	1	2	1	1	1	1	0	0	0	1	1	0	Reconnaissance	1
1087	0.741363	tcp	http	FIN	10	6	566	268	20.233004	254	252	5503.376953	2417.169434	2	1	74.954556	117.554602	3686.424244	156.425187	255	230306352	3889295864	255	0.235314	0.153582	0.081732	57	45	1	0	2	1	2	1	1	3	0	0	1	2	2	0	Fuzzers	1
1088	0.214862	tcp	-	FIN	8	8	364	524	69.81225	62	252	11877.39063	17090.03906	1	2	30.694571	29.333428	1567.059607	37.662328	255	3389195328	3038537548	255	0.057002	0.008847	0.048155	46	66	0	0	1	1	1	1	1	1	0	0	0	1	1	0	Backdoor	1
1089	0.000007	udp	-	INT	2	0	168	0	142857.1409	254	0	96000000	0	0	0	0.007	0	0	0	0	0	0	0	0	0	0	84	0	0	0	1	2	1	1	1	1	0	0	0	1	1	0	Reconnaissance	1
1090	0.938502	tcp	ftp-data	FIN	8	8	364	646	15.982917	62	252	2719.227051	4824.709961	1	2	133.944004	123.528141	9044.067212	237.190828	255	1578826396	3382417420	255	0.138486	0.0738	0.064686	46	81	0	0	1	1	2	1	1	2	0	0	0	3	1	0	Exploits	1
1091	0.204584	tcp	http	FIN	10	6	950	268	73.319516	254	252	33433.69922	8759.238281	2	1	20.915222	31.052199	1052.398584	45.001332	255	2145702915	3645510414	255	0.061376	0.049317	0.012059	95	45	1	0	1	1	1	1	1	1	0	0	1	1	1	0	Exploits	1
1092	0.496259	tcp	-	FIN	10	6	1548	268	30.226152	254	252	22472.13672	3611.017578	2	1	44.925	90.362602	2416.489468	110.986625	255	1259714489	927017238	255	0.071638	0.044443	0.027195	155	45	0	0	1	1	1	1	1	1	0	0	0	1	2	0	Exploits	1
1093	0.602899	tcp	-	FIN	10	8	546	354	28.197094	254	252	6528.456543	4113.458496	2	1	66.988778	70.182	3993.156137	127.463172	255	3597233056	791132512	255	0.131593	0.088573	0.04302	55	44	0	0	7	1	2	2	1	7	0	0	0	2	7	0	Fuzzers	1
1094	0.000004	udp	-	INT	2	0	352	0	250000.0006	254	0	352000000	0	0	0	0.004	0	0	0	0	0	0	0	0	0	0	176	0	0	0	2	2	1	1	1	1	0	0	0	1	1	0	Shellcode	1
1095	0.41407	tcp	-	FIN	10	6	874	268	36.225758	254	252	15205.1582	4327.770508	2	1	45.900333	71.218	2514.365595	119.653984	255	2917232804	3235446372	255	0.098749	0.057975	0.040774	87	45	0	0	3	1	1	1	1	1	0	0	0	2	1	0	Shellcode	1
1096	0.000006	udp	-	INT	2	0	168	0	166666.6608	254	0	112000000	0	0	0	0.006	0	0	0	0	0	0	0	0	0	0	84	0	0	0	2	2	1	1	1	1	0	0	0	1	1	0	Reconnaissance	1
1097	0.705453	tcp	-	FIN	20	36	1126	29146	77.964091	62	252	12134.04785	321348.125	6	16	37.129104	19.9288	1854.430706	1397.654064	255	2097813915	3055033771	255	0.052818	0.007195	0.045623	56	810	0	0	1	1	1	1	1	1	0	0	0	1	2	0	Exploits	1
1098	0.280438	tcp	http	FIN	12	20	1084	20934	110.541365	62	252	28355.64258	567341.0625	2	8	25.494364	14.050263	1316.957762	1360.416395	255	26509799	3173378857	255	0.071707	0.012736	0.058971	90	1047	1	9802	1	1	1	1	1	1	0	0	1	1	1	0	DoS	1
1099	4.620885	tcp	http	FIN	130	812	5984	1087639	203.640649	62	252	10280.28223	1880678.75	2	403	35.820814	5.62117	1898.682222	740.592705	255	4247295723	1948571037	255	0.094703	0.047183	0.04752	46	1339	1	527273	2	1	2	1	1	2	0	0	1	2	1	0	Exploits	1
1100	2.556054	tcp	http	FIN	50	286	2522	369955	131.061388	62	252	7736.925293	1153847.25	2	141	52.164366	8.763278	2472.382564	1039.228129	255	428709428	182093471	255	0.126297	0.066563	0.059734	50	1294	1	0	1	1	2	1	1	2	0	0	1	2	1	0	Exploits	1
1101	0.188708	tcp	http	FIN	10	6	962	268	79.487883	254	252	36712.80469	9496.152344	2	1	20.967556	29.259801	1125.724999	51.28977	255	2516611730	217333534	255	0.040192	0.027262	0.01293	96	45	1	0	1	1	1	1	1	1	0	0	1	1	1	0	Exploits	1
1102	0.62313	tcp	http	FIN	20	42	2426	48796	97.892892	62	252	29592.53906	611557.75	6	19	32.796315	14.507049	1662.309641	1274.997922	255	2246861664	3857815017	255	0.080585	0.02768	0.052905	121	1162	1	109	1	1	1	1	1	1	0	0	1	1	1	0	Exploits	1
1103	0.000009	udp	-	INT	2	0	164	0	111111.1072	254	0	72888888	0	0	0	0.009	0	0	0	0	0	0	0	0	0	0	82	0	0	0	3	2	1	1	1	1	0	0	0	1	1	0	Shellcode	1
1104	0.674142	tcp	-	FIN	10	8	564	354	25.217239	254	252	6028.40332	3678.750244	2	1	74.904667	95.040289	5397.013308	138.167469	255	1272630673	1314668616	255	0.066163	0.008132	0.058031	56	44	0	0	1	1	1	1	1	1	0	0	0	1	1	0	Reconnaissance	1
1105	0.193089	tcp	http	FIN	10	6	1002	268	77.684387	254	252	37371.36719	9280.694336	2	1	19.861667	37.029801	1054.835531	62.613125	255	216537027	1828389305	255	0.05569	0.007937	0.047753	100	45	1	0	2	1	1	1	1	1	0	0	1	1	1	0	Reconnaissance	1
1106	0.921358	tcp	pop3	FIN	26	62	1216	59812	94.425838	62	252	10158.91797	510967.5	7	29	36.854321	14.698065	1844.618284	1172.507098	255	3240023053	2712092985	255	0.051016	0.007078	0.043938	47	965	0	0	1	1	1	1	1	1	0	0	0	1	1	0	Exploits	1
1107	1.374122	tcp	pop3	FIN	40	156	1814	183234	141.908795	62	252	10298.93945	1059935	7	76	35.233896	8.452755	2151.762804	1099.354527	255	363887985	473817029	255	0.097072	0.049622	0.04745	45	1175	0	0	1	1	1	1	1	1	0	0	0	1	1	0	Exploits	1
1108	0.203767	tcp	http	FIN	10	6	1010	268	73.613489	254	252	35687.82031	8794.358398	2	1	20.503	38.979398	1073.913736	62.862	255	2732072145	1578861344	255	0.05563	0.008836	0.046794	101	45	1	0	1	1	1	1	1	1	0	0	1	1	1	0	Exploits	1
1109	0.244588	tcp	http	FIN	10	8	838	2752	69.504636	62	252	24694.58789	78761.01563	2	2	27.176444	29.105428	1480.625973	50.911895	255	2529619301	1813632883	255	0.049141	0.03596	0.013181	84	344	1	956	2	1	2	2	1	2	0	0	1	2	2	0	Exploits	1
1110	0.263146	tcp	http	FIN	10	8	860	1832	64.602917	62	252	23530.66211	48733.39844	2	2	29.238444	35.865855	1454.05829	53.21641	255	2059773840	853316243	255	0.055955	0.011448	0.044507	86	229	1	505	1	1	1	1	1	1	0	0	1	1	1	0	DoS	1
1111	0.000001	udp	-	INT	2	0	168	0	1000000.003	254	0	672000000	0	0	0	0.001	0	0	0	0	0	0	0	0	0	0	84	0	0	0	1	2	1	1	1	1	0	0	0	1	1	0	Reconnaissance	1
1112	0.196822	tcp	http	FIN	10	6	1022	268	76.210992	254	252	37394.19141	9104.672852	2	1	20.148333	36.926398	1068.815062	61.553535	255	2705486571	623528626	255	0.064706	0.012189	0.052517	102	45	1	0	1	1	1	1	1	1	0	0	1	1	1	0	Worms	1
1113	0.677212	tcp	-	FIN	18	20	1012	4986	54.635771	62	252	11293.36133	55958.84375	6	8	39.836	35.254581	1880.579112	1819.033736	255	1772392267	1624369761	255	0.052431	0.006676	0.045755	56	249	0	0	1	1	1	1	1	1	0	0	0	1	1	0	Exploits	1
1114	0.262368	tcp	http	FIN	10	6	1026	268	57.171608	254	252	28174.16797	6830.101562	2	1	27.011111	46.361602	1339.746812	65.946039	255	4035526486	1204797642	255	0.080405	0.030553	0.049852	103	45	1	0	1	1	3	1	1	1	0	0	1	2	1	0	Exploits	1
1115	0.489758	ospf	-	INT	20	0	1040	0	38.794669	254	0	16138.58203	0	0	0	25.776736	0	29.430768	0	0	0	0	0	0	0	0	52	0	0	0	1	2	1	1	1	1	0	0	0	1	1	0	Fuzzers	1
1116	0.842756	tcp	-	FIN	10	8	564	354	20.171913	254	252	4822.273926	2942.726074	2	1	90.709556	113.379141	6882.593993	162.91525	255	2095114252	3983244682	255	0.083647	0.049099	0.034548	56	44	0	0	2	1	1	1	1	1	0	0	0	1	1	0	Reconnaissance	1
1117	0.000005	ggp	-	INT	2	0	180	0	200000.0051	254	0	144000000	0	0	0	0.005	0	0	0	0	0	0	0	0	0	0	90	0	0	0	4	2	3	4	3	3	0	0	0	5	3	0	DoS	1
1118	0.489758	ospf	-	INT	20	0	1040	0	38.794669	254	0	16138.58203	0	0	0	25.776736	0	29.430768	0	0	0	0	0	0	0	0	52	0	0	0	1	2	1	1	1	1	0	0	0	1	1	0	Analysis	1
1119	0.000005	ggp	-	INT	2	0	180	0	200000.0051	254	0	144000000	0	0	0	0.005	0	0	0	0	0	0	0	0	0	0	90	0	0	0	4	2	3	4	3	3	0	0	0	5	3	0	Exploits	1
1120	0.489758	ospf	-	INT	20	0	1040	0	38.794669	254	0	16138.58203	0	0	0	25.776736	0	29.430768	0	0	0	0	0	0	0	0	52	0	0	0	1	2	1	1	1	1	0	0	0	1	1	0	Exploits	1
1121	0.850047	tcp	-	FIN	10	6	574	268	17.646083	254	252	4865.613281	2108.118652	2	1	90.659222	151.58	4814.980323	250.157594	255	1342913505	3943078265	255	0.201562	0.092143	0.109419	57	45	0	0	3	1	1	1	1	3	0	0	0	2	3	0	Fuzzers	1
1122	0.000003	ip	-	INT	2	0	180	0	333333.3215	254	0	239999984	0	0	0	0.003	0	0	0	0	0	0	0	0	0	0	90	0	0	0	4	2	3	4	3	3	0	0	0	5	3	0	DoS	1
1123	0.489758	ospf	-	INT	20	0	1040	0	38.794669	254	0	16138.58203	0	0	0	25.776736	0	29.430768	0	0	0	0	0	0	0	0	52	0	0	0	1	2	1	1	1	1	0	0	0	1	1	0	Exploits	1
1124	0.000003	ip	-	INT	2	0	180	0	333333.3215	254	0	239999984	0	0	0	0.003	0	0	0	0	0	0	0	0	0	0	90	0	0	0	4	2	3	4	3	3	0	0	0	5	3	0	DoS	1
1125	0.489758	ospf	-	INT	20	0	1040	0	38.794669	254	0	16138.58203	0	0	0	25.776736	0	29.430768	0	0	0	0	0	0	0	0	52	0	0	0	1	2	1	1	1	1	0	0	0	1	1	0	Exploits	1
1126	0.932413	tcp	-	FIN	10	6	622	268	16.087292	254	252	4804.737793	1921.895142	2	1	102.0665	168.733797	5459.717067	251.159453	255	3090420328	329491903	255	0.137668	0.088734	0.048934	62	45	0	0	3	1	1	1	1	3	0	0	0	1	3	0	Fuzzers	1
1127	0.489758	ospf	-	INT	20	0	1040	0	38.794669	254	0	16138.58203	0	0	0	25.776736	0	29.430768	0	0	0	0	0	0	0	0	52	0	0	0	1	2	1	1	1	1	0	0	0	1	1	0	Exploits	1
1128	0.000003	ipnip	-	INT	2	0	180	0	333333.3215	254	0	239999984	0	0	0	0.003	0	0	0	0	0	0	0	0	0	0	90	0	0	0	4	2	3	4	3	3	0	0	0	5	3	0	Exploits	1
1129	0.885862	tcp	-	FIN	10	8	1780	354	19.190348	254	252	14467.26465	2799.533203	2	1	98.335444	108.263141	5198.452014	214.8575	255	2725297495	3079307862	255	0.184437	0.128014	0.056423	178	44	0	0	3	1	1	1	1	2	0	0	0	1	2	0	Fuzzers	1
1130	0.489758	ospf	-	INT	20	0	1040	0	38.794669	254	0	16138.58203	0	0	0	25.776736	0	29.430768	0	0	0	0	0	0	0	0	52	0	0	0	1	2	1	1	1	1	0	0	0	1	1	0	Exploits	1
1131	1.008238	tcp	smtp	FIN	76	28	77099	2166	102.158423	62	252	603706.6875	16575.45117	35	8	13.443173	36.965445	1077.921466	42.871988	255	3811624419	4162156601	255	0.054107	0.00924	0.044867	1014	77	0	0	2	1	1	1	1	1	0	0	0	1	1	0	Exploits	1
1132	0.661527	tcp	-	FIN	10	6	1908	268	22.674812	254	252	20776.17383	2708.884277	2	1	68.628556	117.916398	3788.226786	184.550984	255	364233547	1963784110	255	0.161389	0.071936	0.089453	191	45	0	0	6	1	1	1	1	7	0	0	0	1	6	0	Fuzzers	1
1133	0.184412	tcp	-	FIN	10	6	1986	268	81.339608	254	252	77565.45313	9717.37207	2	1	19.074	35.478602	1019.337869	61.296578	255	671391361	2683456326	255	0.053727	0.007011	0.046716	199	45	0	0	1	1	1	1	1	1	0	0	0	1	1	0	Exploits	1
1134	0.750209	tcp	-	FIN	10	8	2228	354	22.660353	254	252	21391.37305	3305.745605	2	1	77.027778	95.193711	5231.293181	135.815172	255	3380707846	1568224901	255	0.148862	0.083848	0.065014	223	44	0	0	6	1	1	1	1	5	0	0	0	2	5	0	Fuzzers	1
1135	1.16365	tcp	smtp	FIN	78	28	82016	2112	90.233315	62	252	556627.8125	14004.21094	36	8	15.112338	42.416777	1332.063073	54.876617	255	1584399529	2845257860	255	0.028085	0.017199	0.010886	1051	75	0	0	1	1	1	1	1	1	0	0	0	1	1	0	Exploits	1
1136	1.007653	st2	-	INT	4	0	360	0	2.977215	254	0	2143.594971	0	0	0	335.884344	0	474.999437	0	0	0	0	0	0	0	0	90	0	0	0	1	2	1	1	1	1	0	0	0	2	1	0	DoS	1
1137	1.05581	tcp	smtp	FIN	118	34	132944	2462	143.01816	62	252	998800.9375	18109.32031	56	8	9.024017	31.436213	935.482183	46.074875	255	601751274	2550939437	255	0.030589	0.01805	0.012539	1127	72	0	0	1	1	1	1	1	1	0	0	0	1	1	0	Exploits	1
1138	0.000009	udp	-	INT	2	0	168	0	111111.1072	254	0	74666664	0	0	0	0.009	0	0	0	0	0	0	0	0	0	0	84	0	0	0	6	2	1	1	1	1	0	0	0	2	1	0	Reconnaissance	1
1139	1.007653	st2	-	INT	4	0	360	0	2.977215	254	0	2143.594971	0	0	0	335.884344	0	474.999437	0	0	0	0	0	0	0	0	90	0	0	0	1	2	1	1	1	1	0	0	0	2	1	0	Exploits	1
1140	0.159646	tcp	-	FIN	10	6	728	268	93.957879	254	252	32872.73047	11224.83496	2	1	17.494444	28.9836	1026.086805	49.449813	255	1224030867	104603372	255	0.027148	0.014725	0.012423	73	45	0	0	1	1	1	1	1	1	0	0	0	1	1	0	Shellcode	1
1141	1.007653	st2	-	INT	4	0	360	0	2.977215	254	0	2143.594971	0	0	0	335.884344	0	474.999437	0	0	0	0	0	0	0	0	90	0	0	0	1	2	1	1	1	1	0	0	0	2	1	0	Exploits	1
1142	1.169812	tcp	ftp	FIN	22	22	1194	1626	36.758044	62	252	7796.124512	10620.51074	7	9	55.705333	53.918284	3144.9073	3935.002336	255	1417812465	1464485548	255	0.02967	0.020992	0.008678	54	74	0	0	1	1	2	1	1	3	1	1	0	2	1	0	Exploits	1
1143	0.47213	tcp	-	FIN	10	6	910	268	31.770911	254	252	13877.53418	3795.564697	2	1	52.458889	79.248602	2941.38488	137.478875	255	2409065587	484486680	255	0.146445	0.057907	0.088538	91	45	0	0	4	1	1	1	1	4	0	0	0	1	4	0	Fuzzers	1
1144	1.244202	ospf	-	INT	28	0	3024	0	21.700656	254	0	18749.36719	0	0	0	46.081555	0	57.727293	0	0	0	0	0	0	0	0	108	0	0	0	1	2	1	1	1	1	0	0	0	1	1	0	Backdoor	1
1145	0.993687	tcp	pop3	FIN	26	72	1222	72474	97.616254	62	252	9459.719727	575376.375	7	34	39.747479	13.602085	1909.536017	1109.750512	255	2986234477	1037612428	255	0.054151	0.008063	0.046088	47	1007	0	0	1	1	1	1	1	1	0	0	0	1	1	0	Exploits	1
1146	0.733962	tcp	http	FIN	10	12	818	4000	28.611836	62	252	8033.113281	39969.37109	2	3	81.449667	60.258276	5553.425901	4042.520115	255	3394115116	3410575404	255	0.152819	0.071117	0.081702	82	333	1	1488	1	1	1	1	1	1	0	0	1	1	1	0	Exploits	1
1147	1.244202	ospf	-	INT	28	0	3024	0	21.700656	254	0	18749.36719	0	0	0	46.081555	0	57.727293	0	0	0	0	0	0	0	0	108	0	0	0	1	2	1	1	1	1	0	0	0	1	1	0	DoS	1
1148	1.171427	cbt	-	INT	4	0	360	0	2.560979	254	0	1843.904907	0	0	0	390.475656	0	552.206063	0	0	0	0	0	0	0	0	90	0	0	0	10	2	10	10	10	10	0	0	0	10	10	0	Fuzzers	1
1149	0.970103	tcp	http	FIN	14	12	1746	3444	25.770459	62	252	13375.89844	26034.34766	4	4	74.623305	80.7	3773.940615	102.668359	255	2865295576	2071149888	255	0.183935	0.081805	0.10213	125	287	1	181	1	1	2	1	1	1	0	0	1	2	1	0	Exploits	1
1150	1.244202	ospf	-	INT	28	0	3024	0	21.700656	254	0	18749.36719	0	0	0	46.081555	0	57.727293	0	0	0	0	0	0	0	0	108	0	0	0	1	2	1	1	1	1	0	0	0	1	1	0	Exploits	1
1151	1.171427	cbt	-	INT	4	0	360	0	2.560979	254	0	1843.904907	0	0	0	390.475656	0	552.206063	0	0	0	0	0	0	0	0	90	0	0	0	10	2	10	10	10	10	0	0	0	10	10	0	Backdoor	1
1152	1.001789	tcp	-	FIN	14	10	798	518	22.958927	254	252	5917.414062	3729.328369	4	3	74.732154	101.053891	3716.08268	126.377078	255	2099736304	3117302236	255	0.202847	0.0923	0.110547	57	52	0	0	1	1	1	1	1	1	0	0	0	1	1	0	Exploits	1
1153	0.432656	tcp	http	FIN	10	8	510	354	39.292187	254	252	8487.112305	5732.036621	2	1	46.388	54.117145	3237.156254	105.472469	255	2995224611	2227381266	255	0.101523	0.053828	0.047695	51	44	1	0	12	1	4	3	1	12	0	0	1	3	12	0	Fuzzers	1
1154	1.171427	cbt	-	INT	4	0	360	0	2.560979	254	0	1843.904907	0	0	0	390.475656	0	552.206063	0	0	0	0	0	0	0	0	90	0	0	0	10	2	10	10	10	10	0	0	0	10	10	0	DoS	1
1155	0.683174	tcp	http	FIN	10	6	896	268	21.956339	254	252	9450.007812	2623.050537	2	1	69.620333	120.238	3542.223074	181.449516	255	820265562	550717864	255	0.167979	0.081974	0.086005	90	45	1	0	1	1	1	1	1	1	0	0	1	2	1	0	Exploits	1
1156	0.204349	tcp	http	FIN	20	8	17286	354	132.126903	254	252	642900.125	12136.10059	7	1	9.968105	25.692857	743.321851	43.411242	255	1433068455	1921648931	255	0.05444	0.024491	0.029949	864	44	1	0	10	1	3	2	1	10	0	0	1	3	9	0	Fuzzers	1
1157	1.171427	cbt	-	INT	4	0	360	0	2.560979	254	0	1843.904907	0	0	0	390.475656	0	552.206063	0	0	0	0	0	0	0	0	90	0	0	0	10	2	10	10	10	10	0	0	0	10	10	0	DoS	1
1158	0.824066	tcp	-	FIN	12	8	1112	716	23.056406	254	252	9902.120117	6086.891113	3	2	69.213091	107.965859	3599.080976	150.843672	255	164934412	1109460743	255	0.152523	0.068296	0.084227	93	90	0	0	5	1	1	1	1	5	0	0	0	1	5	0	Fuzzers	1
1159	0.375281	tcp	http	FIN	20	8	17286	354	71.946087	254	252	350073.6875	6608.381348	7	1	18.800736	45.501285	1566.256241	87.658563	255	2964762439	3180641366	255	0.097889	0.056764	0.041125	864	44	1	0	10	1	2	3	1	10	0	0	1	3	9	0	Fuzzers	1
1160	0.763231	tcp	http	FIN	10	8	1128	354	22.273729	254	252	10649.46289	3249.343994	2	1	79.388333	87.712859	5090.463094	138.323547	255	1915505755	707525490	255	0.219907	0.149232	0.070675	113	44	1	0	2	1	1	1	1	1	0	0	1	2	1	0	Exploits	1
1161	0.000008	argus	-	INT	2	0	180	0	125000.0003	254	0	90000000	0	0	0	0.008	0	0	0	0	0	0	0	0	0	0	90	0	0	0	10	2	10	10	10	10	0	0	0	10	10	0	DoS	1
1162	0.249872	tcp	-	FIN	10	6	610	268	60.030736	254	252	17577	7171.671875	2	1	26.643	42.314	1373.588273	64.512586	255	2365848836	1387749927	255	0.089367	0.038301	0.051066	61	45	0	0	4	1	2	2	1	3	0	0	0	2	3	0	Fuzzers	1
1163	1.282517	tcp	http	FIN	10	14	818	7206	17.933486	62	252	4597.209961	41742.91797	2	4	142.501889	92.451079	8105.010692	8370.078011	255	1499720502	2381720393	255	0.118234	0.079969	0.038265	82	515	1	3067	1	1	1	1	1	1	0	0	1	1	1	0	Exploits	1
1164	0.475992	tcp	-	FIN	10	6	1506	268	31.513135	254	252	22790.29883	3764.769287	2	1	46.417	81.555203	2370.892318	116.367875	255	130417060	1216245624	255	0.131802	0.068213	0.063589	151	45	0	0	7	1	1	1	1	6	0	0	0	1	6	0	Fuzzers	1
1165	0.000008	argus	-	INT	2	0	180	0	125000.0003	254	0	90000000	0	0	0	0.008	0	0	0	0	0	0	0	0	0	0	90	0	0	0	10	2	10	10	10	10	0	0	0	10	10	0	DoS	1
1166	0.468242	tcp	http	FIN	10	6	836	268	32.034718	254	252	12865.14258	3827.081055	2	1	51.916333	76.806203	2565.324851	118.071187	255	723307727	3653505233	255	0.139833	0.084203	0.05563	84	45	1	0	1	1	1	1	1	1	0	0	1	1	2	0	Exploits	1
1167	1.252438	tcp	ftp-data	FIN	8	8	364	740	11.976641	62	252	2037.625854	4139.127441	1	2	178.919719	159.478578	11000.88164	282.478375	255	488932398	3301856396	255	0.267584	0.135222	0.132362	46	93	0	0	1	1	2	1	1	2	0	0	0	3	1	0	Exploits	1
1168	0.000003	bbn-rcc	-	INT	2	0	180	0	333333.3215	254	0	239999984	0	0	0	0.003	0	0	0	0	0	0	0	0	0	0	90	0	0	0	10	2	10	10	10	10	0	0	0	10	10	0	DoS	1
1169	1.248326	tcp	http	FIN	14	22	1468	19324	28.037549	62	252	8741.306641	118212.7188	3	9	96.025075	55.974618	4984.422772	0	255	1608259983	1206940049	255	0.165532	0.072287	0.093245	105	878	1	128	1	1	2	1	1	1	0	0	1	1	5	0	Exploits	1
1170	59.993382	tcp	smtp	CON	3684	634	4975848	27898	71.957938	62	252	663339.5625	3714.276367	1841	6	16.338052	94.877578	1951.644997	108.032875	255	3386848784	2615326698	255	0.206066	0.125563	0.080503	1351	44	0	0	1	3	1	1	1	1	0	0	0	1	1	0	Exploits	1
1171	0.000003	chaos	-	INT	2	0	200	0	333333.3215	254	0	266666656	0	0	0	0.003	0	0	0	0	0	0	0	0	0	0	100	0	0	0	10	2	10	10	10	10	0	0	0	10	10	0	Analysis	1
1172	1.393967	tcp	-	FIN	12	10	1164	842	15.064919	254	252	6123.530762	4350.174805	3	2	123.169369	140.056437	7697.372542	187.665875	255	3034287580	3535196697	255	0.267957	0.13345	0.134507	97	84	0	0	3	1	2	2	2	3	0	0	0	3	3	0	Fuzzers	1
1173	0.851325	tcp	-	FIN	12	8	1024	724	22.318152	254	252	8823.892578	5957.771973	3	2	73.524724	110.44943	3843.516322	152.320234	255	2846002373	461908070	255	0.201079	0.078175	0.122904	85	91	0	0	2	1	1	1	1	2	0	0	0	1	2	0	Fuzzers	1
1174	0.000006	egp	-	INT	2	0	180	0	166666.6608	254	0	119999992	0	0	0	0.006	0	0	0	0	0	0	0	0	0	0	90	0	0	0	10	2	10	10	10	10	0	0	0	10	10	0	DoS	1
1175	0.876312	tcp	-	FIN	12	6	3678	268	19.399483	254	252	30783.55664	2044.933716	3	1	79.581545	154.532797	4431.06112	245.716531	255	9683790	3819178011	255	0.204909	0.103642	0.101267	307	45	0	0	3	1	1	1	1	2	0	0	0	1	2	0	Fuzzers	1
1176	0.000006	egp	-	INT	2	0	180	0	166666.6608	254	0	119999992	0	0	0	0.006	0	0	0	0	0	0	0	0	0	0	90	0	0	0	10	2	10	10	10	10	0	0	0	10	10	0	Exploits	1
1177	0.845951	tcp	http	FIN	10	10	890	3830	22.459929	62	252	7574.906738	32597.63281	2	3	93.994556	80.859111	5367.179666	5760.4459	255	209863200	152915030	255	0.231156	0.117923	0.113233	89	383	1	1462	1	1	1	1	1	2	0	0	1	2	1	0	Exploits	1
1178	0.000002	emcon	-	INT	2	0	180	0	500000.0013	254	0	360000000	0	0	0	0.002	0	0	0	0	0	0	0	0	0	0	90	0	0	0	10	2	10	10	10	10	0	0	0	10	10	0	Fuzzers	1
1179	1.388546	tcp	-	FIN	14	8	6830	354	15.123734	254	252	36544.70313	1786.040894	6	0	4378.860788	7665.028	506772.8351	19801.698	255	3373552465	1585484148	255	0.221012	0.149195	0.071817	488	44	0	0	2	1	3	2	2	2	0	0	0	2	2	0	Fuzzers	1
1180	0.000002	emcon	-	INT	2	0	180	0	500000.0013	254	0	360000000	0	0	0	0.002	0	0	0	0	0	0	0	0	0	0	90	0	0	0	10	2	10	10	10	10	0	0	0	10	10	0	DoS	1
1181	10.045118	tcp	http	FIN	102	538	4844	718974	63.612989	62	252	3820.363037	571531.75	2	267	99.456618	18.522583	4799.533966	2181.64772	255	2925491071	1389241425	255	0.207477	0.097582	0.109895	47	1336	1	348448	1	1	1	1	1	1	0	0	1	1	1	0	DoS	1
1182	1.323755	tcp	-	FIN	20	8	17954	354	20.396523	254	252	103082.5156	1873.458374	7	1	68.705053	178.696578	5782.944926	242.16175	255	1646253599	66835844	255	0.145086	0.072876	0.07221	898	44	0	0	1	1	1	1	1	1	0	0	0	1	1	0	Exploits	1
1183	1.750318	tcp	-	FIN	10	8	718	354	9.712521	254	252	2957.176758	1416.885376	2	1	187.967333	222.964719	10912.7226	336.173688	255	982429407	2952258711	255	0.324941	0.189564	0.135377	72	44	0	0	2	1	1	1	1	2	0	0	0	1	2	0	Fuzzers	1
1184	0.000003	igp	-	INT	2	0	180	0	333333.3215	254	0	239999984	0	0	0	0.003	0	0	0	0	0	0	0	0	0	0	90	0	0	0	10	2	10	10	10	10	0	0	0	10	10	0	DoS	1
1185	0.966825	tcp	http	FIN	10	8	506	354	17.583327	254	252	3773.175049	2565.097168	2	1	107.425	127.56657	5712.046646	215.059875	255	2180720326	3217535319	255	0.173802	0.073222	0.10058	51	44	1	0	4	1	1	1	1	3	0	0	1	1	3	0	Fuzzers	1
1186	2.112844	tcp	-	FIN	12	10	1076	810	9.93921	254	252	3737.142822	2760.260498	3	2	189.133185	223.223219	11601.69866	329.656187	255	1616108163	133765562	255	0.214357	0.103832	0.110525	90	81	0	0	2	1	2	1	1	3	0	0	0	1	3	0	Fuzzers	1
1187	0.000003	igp	-	INT	2	0	180	0	333333.3215	254	0	239999984	0	0	0	0.003	0	0	0	0	0	0	0	0	0	0	90	0	0	0	10	2	10	10	10	10	0	0	0	10	10	0	DoS	1
1188	2.640759	tcp	pop3	FIN	22	38	1050	30874	22.342062	62	252	3038.520264	91070.78906	7	17	125.750429	69.784434	7600.724611	5646.575313	255	2736847562	4098375513	255	0.12984	0.05804	0.0718	48	812	0	0	1	1	1	1	1	1	0	0	0	1	1	0	Exploits	1
1189	1.308191	tcp	-	FIN	10	8	2062	354	12.995045	254	252	11350.02539	1895.747681	2	1	145.289	168.46	7219.814182	327.396625	255	1816907819	2680309663	255	0.373683	0.128966	0.244717	206	44	0	0	5	1	1	1	1	3	0	0	0	1	3	0	Fuzzers	1
1190	2.640759	tcp	pop3	FIN	22	38	1050	30874	22.342062	62	252	3038.520264	91070.78906	7	17	125.750429	69.784434	7600.724611	5646.575313	255	2736847562	4098375513	255	0.12984	0.05804	0.0718	48	812	0	0	1	1	1	1	1	1	0	0	0	1	1	0	Exploits	1
1191	0.000003	igp	-	INT	2	0	180	0	333333.3215	254	0	239999984	0	0	0	0.003	0	0	0	0	0	0	0	0	0	0	90	0	0	0	10	2	10	10	10	10	0	0	0	10	10	0	Exploits	1
1192	0.354678	tcp	-	FIN	10	6	2588	268	42.291881	254	252	52554.71094	5052.470215	2	1	34.239111	57.632602	1766.96384	79.159305	255	2385653738	1601886425	255	0.109346	0.066507	0.042839	259	45	0	0	9	1	1	1	1	1	0	0	0	2	2	0	Exploits	1
1193	1.230811	tcp	-	FIN	12	10	3032	832	17.061921	254	252	18069.38672	4868.334961	3	2	101.58227	126.435109	5917.382962	196.241156	255	2272610889	1348049813	255	0.200199	0.092893	0.107306	253	83	0	0	4	1	1	1	1	1	0	0	0	1	1	0	Fuzzers	1
1194	0.000006	nvp	-	INT	2	0	180	0	166666.6608	254	0	119999992	0	0	0	0.006	0	0	0	0	0	0	0	0	0	0	90	0	0	0	10	2	10	10	10	10	0	0	0	10	10	0	DoS	1
1195	0.744561	tcp	-	FIN	10	8	564	354	22.832246	254	252	5458.25	3330.821777	2	1	82.729	94.22957	5980.391959	143.375609	255	1608375699	1013316489	255	0.125725	0.060039	0.065686	56	44	0	0	9	1	1	1	1	2	0	0	0	2	1	0	Reconnaissance	1
1196	1.255112	tcp	-	FIN	22	12	17762	900	26.292473	254	252	108070.0313	5258.494629	7	1	2815.114546	5165.8585	409488.3575	16778.784	255	400202944	216341483	255	0.122739	0.078245	0.044494	807	75	0	0	3	1	2	2	2	2	0	0	0	3	2	0	Fuzzers	1
1197	2.236555	tcp	pop3	FIN	40	148	1824	174110	83.610728	62	252	6363.357422	618572.75	7	72	57.347565	15.05532	2882.774478	1479.769113	255	3322237774	1146330895	255	0.08214	0.022463	0.059677	46	1176	0	0	1	1	1	1	1	1	0	0	0	1	1	0	Exploits	1
1198	0.000006	nvp	-	INT	2	0	180	0	166666.6608	254	0	119999992	0	0	0	0.006	0	0	0	0	0	0	0	0	0	0	90	0	0	0	10	2	10	10	10	10	0	0	0	10	10	0	Exploits	1
1199	1.664636	tcp	-	FIN	12	8	1362	742	11.413907	254	252	6002.513184	3123.805908	3	2	151.249636	222.814422	9706.370626	418.987937	255	1566174272	2172459527	255	0.149882	0.104934	0.044948	114	93	0	0	3	1	1	2	1	1	0	0	0	2	1	0	Fuzzers	1
1200	0.208092	tcp	http	FIN	10	6	2062	268	72.0835	254	252	71353.05469	8611.575195	2	1	21.165556	39.275199	1106.890742	63.45941	255	1643749237	3126422150	255	0.058825	0.011708	0.047117	206	45	1	0	1	1	1	1	1	1	0	0	1	1	1	0	Exploits	1
1201	0.000003	pup	-	INT	2	0	180	0	333333.3215	254	0	239999984	0	0	0	0.003	0	0	0	0	0	0	0	0	0	0	90	0	0	0	10	2	10	10	10	10	0	0	0	10	10	0	Analysis	1
1202	1.295895	tcp	-	FIN	12	10	998	826	16.205017	254	252	5648.605957	4592.964844	3	2	117.808639	135.119891	6994.250345	214.682328	255	2607809149	978312853	255	0.164631	0.079209	0.085422	83	83	0	0	1	1	1	1	1	1	0	0	0	1	1	0	Fuzzers	1
1203	0.000004	udp	-	INT	2	0	168	0	250000.0006	254	0	168000000	0	0	0	0.004	0	0	0	0	0	0	0	0	0	0	84	0	0	0	3	2	1	1	1	1	0	0	0	1	1	0	Reconnaissance	1
1204	0.000003	pup	-	INT	2	0	180	0	333333.3215	254	0	239999984	0	0	0	0.003	0	0	0	0	0	0	0	0	0	0	90	0	0	0	10	2	10	10	10	10	0	0	0	10	10	0	DoS	1
1205	0.844596	tcp	-	FIN	12	8	1014	740	22.495962	254	252	8808.945312	6137.845703	2	2	6100.475164	9150.803	660910.5554	23919.006	255	3034287901	3535196902	255	0.267957	0.13345	0.134507	85	93	0	0	5	1	1	2	1	2	0	0	0	2	2	0	Fuzzers	1
1206	0.000003	pup	-	INT	2	0	180	0	333333.3215	254	0	239999984	0	0	0	0.003	0	0	0	0	0	0	0	0	0	0	90	0	0	0	10	2	10	10	10	10	0	0	0	10	10	0	Exploits	1
1207	0.265586	tcp	http	FIN	10	6	884	268	56.478883	254	252	23977.16797	6747.34375	2	1	29.509556	45.275199	1464.038887	75.990484	255	2233981451	463328435	255	0.086017	0.03849	0.047527	88	45	1	0	1	1	1	1	1	1	0	0	1	1	1	0	Exploits	1
1208	0.845855	tcp	http	FIN	10	8	1118	354	20.098007	254	252	9524.09082	2931.94458	2	1	90.668333	107.623289	5213.251688	184.904031	255	1158489651	4034027621	255	0.170294	0.092487	0.077807	112	44	1	0	1	1	1	1	1	1	0	0	1	2	1	0	Exploits	1
1209	0.000003	xnet	-	INT	2	0	180	0	333333.3215	254	0	239999984	0	0	0	0.003	0	0	0	0	0	0	0	0	0	0	90	0	0	0	10	2	10	10	10	10	0	0	0	10	10	0	DoS	1
1210	1.618646	tcp	-	FIN	10	8	910	354	10.502605	254	252	4047.827637	1532.144775	2	1	176.890556	217.859	11679.65535	322.434406	255	598684589	3074970661	255	0.190722	0.093632	0.09709	91	44	0	0	3	1	1	1	1	3	0	0	0	1	5	0	Fuzzers	1
1211	0.663403	tcp	http	FIN	10	6	754	268	22.610692	254	252	8188.084961	2701.223877	2	1	66.039556	112.468398	3282.987701	156.164859	255	3013847927	351135210	255	0.168724	0.101053	0.067671	75	45	1	0	1	1	1	1	1	1	0	0	1	2	1	0	Reconnaissance	1
1212	0.000003	xnet	-	INT	2	0	180	0	333333.3215	254	0	239999984	0	0	0	0.003	0	0	0	0	0	0	0	0	0	0	90	0	0	0	10	2	10	10	10	10	0	0	0	10	10	0	Exploits	1
1213	2.662302	tcp	-	FIN	22	46	1170	41292	25.166191	62	252	3356.493652	121383.6719	6	21	126.776283	55.851576	6455.936351	4287.570219	255	1009553260	2327870118	255	0.231613	0.148415	0.083198	53	898	0	0	2	1	2	1	1	2	0	0	0	1	5	0	Exploits	1
1214	2.40792	tcp	-	FIN	12	10	664	462	8.72122	254	252	2023.32312	1382.105835	3	2	218.825455	254.479328	14509.28191	379.820531	255	2518343332	537650401	255	0.230733	0.117596	0.113137	55	46	0	0	1	1	1	1	1	1	0	0	0	2	1	0	Exploits	1
1215	0.649248	tcp	http	FIN	10	6	526	268	23.103652	254	252	5840.603027	2760.116211	2	1	72.138667	109.856	3695.329891	176.562437	255	2634087393	2435244510	255	0.187693	0.099241	0.088452	53	45	1	0	5	1	1	1	1	5	0	0	1	1	5	0	Fuzzers	1
1216	0.976282	tcp	-	FIN	10	6	1294	268	15.364413	254	252	9546.421875	1835.535278	2	1	108.467	177.742797	5655.315886	307.369531	255	2405210479	3614967705	255	0.205843	0.087559	0.118284	129	45	0	0	3	1	2	1	1	3	0	0	0	1	5	0	Fuzzers	1
1217	1.444252	tcp	-	FIN	12	10	3030	834	14.540399	254	252	15387.89648	4159.938965	3	2	126.723724	149.282219	6790.012765	217.645328	255	4129724843	3577711606	255	0.194738	0.100704	0.094034	253	83	0	0	3	1	2	2	2	3	0	0	0	4	3	0	Fuzzers	1
1218	1.246909	mux	-	INT	4	0	400	0	2.405949	254	0	1924.759521	0	0	0	415.636344	0	587.788625	0	0	0	0	0	0	0	0	100	0	0	0	3	2	2	2	2	3	0	0	0	2	3	0	Exploits	1
1219	2.075628	tcp	smtp	FIN	26	22	7545	1880	22.643749	62	252	27962.62109	6918.387695	10	8	83.02004	94.229187	4349.981729	122.945633	255	2388513817	493186795	255	0.1419	0.096806	0.045094	290	85	0	0	1	1	1	1	1	1	0	0	0	2	1	0	Exploits	1
1220	1.444252	tcp	-	FIN	12	10	3030	834	14.540399	254	252	15387.89648	4159.938965	3	2	126.723724	149.282219	6790.012765	217.645328	255	4129724843	3577711606	255	0.194738	0.100704	0.094034	253	83	0	0	3	1	2	2	2	3	0	0	0	4	3	0	Fuzzers	1
1221	1.246909	mux	-	INT	4	0	400	0	2.405949	254	0	1924.759521	0	0	0	415.636344	0	587.788625	0	0	0	0	0	0	0	0	100	0	0	0	3	2	2	2	2	3	0	0	0	2	3	0	Exploits	1
1222	2.019947	tcp	http	FIN	10	10	938	1710	9.406187	254	252	3346.622314	6095.209473	2	2	224.422778	240.303625	13494.90827	333.874437	255	2926805301	1223777352	255	0.157285	0.097517	0.059768	94	171	1	402	1	1	2	1	1	3	0	0	1	2	1	0	DoS	1
1223	1.401745	tcp	-	FIN	12	10	1138	836	14.981327	254	252	5958.288086	4297.500977	3	2	123.168361	147.161219	7416.920859	207.007375	255	4173096039	1769664345	255	0.159911	0.077285	0.082626	95	84	0	0	2	1	1	1	1	1	0	0	0	1	1	0	Fuzzers	1
1224	0.753073	tcp	http	FIN	10	6	952	268	19.918388	254	252	9104.03125	2379.583496	2	1	80.869889	130.827203	3943.537884	176.746328	255	3293045178	3897738300	255	0.198887	0.098931	0.099956	95	45	1	0	1	1	1	1	1	2	0	0	1	2	1	0	Exploits	1
1225	0.000009	dcn	-	INT	2	0	200	0	111111.1072	254	0	88888888	0	0	0	0.009	0	0	0	0	0	0	0	0	0	0	100	0	0	0	3	2	2	2	2	3	0	0	0	2	3	0	DoS	1
1226	3.016394	tcp	-	FIN	36	14	34706	982	16.244563	254	252	89489.64063	2418.782227	15	2	84.577659	216.451531	8462.082518	319.836656	255	1057902386	828201708	255	0.362234	0.202516	0.159718	964	70	0	0	2	1	1	1	1	2	0	0	0	2	2	0	Fuzzers	1
1227	0.680299	tcp	-	FIN	14	6	6830	268	27.928897	254	252	74590.73438	2634.135986	4	1	50.675999	121.584203	3111.776475	194.859563	255	124750372	1458540480	255	0.142438	0.072375	0.070063	488	45	0	0	3	1	1	1	1	3	0	0	0	1	3	0	Fuzzers	1
1228	1.623094	tcp	-	FIN	12	10	1082	850	12.938253	254	252	4889.427246	3770.576416	4	2	9728.873167	11670.511	1050926.624	34500.176	255	2449719037	2488416230	255	0.201758	0.105034	0.096724	90	85	0	0	3	1	2	2	2	2	0	0	0	2	3	0	Fuzzers	1
1229	0.000009	dcn	-	INT	2	0	200	0	111111.1072	254	0	88888888	0	0	0	0.009	0	0	0	0	0	0	0	0	0	0	100	0	0	0	3	2	2	2	2	3	0	0	0	2	3	0	Exploits	1
1230	1.042099	tcp	http	FIN	12	10	1290	1770	20.151636	62	252	9081.670898	12229.16406	3	3	94.736273	105.776664	4585.740484	147.481188	255	3250437533	4206996392	255	0.189884	0.089403	0.100481	108	177	1	164	2	1	1	1	1	1	0	0	1	1	1	0	Exploits	1
1231	1.405999	tcp	-	FIN	12	10	1494	848	14.936	254	252	7795.169434	4347.087402	3	2	122.810543	135.602672	7189.870531	207.833078	255	3808599466	1996750447	255	0.270265	0.185567	0.084698	125	85	0	0	3	1	1	1	1	3	0	0	0	1	3	0	Fuzzers	1
1232	0.000005	hmp	-	INT	2	0	200	0	200000.0051	254	0	160000000	0	0	0	0.005	0	0	0	0	0	0	0	0	0	0	100	0	0	0	3	2	1	1	1	3	0	0	0	1	3	0	DoS	1
1233	0.000009	udp	-	INT	2	0	168	0	111111.1072	254	0	74666664	0	0	0	0.009	0	0	0	0	0	0	0	0	0	0	84	0	0	0	3	2	1	1	1	1	0	0	0	2	1	0	Reconnaissance	1
1234	2.410807	tcp	-	FIN	12	10	1074	836	8.710776	254	252	3268.615234	2498.748535	3	2	213.787369	258.702109	14109.1452	415.061438	255	1819753230	2549901886	255	0.141623	0.082486	0.059137	90	84	0	0	3	1	3	1	1	1	0	0	0	1	3	0	Fuzzers	1
1235	0.000005	hmp	-	INT	2	0	200	0	200000.0051	254	0	160000000	0	0	0	0.005	0	0	0	0	0	0	0	0	0	0	100	0	0	0	3	2	1	1	1	3	0	0	0	1	3	0	DoS	1
1236	0.000005	hmp	-	INT	2	0	200	0	200000.0051	254	0	160000000	0	0	0	0.005	0	0	0	0	0	0	0	0	0	0	100	0	0	0	3	2	1	1	1	3	0	0	0	1	3	0	Exploits	1
1237	1.219916	tcp	http	FIN	12	14	1186	5212	20.493215	62	252	7134.91748	31739.89063	3	4	110.901457	83.361231	5847.489213	5406.207943	255	1170485266	3959158483	255	0.243033	0.135499	0.107534	99	372	1	32	1	1	1	1	1	1	0	0	1	1	1	0	Exploits	1
1238	1.218422	tcp	-	FIN	12	10	3030	842	17.235407	254	252	18239.98438	4976.928711	3	2	105.689729	128.020219	6004.576564	223.702328	255	637361862	2696051786	255	0.171705	0.066239	0.105466	253	84	0	0	3	1	2	2	2	3	0	0	0	3	3	0	Fuzzers	1
1239	0.000005	hmp	-	INT	2	0	200	0	200000.0051	254	0	160000000	0	0	0	0.005	0	0	0	0	0	0	0	0	0	0	100	0	0	0	3	2	1	1	1	3	0	0	0	1	3	0	Exploits	1
1240	0.539498	tcp	-	FIN	10	6	1294	268	27.803626	254	252	17275.32031	3321.606445	2	1	54.674222	91.467797	2744.010223	131.386969	255	2357988318	3552049892	255	0.16105	0.082153	0.078897	129	45	0	0	6	1	1	1	1	6	0	0	0	1	7	0	Fuzzers	1
1241	1.720638	tcp	-	FIN	36	14	34710	1032	28.477808	254	252	156899.9375	4458.811035	15	2	48.303886	121.879156	4309.062258	190.521437	255	2533720955	3370842372	255	0.221278	0.136208	0.08507	964	74	0	0	3	1	1	1	1	2	0	0	0	1	2	0	Fuzzers	1
1242	0.000008	prm	-	INT	2	0	200	0	125000.0003	254	0	100000000	0	0	0	0.008	0	0	0	0	0	0	0	0	0	0	100	0	0	0	6	2	1	1	1	6	0	0	0	1	6	0	Exploits	1
1243	0.748399	tcp	-	FIN	10	6	2062	268	20.042784	254	252	19839.68359	2394.44458	2	1	79.012333	134.964	4314.141952	214.321656	255	2946558847	1473433524	255	0.156876	0.073574	0.083302	206	45	0	0	5	1	1	1	1	5	0	0	0	1	5	0	Fuzzers	1
1244	1.730964	tcp	-	FIN	12	10	1494	816	12.131968	254	252	6331.731934	3396.951172	3	2	157.360361	182.378328	9456.997464	247.275828	255	4212612591	4208319134	255	0.196178	0.088133	0.108045	125	82	0	0	3	1	2	2	2	3	0	0	0	3	3	0	Fuzzers	1
1245	8.975741	tcp	pop3	FIN	102	566	4496	741455	74.31141	62	252	3968.028809	659685.6875	7	281	88.855086	15.787002	4576.110427	1890.629791	255	1336443392	1174021217	255	0.151655	0.071863	0.079792	44	1310	0	0	1	1	1	1	1	1	0	0	0	3	1	0	Exploits	1
1246	0.806499	tcp	-	FIN	12	8	1270	718	23.558616	254	252	11556.12109	6239.313477	3	2	65.503273	98.150141	3476.568212	122.417758	255	2615553385	2615880039	255	0.267578	0.119447	0.148131	106	90	0	0	5	1	2	2	2	5	0	0	0	2	5	0	Fuzzers	1
1247	2.477743	tcp	-	FIN	14	10	5158	804	9.282642	254	252	15465.68848	2337.611328	4	2	190.59562	262.137672	15804.11881	378.859656	255	774484865	835207637	255	0.200763	0.117685	0.083078	368	80	0	0	2	1	1	1	1	1	0	0	0	2	1	0	Fuzzers	1
1248	0.000005	trunk-1	-	INT	2	0	200	0	200000.0051	254	0	160000000	0	0	0	0.005	0	0	0	0	0	0	0	0	0	0	100	0	0	0	6	2	3	3	3	6	0	0	0	5	6	0	DoS	1
1249	0.942261	tcp	-	FIN	12	8	1010	754	20.164265	254	252	7861.940918	5603.542969	3	2	80.086362	123.391289	3923.64771	159.505047	255	1205344423	2947932460	255	0.161394	0.078501	0.082893	84	94	0	0	5	1	1	1	1	5	0	0	0	1	5	0	Fuzzers	1
1250	4.373587	tcp	-	FIN	34	112	1674	132728	33.153564	62	252	2972.388428	240613.4688	6	54	132.526212	38.501613	6618.369819	3557.896195	255	1094535331	25238135	255	0.185304	0.099905	0.085399	49	1185	0	0	5	1	1	1	1	1	0	0	0	1	1	0	Exploits	1
1251	0.623134	tcp	-	FIN	10	8	564	354	27.281451	254	252	6521.871582	3979.882324	2	1	68.813778	88.174859	5427.24169	139.060422	255	1103477711	844137956	255	0.050487	0.005901	0.044586	56	44	0	0	1	1	1	1	1	1	0	0	0	1	1	0	Reconnaissance	1
1252	1.252951	tcp	-	FIN	12	10	1262	794	16.760432	254	252	7387.359863	4565.222168	3	2	103.975636	129.306445	6140.416589	188.448234	255	685027389	2021828681	255	0.170588	0.089186	0.081402	105	79	0	0	3	1	1	1	1	3	0	0	0	1	3	0	Fuzzers	1
1253	5.458118	tcp	smtp	FIN	32	22	15469	1970	9.710307	62	252	21965.08008	2756.994385	12	8	176.035449	256.122813	14217.84721	446.872187	255	1841155205	4101193738	255	0.137147	0.079531	0.057616	483	90	0	0	1	1	1	1	1	1	0	0	0	2	1	0	Exploits	1
1254	0.182042	tcp	-	FIN	10	6	1128	268	82.398566	254	252	44649.03516	9843.881836	2	1	18.606556	35.307602	1003.460894	60.903949	255	1321221871	3338326104	255	0.049673	0.005496	0.044177	113	45	0	0	1	1	1	1	1	1	0	0	0	1	1	0	Exploits	1
1255	0.980326	tcp	-	FIN	12	8	3064	738	19.381308	254	252	22922.98633	5271.71582	3	2	85.735457	128.987141	4601.070049	182.221891	255	511514370	1880244618	255	0.146949	0.077383	0.069566	255	92	0	0	3	1	1	1	1	3	0	0	0	1	3	0	Fuzzers	1
1256	1.656119	tcp	-	FIN	10	8	564	354	10.264963	254	252	2453.929932	1497.476929	2	1	183.911333	221.145859	11282.09911	306.02125	255	3160152719	1490713255	255	0.210979	0.10808	0.102899	56	44	0	0	2	1	1	1	1	1	0	0	0	2	1	0	Reconnaissance	1
1257	40.328518	tcp	-	FIN	24	20	3270	1642	1.066243	254	252	621.694031	309.458435	7	6	1752.217174	2116.874	240911.3436	8123.07	255	1956161030	3530000812	255	0.166353	0.1079	0.058453	136	82	0	0	5	1	2	2	2	2	0	0	0	4	2	0	Fuzzers	1
1258	2.089474	tcp	-	FIN	12	10	994	832	10.050376	254	252	3491.787842	2867.70752	3	2	189.952179	216.729	11265.19151	292.839156	255	2176411937	2488426286	255	0.27686	0.138152	0.138708	83	83	0	0	2	1	1	1	1	2	0	0	0	2	2	0	Fuzzers	1
1259	4.413976	tcp	ftp	FIN	24	22	1284	1638	10.19489	62	252	2231.094971	2834.632324	7	9	191.911996	201.655469	12532.40966	435.266125	255	3288003341	3741884050	255	0.169928	0.073685	0.096243	54	74	0	0	1	1	2	1	1	2	1	1	0	3	1	0	Exploits	1
1260	0.623141	tcp	smtp	FIN	38	22	28292	1936	94.681622	62	252	353666.3438	23724.96875	16	8	16.841649	29.252	1126.061149	35.031043	255	2464819752	2362317286	255	0.053801	0.008116	0.045685	745	88	0	0	2	1	1	1	1	1	0	0	0	1	1	0	Exploits	1
1261	4.008169	tcp	http	FIN	10	8	792	354	4.241338	254	252	1423.093628	618.736389	2	1	445.352111	553.061438	31849.69512	922.177875	255	1429585581	464380794	255	0.218671	0.135893	0.082778	79	44	1	0	2	1	1	1	1	2	0	0	1	1	2	0	Reconnaissance	1
1262	1.263496	tcp	-	FIN	12	10	2030	836	16.620551	254	252	11783.17871	4767.723633	3	2	111.708638	126.880109	6978.960966	169.932969	255	2089130043	2330699995	255	0.220331	0.121566	0.098765	169	84	0	0	3	1	1	1	1	3	0	0	0	1	3	0	Fuzzers	1
1263	1.360272	tcp	ftp	FIN	22	22	1210	1662	31.611324	62	252	6792.758789	9333.426758	7	9	64.774856	61.636762	3266.894708	3893.593561	255	2754818448	991457712	255	0.111696	0.065254	0.046442	55	76	0	0	1	1	2	1	1	2	1	1	0	2	1	0	Exploits	1
1264	1.252438	tcp	ftp-data	FIN	8	8	364	740	11.976641	62	252	2037.625854	4139.127441	1	2	178.919719	159.478578	11000.88164	282.478375	255	488932398	3301856396	255	0.267584	0.135222	0.132362	46	93	0	0	1	1	2	1	1	2	0	0	0	3	1	0	Exploits	1
1265	7.717545	tcp	smtp	FIN	30	24	3235	2048	6.867469	254	252	3242.481934	2034.843994	8	8	266.083242	341.469219	18179.23486	556.579438	255	3965124171	3855290316	255	0.321863	0.205217	0.116646	108	85	0	0	1	1	1	1	1	1	0	0	0	3	1	0	DoS	1
1266	2.979113	tcp	pop3	FIN	20	22	970	6116	13.762485	62	252	2475.904541	15677.14941	7	9	156.795421	136.008949	8741.00068	7820.675409	255	1287750439	1302675804	255	0.201101	0.122296	0.078805	49	278	0	0	1	1	1	1	1	2	0	0	0	1	1	0	Exploits	1
1267	1.360272	tcp	ftp	FIN	22	22	1210	1662	31.611324	62	252	6792.758789	9333.426758	7	9	64.774856	61.636762	3266.894708	3893.593561	255	2754818448	991457712	255	0.111696	0.065254	0.046442	55	76	0	0	1	1	2	1	1	2	1	1	0	2	1	0	Exploits	1
1268	3.257055	tcp	smtp	FIN	24	22	6027	1968	13.816162	62	252	14187.04883	4615.211914	9	8	141.568783	149.642672	7907.39203	213.462453	255	3831815385	2350536235	255	0.254808	0.114554	0.140254	251	89	0	0	1	1	1	1	1	1	0	0	0	1	1	0	Exploits	1
1269	0.225328	tcp	http	FIN	10	8	754	1920	75.445573	62	252	24107.08008	59646.38281	2	2	25.036444	30.298715	1358.558802	54.516324	255	1396548854	4283626934	255	0.055497	0.008905	0.046592	75	240	1	515	1	1	1	1	1	1	0	0	1	1	1	0	Exploits	1
1270	3.925744	tcp	pop3	FIN	22	40	1022	32322	15.538456	62	252	1988.922363	64220.18359	7	18	183.798006	99.05033	10571.07441	7766.289087	255	3338121973	2330008515	255	0.120895	0.062761	0.058134	46	808	0	0	1	1	3	1	1	1	0	0	0	1	1	0	Exploits	1
1271	0.000009	udp	-	INT	2	0	168	0	111111.1072	254	0	74666664	0	0	0	0.009	0	0	0	0	0	0	0	0	0	0	84	0	0	0	3	2	1	1	1	3	0	0	0	1	3	0	Reconnaissance	1
1272	0.737508	tcp	pop3	FIN	22	32	1040	19336	71.863627	62	252	10771.4082	203192.375	7	14	35.11943	23.007225	1798.718682	1461.292454	255	2437133406	25791543	255	0.055762	0.011383	0.044379	47	604	0	0	1	1	1	1	1	1	0	0	0	1	1	0	Exploits	1
1273	1.387795	tcp	-	FIN	12	10	1110	812	15.131918	254	252	5868.301758	4213.878906	3	2	126.113821	148.374328	7498.476421	233.870219	255	559783299	2865117927	255	0.159342	0.052421	0.106921	93	81	0	0	1	1	1	1	1	1	0	0	0	1	1	0	Fuzzers	1
1274	1.758121	tcp	-	FIN	12	10	1078	810	11.94457	254	252	4500.259277	3317.177734	3	2	152.601727	177.740563	8817.472328	329.075656	255	3450897618	1640229072	255	0.275629	0.158447	0.117182	90	81	0	0	6	1	1	1	1	2	0	0	0	3	2	0	Fuzzers	1
1275	0.057381	udp	dns	CON	2	2	118	314	52.282114	254	60	8225.719727	21888.7793	0	0	0.004	0.007	0	0	0	0	0	0	0	0	0	59	157	0	0	2	0	2	2	2	3	0	0	0	2	2	0	Exploits	1
1276	28.213135	ospf	-	INT	20	0	1280	0	0.673445	254	0	344.803925	0	0	0	1484.90175	0	1831.332375	0	0	0	0	0	0	0	0	64	0	0	0	1	2	1	1	1	1	0	0	0	1	1	0	Fuzzers	1
1277	1.198481	tcp	-	FIN	12	10	1112	818	17.522181	254	252	6808.618652	4919.561035	3	2	108.95282	115.985555	5956.69947	191.120031	255	3746830640	910581415	255	0.186898	0.109625	0.077273	93	82	0	0	3	1	2	2	2	3	0	0	0	2	3	0	Fuzzers	1
1278	0.180586	tcp	http	FIN	10	6	1794	268	83.06292	254	252	71544.85938	9923.25	2	1	18.61	34.856	998.733076	60.369449	255	1439797135	4065890234	255	0.051666	0.006301	0.045365	179	45	1	0	1	1	1	1	1	1	0	0	1	1	2	0	Exploits	1
1279	28.213135	ospf	-	INT	20	0	1280	0	0.673445	254	0	344.803925	0	0	0	1484.90175	0	1831.332375	0	0	0	0	0	0	0	0	64	0	0	0	1	2	1	1	1	1	0	0	0	1	1	0	Reconnaissance	1
1280	0.661048	tcp	-	FIN	10	8	564	354	25.716741	254	252	6147.813965	3751.618652	2	1	73.449778	87.842141	5706.1234	134.501625	255	1830487605	1701175634	255	0.069145	0.045572	0.023573	56	44	0	0	1	1	1	1	1	1	0	0	0	1	1	0	Reconnaissance	1
1281	0.000005	udp	-	INT	2	0	168	0	200000.0051	254	0	134400000	0	0	0	0.005	0	0	0	0	0	0	0	0	0	0	84	0	0	0	1	2	2	1	1	2	0	0	0	2	1	0	Reconnaissance	1
1282	28.213135	ospf	-	INT	20	0	1280	0	0.673445	254	0	344.803925	0	0	0	1484.90175	0	1831.332375	0	0	0	0	0	0	0	0	64	0	0	0	1	2	1	1	1	1	0	0	0	1	1	0	Backdoor	1
1283	0.000005	udp	-	INT	2	0	1064	0	200000.0051	254	0	851200000	0	0	0	0.005	0	0	0	0	0	0	0	0	0	0	532	0	0	0	28	2	14	14	1	28	0	0	0	14	28	0	Fuzzers	1
1284	1.284015	tcp	-	FIN	12	10	1080	836	16.354948	254	252	6168.151855	4691.533691	3	2	112.742179	131.555672	6937.084173	169.215203	255	3577937281	44102169	255	0.223673	0.100013	0.12366	90	84	0	0	3	1	1	1	1	2	0	0	0	1	3	0	Fuzzers	1
1285	28.213135	ospf	-	INT	20	0	1280	0	0.673445	254	0	344.803925	0	0	0	1484.90175	0	1831.332375	0	0	0	0	0	0	0	0	64	0	0	0	1	2	1	1	1	1	0	0	0	1	1	0	DoS	1
1286	0.000011	udp	-	INT	2	0	1064	0	90909.0902	254	0	386909088	0	0	0	0.011	0	0	0	0	0	0	0	0	0	0	532	0	0	0	28	2	14	14	1	28	0	0	0	14	28	0	Fuzzers	1
1287	0.773368	tcp	http	FIN	10	8	842	1222	21.981773	62	252	7841.027832	11068.46973	2	2	85.838111	99.663711	4714.595086	140.811969	255	4294718197	258746967	255	0.206049	0.075721	0.130328	84	153	1	191	1	1	1	1	1	1	0	0	1	2	1	0	Exploits	1
1288	4.181346	tcp	pop3	FIN	20	20	958	3628	9.32714	62	252	1742.979492	6595.005859	7	8	220.041893	216.951266	16714.2672	464.584469	255	3171143582	2516396954	255	0.132175	0.059266	0.072909	48	181	0	0	1	1	1	1	1	2	0	0	0	1	1	0	Exploits	1
1289	28.213135	ospf	-	INT	20	0	1280	0	0.673445	254	0	344.803925	0	0	0	1484.90175	0	1831.332375	0	0	0	0	0	0	0	0	64	0	0	0	1	2	1	1	1	1	0	0	0	1	1	0	DoS	1
1290	0.279472	tcp	http	FIN	10	8	802	1216	60.828993	62	252	20667.54492	30457.43555	2	2	31.052444	32.163285	1575.933795	55.804148	255	559644564	3654797301	255	0.076326	0.020606	0.05572	80	152	1	204	1	1	1	1	1	1	0	0	1	1	2	0	DoS	1
1291	2.817478	tcp	http	FIN	180	34	227789	1472	75.599527	254	252	643196.5	4057.529541	87	1	15.605933	82.067852	1728.93609	93.084922	255	376508071	3755066201	255	0.21319	0.109236	0.103954	1265	43	1	0	2	1	1	1	1	1	0	0	1	2	1	0	Exploits	1
1292	28.213135	ospf	-	INT	20	0	1280	0	0.673445	254	0	344.803925	0	0	0	1484.90175	0	1831.332375	0	0	0	0	0	0	0	0	64	0	0	0	1	2	1	1	1	1	0	0	0	1	1	0	Exploits	1
1293	0.316627	tcp	http	FIN	12	26	902	27522	116.856745	62	252	20895.25	668648	2	11	28.784273	11.93396	1517.383264	1224.275912	255	925022844	3552841760	255	0.074759	0.017626	0.057133	75	1059	1	12987	1	1	1	1	1	1	0	0	1	7	2	0	Exploits	1
1294	2.445761	tcp	-	FIN	10	8	532	354	6.950802	254	252	1566.79248	1013.999329	2	1	256.939	338.222156	16274.05396	453.596375	255	2698413828	2158495437	255	0.156526	0.078205	0.078321	53	44	0	0	1	1	1	1	1	1	0	0	0	1	1	0	Shellcode	1
1295	0.789636	tcp	smtp	FIN	20	20	3034	1648	49.389844	254	252	29208.39453	15865.53809	7	8	41.55979	40.884367	2011.23269	49.432328	255	1197778614	3955252704	255	0.057273	0.008669	0.048604	152	82	0	0	1	1	1	1	1	1	0	0	0	1	1	0	DoS	1
1296	0.185184	tcp	http	FIN	10	6	744	268	81.000518	254	252	28944.18555	9676.862305	2	1	19.607556	31.938801	1049.012825	54.506844	255	66034537	2152556274	255	0.071275	0.025486	0.045789	74	45	1	0	1	1	1	1	1	1	0	0	1	11	1	0	Reconnaissance	1
1297	1.337131	tcp	-	FIN	12	10	1072	848	15.705267	254	252	5881.248535	4570.980469	3	2	118.738182	136.835563	6516.22497	254.966219	255	1039466661	3860271859	255	0.236109	0.105601	0.130508	89	85	0	0	1	1	1	1	1	1	0	0	0	1	1	0	Fuzzers	1
1298	0.000017	udp	-	INT	2	0	168	0	58823.52838	254	0	39529412	0	0	0	0.017	0	0	0	0	0	0	0	0	0	0	84	0	0	0	1	2	1	1	1	1	0	0	0	1	2	0	Reconnaissance	1
1299	0.912117	tcp	-	FIN	12	8	1068	758	20.830661	254	252	8586.618164	5823.814453	3	2	75.765455	120.445859	4121.3404	149.057672	255	2626462135	2185471034	255	0.142364	0.068986	0.073378	89	95	0	0	2	1	1	1	1	2	0	0	0	1	2	0	Fuzzers	1
1300	4.200221	tcp	http	FIN	10	8	994	354	4.047406	254	252	1704.672241	590.445129	2	1	466.691222	598.567875	31094.97706	994.167063	255	7720692	527065329	255	0.05959	0.009517	0.050073	99	44	1	0	1	1	1	1	1	1	0	0	1	5	1	0	Reconnaissance	1
1301	0.183415	tcp	http	FIN	10	10	794	4252	103.590221	62	252	31186.10938	166922.0156	2	2	20.379444	18.689222	1060.478112	1588.822471	255	1039979050	255391007	255	0.055983	0.011598	0.044385	79	425	1	1663	1	1	1	1	1	1	0	0	1	1	1	0	Exploits	1
1302	0.000009	udp	-	INT	2	0	168	0	111111.1072	254	0	74666664	0	0	0	0.009	0	0	0	0	0	0	0	0	0	0	84	0	0	0	2	2	1	1	1	1	0	0	0	1	2	0	Reconnaissance	1
1303	0.000004	udp	-	INT	2	0	168	0	250000.0006	254	0	168000000	0	0	0	0.004	0	0	0	0	0	0	0	0	0	0	84	0	0	0	1	2	1	1	1	1	0	0	0	1	2	0	Reconnaissance	1
1304	0.170019	tcp	-	FIN	12	6	804	268	99.988824	254	252	34678.47656	10539.99805	3	1	15.456273	31.823801	881.06532	62.078871	255	3961620508	715186688	255	0.050487	0.006433	0.044054	67	45	0	0	2	1	1	1	1	1	0	0	0	1	2	0	Exploits	1
1305	1.118793	tcp	http	FIN	10	8	972	354	15.194947	254	252	6256.742676	2216.674561	2	1	115.454556	144.141281	7313.485875	193.138578	255	728960270	3668838867	255	0.227221	0.109801	0.11742	97	44	1	0	2	1	1	1	1	1	0	0	1	2	1	0	Exploits	1
1306	0.271006	tcp	-	FIN	10	6	1688	268	55.34933	254	252	44869.85547	6612.399902	2	1	27.386889	48.398602	1420.138989	74.010375	255	3570175452	3986125894	255	0.077984	0.029004	0.04898	169	45	0	0	1	1	1	1	1	1	0	0	0	1	1	0	Exploits	1
1307	0.852869	tcp	pop3	FIN	24	52	1144	48212	87.938479	62	252	10289.97461	443538.25	7	24	37.08126	16.333078	1856.018993	1251.58127	255	2298111655	3765215695	255	0.051883	0.00549	0.046393	48	927	0	0	1	1	1	1	1	1	0	0	0	1	1	0	Exploits	1
1308	2.267489	tcp	http	FIN	10	8	1208	354	7.49728	254	252	3838.607422	1093.720825	2	1	251.943222	314.867437	15478.74332	503.204813	255	1599032932	425258768	255	0.14032	0.063047	0.077273	121	44	1	0	2	1	1	2	1	1	0	0	1	5	1	0	Exploits	1
1309	2.486436	tcp	http	FIN	10	8	814	354	6.837096	254	252	2358.395752	997.411621	2	1	276.270667	346.753156	17933.72897	697.886562	255	2942856519	864613128	255	0.179094	0.05853	0.120564	81	44	1	0	1	1	1	1	1	1	0	0	4	1	1	0	Exploits	1
1310	0.000003	sctp	-	INT	2	0	776	0	333333.3215	254	0	1034666624	0	0	0	0.003	0	0	0	0	0	0	0	0	0	0	388	0	0	0	1	2	1	1	1	1	0	0	0	1	1	0	Exploits	1
1311	2.486436	tcp	http	FIN	10	8	814	354	6.837096	254	252	2358.395752	997.411621	2	1	276.270667	346.753156	17933.72897	697.886562	255	2942856519	864613128	255	0.179094	0.05853	0.120564	81	44	1	0	2	1	1	2	1	1	0	0	4	2	1	0	Exploits	1
1312	0.439108	tcp	http	FIN	10	8	792	924	38.714848	62	252	12989.96973	14738.9707	2	2	48.789778	52.96943	2767.381725	105.289359	255	2883156187	288950535	255	0.12651	0.067544	0.058966	79	116	1	54	1	1	1	1	1	1	0	0	1	2	1	0	DoS	1
1313	1.838596	tcp	-	FIN	12	10	1072	816	11.421759	254	252	4277.176758	3198.092529	3	2	167.145097	188.873562	9346.430115	245.485391	255	3671702272	1664019449	255	0.226656	0.138078	0.088578	89	82	0	0	2	1	1	1	1	1	0	0	0	1	1	0	Fuzzers	1
1314	0.645896	tcp	-	FIN	10	8	564	354	26.320026	254	252	6292.034668	3839.627441	2	1	71.018667	89.62557	5450.164614	139.18425	255	3726010573	4201149525	255	0.06651	0.018509	0.048001	56	44	0	0	1	1	1	1	1	1	0	0	0	1	2	0	Reconnaissance	1
1315	0.000007	udp	-	INT	2	0	168	0	142857.1409	254	0	96000000	0	0	0	0.007	0	0	0	0	0	0	0	0	0	0	84	0	0	0	2	2	1	1	1	1	0	0	0	1	1	0	Reconnaissance	1
1316	2.439392	tcp	-	FIN	10	8	564	354	6.968949	254	252	1665.988892	1016.646729	2	1	292.159375	336.063	16720.90859	487.277938	255	3531119129	410344895	255	0.218638	0.086948	0.13169	56	44	0	0	3	1	1	1	1	1	0	0	0	1	1	0	Reconnaissance	1
1317	0.000009	udp	-	INT	2	0	168	0	111111.1072	254	0	74666664	0	0	0	0.009	0	0	0	0	0	0	0	0	0	0	84	0	0	0	1	2	1	1	1	1	0	0	0	1	1	0	Reconnaissance	1
1318	0.000004	udp	-	INT	2	0	168	0	250000.0006	254	0	168000000	0	0	0	0.004	0	0	0	0	0	0	0	0	0	0	84	0	0	0	2	2	1	1	1	2	0	0	0	1	1	0	Reconnaissance	1
1319	2.084823	tcp	-	FIN	10	8	912	354	8.15417	254	252	3150.387451	1189.549438	2	1	225.536111	277.615563	13291.57635	579.729563	255	3182209864	288373135	255	0.368788	0.141513	0.227275	91	44	0	0	3	1	1	1	1	1	0	0	0	1	3	0	Shellcode	1
1320	1.635059	tcp	-	FIN	12	10	1234	808	12.843573	254	252	5538.638184	3561.950928	3	2	163.492894	171.512219	9358.382193	278.968	255	1849837692	747476427	255	0.216355	0.091446	0.124909	103	81	0	0	2	1	1	2	1	1	0	0	0	2	1	0	Fuzzers	1
1321	0.191698	tcp	http	FIN	10	6	938	268	78.248078	254	252	35263.80078	9348.037109	2	1	19.574333	37.045801	1050.542439	62.94543	255	3086355652	3639443605	255	0.050863	0.00646	0.044403	94	45	1	0	2	1	1	1	1	1	0	0	1	1	1	0	Exploits	1
1322	0.624935	tcp	-	FIN	10	8	564	354	27.20283	254	252	6503.07666	3968.412842	2	1	69.437222	87.703	5404.02456	138.875344	255	2405617046	4061455863	255	0.05278	0.00694	0.04584	56	44	0	0	1	1	2	1	1	2	0	0	0	2	2	0	Reconnaissance	1
1323	0.905566	tcp	-	FIN	10	6	748	268	16.564227	254	252	5954.287109	1978.872925	2	1	113.19575	170.224203	143.882781	302.134	255	883251847	3387236850	255	0.139797	0.05387	0.085927	75	45	0	0	1	1	2	1	1	1	0	0	0	2	2	0	Shellcode	1
1324	0.501291	tcp	http	FIN	16	44	1090	50453	117.696114	62	252	16309.88867	786880.3125	2	20	33.419399	11.500023	1976.663369	1307.831883	255	3520178027	2808834921	255	0.05217	0.006065	0.046105	68	1147	1	24064	1	1	1	1	1	1	0	0	1	1	1	0	Exploits	1
1325	0.466699	ospf	-	INT	18	0	2858	0	36.426047	254	0	46282.50781	0	0	0	27.452883	0	32.106723	0	0	0	0	0	0	0	0	159	0	0	0	1	2	1	1	1	1	0	0	0	1	1	0	Fuzzers	1
1326	1.621626	tcp	-	FIN	12	10	994	854	12.949965	254	252	4499.187988	3793.723145	3	2	143.885188	162.949781	8809.014459	229.94525	255	1685911942	3370789326	255	0.247132	0.155075	0.092057	83	85	0	0	2	1	1	1	1	2	0	0	0	1	1	0	Fuzzers	1
1327	0.77353	tcp	pop3	FIN	20	22	968	4668	53.003762	62	252	9514.821289	46084.83203	7	9	40.712106	36.314716	1987.04461	1930.254925	255	842696447	3416489497	255	0.053522	0.006545	0.046977	48	212	0	0	1	1	1	1	1	1	0	0	0	1	1	0	Exploits	1
1328	1.661011	tcp	-	FIN	12	8	1362	770	11.438817	254	252	6015.613281	3246.21582	3	2	150.974185	217.736719	8897.702934	391.595875	255	676915102	498954909	255	0.288908	0.136845	0.152063	114	96	0	0	5	1	1	2	1	2	0	0	0	2	2	0	Fuzzers	1
1329	0.466699	ospf	-	INT	18	0	2858	0	36.426047	254	0	46282.50781	0	0	0	27.452883	0	32.106723	0	0	0	0	0	0	0	0	159	0	0	0	1	2	1	1	1	1	0	0	0	1	1	0	Reconnaissance	1
1330	1.122408	tcp	-	FIN	28	26	4110	3274	47.219904	254	252	28253.53906	22444.60156	11	11	41.570666	43.869199	2007.964443	55.498496	255	81524916	878541611	255	0.054735	0.007103	0.047632	147	126	0	0	1	1	1	1	1	1	0	0	0	1	1	0	Exploits	1
1331	1.170284	tcp	-	FIN	12	8	1046	722	16.235375	254	252	6555.67334	4320.318848	3	2	106.389456	147.253281	5497.061793	262.542531	255	3996141246	1094244545	255	0.249516	0.084956	0.16456	87	90	0	0	4	1	1	1	1	2	0	0	0	1	2	0	Fuzzers	1
1332	0.466699	ospf	-	INT	18	0	2858	0	36.426047	254	0	46282.50781	0	0	0	27.452883	0	32.106723	0	0	0	0	0	0	0	0	159	0	0	0	1	2	1	1	1	1	0	0	0	1	1	0	Reconnaissance	1
1333	0.000006	udp	-	INT	2	0	168	0	166666.6608	254	0	112000000	0	0	0	0.006	0	0	0	0	0	0	0	0	0	0	84	0	0	0	1	2	1	1	1	1	0	0	0	1	1	0	Reconnaissance	1
1334	0.000015	udp	-	INT	2	0	168	0	66666.66835	254	0	44800000	0	0	0	0.015	0	0	0	0	0	0	0	0	0	0	84	0	0	0	2	2	1	1	1	1	0	0	0	1	1	0	Reconnaissance	1
1335	0.466699	ospf	-	INT	18	0	2858	0	36.426047	254	0	46282.50781	0	0	0	27.452883	0	32.106723	0	0	0	0	0	0	0	0	159	0	0	0	1	2	1	1	1	1	0	0	0	1	1	0	Backdoor	1
1336	0.000004	udp	-	INT	2	0	168	0	250000.0006	254	0	168000000	0	0	0	0.004	0	0	0	0	0	0	0	0	0	0	84	0	0	0	1	2	1	1	1	1	0	0	0	1	1	0	Reconnaissance	1
1337	1.182288	tcp	-	FIN	10	8	994	354	14.378899	254	252	6056.053711	2097.627441	2	1	127.688667	161.838281	7077.179272	307.607781	255	991912647	3124554268	255	0.163567	0.049417	0.11415	99	44	0	0	4	1	1	1	1	3	0	0	0	1	3	0	Exploits	1
1338	0.466699	ospf	-	INT	18	0	2858	0	36.426047	254	0	46282.50781	0	0	0	27.452883	0	32.106723	0	0	0	0	0	0	0	0	159	0	0	0	1	2	1	1	1	1	0	0	0	1	1	0	DoS	1
1339	1.262079	tcp	-	FIN	12	8	1170	736	15.054525	254	252	6801.476074	4082.15332	3	2	112.154457	165.404719	5956.857912	261.718359	255	716993932	424117816	255	0.189073	0.104244	0.084829	98	92	0	0	5	1	2	1	1	3	0	0	0	1	4	0	Fuzzers	1
1340	0.430266	tcp	ftp-data	FIN	8	10	364	3754	39.510443	62	252	5931.214844	62826.25391	1	3	61.319571	46.692	4251.086697	3588.748666	255	1244771904	1007116802	255	0.060071	0.010029	0.050042	46	375	0	0	1	1	2	1	1	2	0	0	0	2	1	0	Exploits	1
1341	0.466699	ospf	-	INT	18	0	2858	0	36.426047	254	0	46282.50781	0	0	0	27.452883	0	32.106723	0	0	0	0	0	0	0	0	159	0	0	0	1	2	1	1	1	1	0	0	0	1	1	0	Exploits	1
1342	0.196218	tcp	-	FIN	10	8	694	546	86.638331	62	252	25481.86133	19488.52734	2	2	21.802	25.908572	1148.660538	44.922121	255	854501705	3782405361	255	0.027665	0.014136	0.013529	69	68	0	0	1	1	1	1	1	1	0	0	0	1	2	0	Exploits	1
1343	0.781823	tcp	-	FIN	12	8	1106	694	24.302176	254	252	10375.75	6221.356934	3	2	65.93627	94.110289	3434.713832	115.482195	255	913495856	2872099864	255	0.228014	0.12305	0.104964	92	87	0	0	5	1	1	1	1	3	0	0	0	1	4	0	Fuzzers	1
1344	0.466699	ospf	-	INT	18	0	2858	0	36.426047	254	0	46282.50781	0	0	0	27.452883	0	32.106723	0	0	0	0	0	0	0	0	159	0	0	0	1	2	1	1	1	1	0	0	0	1	1	0	Exploits	1
1345	1.211715	tcp	-	FIN	12	10	3030	818	17.330808	254	252	18340.94727	4865.830566	3	2	106.251909	121.718555	6255.136649	173.920344	255	2630585273	696147206	255	0.191741	0.116247	0.075494	253	82	0	0	3	1	1	1	1	2	0	0	0	1	2	0	Fuzzers	1
1346	0.895202	tcp	ftp	FIN	22	22	1166	1664	48.033853	62	252	9946.358398	14200.14746	7	9	42.628665	41.800382	2567.358577	3463.716359	255	1806651514	255863153	255	0.059374	0.009742	0.049632	53	76	0	0	1	1	4	1	1	2	1	1	0	2	1	0	Exploits	1
1347	1.123408	tcp	ftp	FIN	22	22	1182	1648	38.276389	62	252	8039.821777	11208.75098	7	9	53.495619	53.130999	2754.376322	3230.682427	255	1696303063	378006214	255	0.053368	0.006911	0.046457	54	75	0	0	1	1	2	1	1	2	1	1	0	2	1	0	Exploits	1
1348	1.00022	tcp	-	FIN	12	8	1038	770	18.995822	254	252	7614.325195	5390.814453	3	2	90.815003	131.451422	4566.491298	187.913156	255	297346422	1721631229	255	0.166657	0.080052	0.086605	87	96	0	0	5	1	1	1	1	2	0	0	0	3	2	0	Fuzzers	1
1349	0.493814	tcp	-	FIN	16	12	912	694	54.676458	254	252	13851.36914	10319.67481	5	4	32.4144	43.245547	1713.704186	57.882332	255	2698014019	3610959184	255	0.067351	0.018103	0.049248	57	58	0	0	8	1	4	2	1	7	0	0	0	3	7	0	Fuzzers	1
1350	0.000001	udp	-	INT	2	0	168	0	1000000.003	254	0	672000000	0	0	0	0.001	0	0	0	0	0	0	0	0	0	0	84	0	0	0	5	2	1	1	1	1	0	0	0	2	1	0	Reconnaissance	1
1351	0.301257	tcp	ftp-data	FIN	8	10	364	3754	56.430221	62	252	8471.171875	89730.6875	1	3	43.036714	30.334	2830.851185	2493.129076	255	632975636	3827408881	255	0.05517	0.023316	0.031854	46	375	0	0	1	1	4	1	1	2	0	0	0	2	1	0	Exploits	1
1352	2.496782	tcp	smtp	FIN	40	22	30611	1988	24.431448	62	252	95630.28906	6081.427734	17	8	64.02005	112.923523	4396.077338	130.649773	255	3909635156	1193880381	255	0.193242	0.124721	0.068521	765	90	0	0	1	1	1	1	1	1	0	0	0	2	1	0	Exploits	1
1353	0.437138	tcp	-	FIN	14	14	790	816	61.765393	254	252	13432.8291	13872.04981	4	5	33.626001	30.446692	1691.34546	1773.562909	255	2031011683	2999168182	255	0.074879	0.027186	0.047693	56	58	0	0	7	1	4	2	1	8	0	0	0	2	7	0	Fuzzers	1
1354	4.275689	tcp	ftp	FIN	24	22	1284	1644	10.524619	62	252	2303.254395	2937.538086	7	9	184.063868	199.414953	10579.88583	363.894281	255	686012810	65936760	255	0.161213	0.087965	0.073248	54	75	0	0	1	1	2	1	1	2	1	1	0	4	1	0	Exploits	1
1355	1.611452	tcp	-	FIN	46	208	2208	253632	157.001265	62	252	10723.24805	1253096	6	102	35.810045	7.647821	1801.895786	821.605243	255	2182526126	2828057509	255	0.064185	0.027713	0.036472	48	1219	0	0	1	1	1	1	1	1	0	0	0	1	1	0	Exploits	1
1356	2.716886	tcp	-	FIN	12	8	1042	696	6.9933	254	252	2814.987305	1793.22937	4	2	4686.442656	7032.1855	489690.6958	17622.054	255	2841999482	1672501128	255	0.165615	0.080174	0.085441	87	87	0	0	7	1	3	3	3	4	0	0	0	3	4	0	Fuzzers	1
1357	0.000011	udp	-	INT	2	0	2974	0	90909.0902	254	0	1081454592	0	0	0	0.011	0	0	0	0	0	0	0	0	0	0	1487	0	0	0	2	2	2	2	1	2	0	0	0	2	2	0	Fuzzers	1
1358	0.756327	tcp	-	FIN	10	8	564	354	22.477051	254	252	5373.337402	3279.005127	2	1	81.904222	101.46357	6173.134322	143.617453	255	350578347	603067314	255	0.061882	0.046077	0.015805	56	44	0	0	6	1	2	1	1	8	0	0	0	2	6	0	Reconnaissance	1
1359	3.896466	tcp	smtp	FIN	50	26	41473	2220	19.248211	62	252	83447.92188	4383.459473	22	8	79.499777	152.099516	5615.873074	182.02225	255	1982890398	3938248680	255	0.213932	0.093969	0.119963	829	85	0	0	1	1	1	1	1	1	0	0	0	1	1	0	Exploits	1
1360	0.000008	udp	-	INT	2	0	168	0	125000.0003	254	0	84000000	0	0	0	0.008	0	0	0	0	0	0	0	0	0	0	84	0	0	0	3	2	1	1	1	1	0	0	0	1	1	0	Reconnaissance	1
1361	0.598036	tcp	-	FIN	16	12	912	694	45.147784	254	252	11437.43848	8521.226562	5	4	38.868866	51.037453	1950.186772	63.098184	255	80582522	845920915	255	0.08	0.036618	0.043382	57	58	0	0	6	1	4	2	1	8	0	0	0	4	6	0	Fuzzers	1
1362	0.27811	tcp	http	FIN	32	10	32248	522	147.423683	254	252	898666	13519.83008	13	2	8.453613	30.095445	778.353913	52.38727	255	3168444959	2665844742	255	0.059854	0.007243	0.052611	1008	52	1	0	1	1	1	1	1	1	0	0	1	1	1	0	Exploits	1
1363	0.358975	tcp	http	FIN	12	6	3814	268	47.357059	254	252	77933.00781	4991.991211	3	1	31.793818	60.269	1861.939856	101.722805	255	3774634925	3695791734	255	0.105662	0.057621	0.048041	318	45	1	0	1	1	1	1	1	2	0	0	1	1	1	0	Exploits	1
1364	1.987385	tcp	-	FIN	12	10	1106	796	10.566649	254	252	4081.745605	2886.20459	3	2	174.235543	208.927219	12650.0177	293.244406	255	3828954160	3445522439	255	0.178743	0.107032	0.071711	92	80	0	0	4	1	2	2	2	2	0	0	0	4	2	0	Fuzzers	1
1365	1.188601	tcp	smtp	FIN	20	20	3522	1700	32.811683	62	252	22520.59375	10869.92188	7	8	62.557945	58.451156	3272.773793	87.436883	255	2152174418	939682529	255	0.099425	0.039283	0.060142	176	85	0	0	1	1	1	1	1	1	0	0	0	1	1	0	Exploits	1
1366	0.456046	tcp	ftp	FIN	14	12	1382	842	54.819033	254	252	22524.04492	13542.49414	4	4	33.865385	40.84509	1807.279886	50.204062	255	24488391	765944534	255	0.05384	0.006744	0.047096	99	70	0	0	1	1	1	1	1	1	0	0	0	1	1	0	DoS	1
1367	1.218422	tcp	-	FIN	12	10	3030	842	17.235407	254	252	18239.98438	4976.928711	3	2	105.689729	128.020219	6004.576564	223.702328	255	637361862	2696051786	255	0.171705	0.066239	0.105466	253	84	0	0	3	1	2	2	2	3	0	0	0	3	3	0	Fuzzers	1
1368	2.120996	tcp	-	FIN	14	10	5158	784	10.843962	254	252	18066.98438	2662.899902	4	2	160.048617	219.442781	11801.29657	309.039	255	3198336463	687707077	255	0.230985	0.146002	0.084983	368	78	0	0	3	1	1	1	1	2	0	0	0	1	2	0	Fuzzers	1
1369	0.000003	udp	-	INT	2	0	282	0	333333.3215	254	0	376000000	0	0	0	0.003	0	0	0	0	0	0	0	0	0	0	141	0	0	0	37	2	15	15	1	37	0	0	0	15	37	0	Fuzzers	1
1370	0.218317	tcp	http	FIN	10	6	892	268	68.707429	254	252	29425.10156	8208.248047	2	1	21.49	40.559199	1154.35584	64.998133	255	2252959886	1322156609	255	0.076709	0.015515	0.061194	89	45	1	0	2	1	1	1	1	1	0	0	1	1	1	0	Reconnaissance	1
1371	1.706429	tcp	http	FIN	10	10	826	2464	11.134363	62	252	3487.98584	10398.32324	2	2	189.525	173.500109	10404.15081	265.440906	255	4362606	1729982123	255	0.315608	0.144923	0.170685	83	246	1	771	2	1	1	1	1	1	0	0	1	3	1	0	Exploits	1
1372	0.226867	tcp	http	FIN	10	6	1044	268	66.118032	254	252	33147.17188	7898.900879	2	1	22.38	42.398	1245.161774	67.217672	255	1376381347	1230858449	255	0.036022	0.014869	0.021153	104	45	1	0	2	1	1	1	1	1	0	0	1	7	1	0	Exploits	1
1373	0.241761	tcp	http	FIN	10	8	924	1036	70.31738	62	252	27531.32227	30013.11133	2	2	30.220125	32.727428	1454.448996	51.071781	255	3566621779	1991550343	255	0.056469	0.011804	0.044665	92	130	1	99	2	1	2	2	1	2	0	0	1	2	2	0	Exploits	1
1374	1.496633	tcp	-	FIN	12	10	1106	822	14.031496	254	252	5420.166504	3955.54541	3	2	135.971551	146.796781	7708.034147	213.876313	255	713450823	3647820072	255	0.336783	0.175454	0.161329	92	82	0	0	2	1	1	1	1	2	0	0	0	1	2	0	Fuzzers	1
1375	0.00001	udp	-	INT	2	0	1712	0	100000.0025	254	0	684800000	0	0	0	0.01	0	0	0	0	0	0	0	0	0	0	856	0	0	0	39	2	6	6	1	39	0	0	0	7	39	0	Fuzzers	1
1376	0.000004	udp	-	INT	2	0	168	0	250000.0006	254	0	168000000	0	0	0	0.004	0	0	0	0	0	0	0	0	0	0	84	0	0	0	2	2	1	1	1	1	0	0	0	4	1	0	Reconnaissance	1
1377	1.916194	tcp	-	FIN	12	10	3030	844	10.959225	254	252	11597.99121	3172.956543	3	2	174.199455	196.236781	9364.609304	314.430656	255	567835189	3450490034	255	0.234494	0.149328	0.085166	253	84	0	0	3	1	2	2	2	2	0	0	0	3	2	0	Fuzzers	1
1378	0.00001	udp	-	INT	2	0	818	0	100000.0025	254	0	327200000	0	0	0	0.01	0	0	0	0	0	0	0	0	0	0	409	0	0	0	39	2	14	14	1	39	0	0	0	14	39	0	Fuzzers	1
1379	0.358503	tcp	ftp-data	FIN	8	16	364	12934	64.155667	62	252	7118.489746	270591.875	1	6	51.214715	22.926667	3423.530138	2518.335945	255	2446745785	741342716	255	0.064026	0.011056	0.05297	46	808	0	0	1	1	2	1	1	2	0	0	0	2	1	0	Exploits	1
1380	0.000004	udp	-	INT	2	0	168	0	250000.0006	254	0	168000000	0	0	0	0.004	0	0	0	0	0	0	0	0	0	0	84	0	0	0	1	2	1	1	1	1	0	0	0	2	3	0	Reconnaissance	1
1381	0.000004	udp	-	INT	2	0	1626	0	250000.0006	254	0	1626000000	0	0	0	0.004	0	0	0	0	0	0	0	0	0	0	813	0	0	0	39	2	15	15	1	39	0	0	0	15	39	0	Fuzzers	1
1382	0.391613	tcp	ftp-data	FIN	8	8	364	1328	38.30312	62	252	6516.637695	23737.7207	1	2	55.944713	53.433145	3844.834773	111.001211	255	1178293625	1963082207	255	0.062902	0.016902	0.046	46	166	0	0	1	1	2	1	1	2	0	0	0	2	1	0	Exploits	1
1383	3.691932	tcp	-	FIN	18	22	1038	7214	10.563575	62	252	2125.716309	14923.35156	6	9	217.172471	168.771662	11716.63849	10067.80728	255	1908487278	2450279325	255	0.215733	0.099417	0.116316	58	328	0	0	1	1	1	1	1	1	0	0	0	1	1	0	Exploits	1
1384	0.921987	ospf	-	INT	20	0	1280	0	20.607666	254	0	10551.125	0	0	0	48.525633	0	52.253805	0	0	0	0	0	0	0	0	64	0	0	0	1	2	1	1	1	2	0	0	0	1	1	0	DoS	1
1385	0.166719	tcp	http	FIN	14	6	7644	268	113.964212	62	252	340597.0313	10748.625	4	1	11.734	31.988199	792.766188	53.78702	255	2389905477	311599904	255	0.051169	0.006775	0.044394	546	45	1	0	2	1	1	1	1	2	0	0	1	1	2	0	Exploits	1
1386	0.921987	ospf	-	INT	20	0	1280	0	20.607666	254	0	10551.125	0	0	0	48.525633	0	52.253805	0	0	0	0	0	0	0	0	64	0	0	0	1	2	1	1	1	2	0	0	0	1	1	0	Exploits	1
1387	4.4054	tcp	pop3	FIN	22	32	1060	19608	12.03069	62	252	1837.744629	34495.84766	7	14	209.757146	137.590806	15600.71336	12340.17931	255	3207541756	4140475328	255	0.299677	0.140084	0.159593	48	613	0	0	1	1	1	1	1	1	0	0	0	3	1	0	Exploits	1
1388	0.921987	ospf	-	INT	20	0	1280	0	20.607666	254	0	10551.125	0	0	0	48.525633	0	52.253805	0	0	0	0	0	0	0	0	64	0	0	0	1	2	1	1	1	2	0	0	0	1	1	0	Exploits	1
1389	3.089554	tcp	-	FIN	20	38	1100	32402	18.449264	62	252	2705.89209	81694.64063	6	17	162.608112	79.328461	10675.94153	7177.17765	255	3125483353	3187014755	255	0.225251	0.135392	0.089859	55	853	0	0	3	1	1	1	1	1	0	0	0	3	1	0	Exploits	1
1390	0.22195	tcp	http	FIN	10	10	792	4252	85.604868	62	252	25699.48242	137940.9844	2	2	24.661111	23.872556	1173.478165	1712.22453	255	423436491	529545234	255	0.050886	0.006343	0.044543	79	425	1	1663	1	1	1	1	1	1	0	0	1	1	1	0	Exploits	1
1391	0.000011	udp	-	INT	2	0	754	0	90909.0902	254	0	274181824	0	0	0	0.011	0	0	0	0	0	0	0	0	0	0	377	0	0	0	43	2	10	10	2	40	0	0	0	10	39	0	Fuzzers	1
1392	0.180037	tcp	-	FIN	10	6	992	268	83.316204	254	252	39680.73047	9953.508789	2	1	18.491444	34.637398	986.776819	59.195352	255	432575385	3675888476	255	0.051923	0.006838	0.045085	99	45	0	0	2	1	1	1	1	1	0	0	0	1	1	0	Exploits	1
1393	0.000009	sctp	-	INT	2	0	104	0	111111.1072	254	0	46222220	0	0	0	0.009	0	0	0	0	0	0	0	0	0	0	52	0	0	0	1	2	2	1	1	2	0	0	0	1	1	0	Fuzzers	1
1394	1.198067	tcp	ftp	FIN	22	22	1182	1652	35.891149	62	252	7538.810547	10530.2959	7	9	57.050808	56.658285	3065.124751	3643.913097	255	2349896083	3679678605	255	0.05356	0.007572	0.045988	54	75	0	0	1	1	1	1	1	1	1	1	0	2	1	0	Exploits	1
1395	0.000009	sctp	-	INT	2	0	104	0	111111.1072	254	0	46222220	0	0	0	0.009	0	0	0	0	0	0	0	0	0	0	52	0	0	0	1	2	2	1	1	2	0	0	0	1	1	0	Analysis	1
1396	28.213135	ospf	-	INT	20	0	1280	0	0.673445	254	0	344.803925	0	0	0	1484.90175	0	1831.332375	0	0	0	0	0	0	0	0	64	0	0	0	1	2	1	1	1	1	0	0	0	1	1	0	Reconnaissance	1
1397	1.198067	tcp	ftp	FIN	22	22	1182	1652	35.891149	62	252	7538.810547	10530.2959	7	9	57.050808	56.658285	3065.124751	3643.913097	255	2349896083	3679678605	255	0.05356	0.007572	0.045988	54	75	0	0	1	1	1	1	1	1	1	1	0	2	1	0	Exploits	1
1398	28.213135	ospf	-	INT	20	0	1280	0	0.673445	254	0	344.803925	0	0	0	1484.90175	0	1831.332375	0	0	0	0	0	0	0	0	64	0	0	0	1	2	1	1	1	1	0	0	0	1	1	0	Exploits	1
1399	0.000009	sctp	-	INT	2	0	104	0	111111.1072	254	0	46222220	0	0	0	0.009	0	0	0	0	0	0	0	0	0	0	52	0	0	0	1	2	2	1	1	2	0	0	0	1	1	0	DoS	1
1400	0.409455	tcp	-	FIN	10	8	910	354	41.518604	254	252	16001.75879	6056.831543	2	1	43.740667	51.586145	3041.43929	107.477344	255	2629079040	3506363973	255	0.102197	0.048346	0.053851	91	44	0	0	3	1	2	2	1	2	0	0	0	2	2	0	Exploits	1
1401	28.213135	ospf	-	INT	20	0	1280	0	0.673445	254	0	344.803925	0	0	0	1484.90175	0	1831.332375	0	0	0	0	0	0	0	0	64	0	0	0	1	2	1	1	1	1	0	0	0	1	1	0	Exploits	1
1402	0.000009	sctp	-	INT	2	0	104	0	111111.1072	254	0	46222220	0	0	0	0.009	0	0	0	0	0	0	0	0	0	0	52	0	0	0	1	2	2	1	1	2	0	0	0	1	1	0	DoS	1
1403	0.000013	udp	-	INT	2	0	168	0	76923.07779	254	0	51692308	0	0	0	0.013	0	0	0	0	0	0	0	0	0	0	84	0	0	0	2	2	1	1	1	1	0	0	0	1	2	0	Reconnaissance	1
1404	0.667227	tcp	-	FIN	10	8	564	354	25.478584	254	252	6090.880371	3716.875732	2	1	74.136333	94.291711	5479.754349	136.589687	255	717447585	321872709	255	0.050702	0.006503	0.044199	56	44	0	0	1	1	1	1	1	1	0	0	0	1	2	0	Reconnaissance	1
1405	0.000009	sctp	-	INT	2	0	104	0	111111.1072	254	0	46222220	0	0	0	0.009	0	0	0	0	0	0	0	0	0	0	52	0	0	0	1	2	2	1	1	2	0	0	0	1	1	0	DoS	1
1406	0.632005	tcp	-	FIN	10	8	564	354	26.898522	254	252	6430.329102	3924.019775	2	1	69.670222	89.00643	5473.574793	138.524781	255	482094206	2381022917	255	0.05458	0.008942	0.045638	56	44	0	0	2	1	1	1	1	1	0	0	0	1	2	0	Reconnaissance	1
1407	0.454618	tcp	http	FIN	20	76	1228	94630	208.966646	62	252	20535.92188	1643313.75	2	36	23.927264	5.923253	1200.24707	738.853317	255	3645453803	3543698212	255	0.053313	0.006473	0.04684	61	1245	1	45524	2	1	1	1	1	1	0	0	1	1	2	0	Exploits	1
1408	0.000009	sctp	-	INT	2	0	104	0	111111.1072	254	0	46222220	0	0	0	0.009	0	0	0	0	0	0	0	0	0	0	52	0	0	0	1	2	2	1	1	2	0	0	0	1	1	0	Exploits	1
1409	0.273428	tcp	http	FIN	10	8	810	1598	62.17359	62	252	21329.19922	40932.16406	2	2	30.380889	35.798145	1659.771693	58.746977	255	1852221892	1413677582	255	0.033903	0.015914	0.017989	81	200	1	386	1	1	1	1	1	1	0	0	1	1	1	0	Exploits	1
1410	0.276865	tcp	http	FIN	10	8	822	1178	61.401765	62	252	21382.26172	29790.69141	2	2	30.762778	38.39543	1520.607394	54.320402	255	3767796462	1679679376	255	0.055103	0.007391	0.047712	82	147	1	168	2	1	1	1	1	1	0	0	1	1	1	0	Exploits	1
1411	0.000009	sctp	-	INT	2	0	104	0	111111.1072	254	0	46222220	0	0	0	0.009	0	0	0	0	0	0	0	0	0	0	52	0	0	0	1	2	2	1	1	2	0	0	0	1	1	0	Exploits	1
1412	0.184883	tcp	http	FIN	10	6	984	268	81.132393	254	252	38337.76172	9692.616211	2	1	19.028444	35.557801	1018.708585	60.846145	255	1633491240	3004818125	255	0.051288	0.007091	0.044197	98	45	1	0	1	1	1	1	1	1	0	0	1	1	1	0	Exploits	1
1413	0.000009	gre	-	INT	2	0	156	0	111111.1072	254	0	69333328	0	0	0	0.009	0	0	0	0	0	0	0	0	0	0	78	0	0	0	1	2	1	1	1	63	0	0	0	1	1	0	Reconnaissance	1
1414	0.335764	tcp	-	FIN	12	10	2484	443	62.543931	254	252	54252.39453	9506.677734	3	3	30.524	34.674891	1627.691549	50.611051	255	76719694	4155280783	255	0.025961	0.013652	0.012309	207	44	0	0	2	1	1	1	1	1	0	0	0	1	1	0	Exploits	1
1415	0.867884	tcp	smtp	FIN	52	24	44141	1800	86.417081	62	252	399067.1563	15900.74316	23	8	17.017334	37.211695	1259.24266	44.47959	255	607551467	3518224743	255	0.056525	0.008483	0.048042	849	75	0	0	1	1	1	1	1	1	0	0	0	1	1	0	DoS	1
1416	0.000009	gre	-	INT	2	0	156	0	111111.1072	254	0	69333328	0	0	0	0.009	0	0	0	0	0	0	0	0	0	0	78	0	0	0	1	2	1	1	1	63	0	0	0	1	1	0	Exploits	1
1417	0.625131	tcp	-	FIN	10	8	564	354	27.1943	254	252	6501.037109	3967.168457	2	1	68.964667	86.765	5425.361864	135.517266	255	157792365	1940460459	255	0.063672	0.017767	0.045905	56	44	0	0	1	1	1	1	1	1	0	0	0	1	1	0	Reconnaissance	1
1418	0.000013	udp	-	INT	2	0	120	0	76923.07779	254	0	36923076	0	0	0	0.013	0	0	0	0	0	0	0	0	0	0	60	0	0	0	1	2	1	1	1	1	0	0	0	1	1	0	Shellcode	1
1419	0.000009	gre	-	INT	2	0	156	0	111111.1072	254	0	69333328	0	0	0	0.009	0	0	0	0	0	0	0	0	0	0	78	0	0	0	1	2	1	1	1	63	0	0	0	1	1	0	Exploits	1
1420	0.637268	tcp	-	FIN	10	8	564	354	26.676374	254	252	6377.222656	3891.612305	2	1	70.258222	87.712289	5384.905084	135.743219	255	526819039	1410356683	255	0.043956	0.023267	0.020689	56	44	0	0	2	1	1	1	1	1	0	0	0	2	1	0	Reconnaissance	1
1421	0.481439	tcp	http	FIN	10	10	896	1268	39.465021	62	252	13409.79883	18976.44336	2	2	53.493222	48.114555	3470.862194	96.731719	255	952727396	162753676	255	0.092998	0.047645	0.045353	90	127	1	189	1	1	1	1	1	1	0	0	1	2	1	0	Exploits	1
1422	0.01272	udp	-	CON	2	2	76	130	235.849057	254	60	23899.37109	40880.50391	0	0	0.009	0.003	0	0	0	0	0	0	0	0	0	38	65	0	0	1	0	1	1	1	1	0	0	0	1	1	0	Backdoor	1
1423	0.000009	gre	-	INT	2	0	156	0	111111.1072	254	0	69333328	0	0	0	0.009	0	0	0	0	0	0	0	0	0	0	78	0	0	0	1	2	1	1	1	63	0	0	0	1	1	0	Exploits	1
1424	1.267629	tcp	-	FIN	10	8	564	354	13.410864	254	252	3205.985352	1956.408325	2	1	139.22	177.038	11590.96755	299.805437	255	2442231990	3043927511	255	0.073417	0.028354	0.045063	56	44	0	0	4	1	1	1	1	2	0	0	0	1	4	0	Reconnaissance	1
1425	43.982441	tcp	-	FIN	28	28	1568	1528	1.250499	254	252	275.018829	268.106995	16	10	1628.979295	1626.471125	258304.9003	8014.3895	255	4222814469	2282107141	255	0.094898	0.048388	0.04651	56	55	0	0	4	1	2	2	2	4	0	0	0	2	4	0	Fuzzers	1
1426	0.000003	sctp	-	INT	2	0	776	0	333333.3215	254	0	1034666624	0	0	0	0.003	0	0	0	0	0	0	0	0	0	0	388	0	0	0	1	2	1	1	1	1	0	0	0	1	1	0	DoS	1
1427	0.000003	sctp	-	INT	2	0	776	0	333333.3215	254	0	1034666624	0	0	0	0.003	0	0	0	0	0	0	0	0	0	0	388	0	0	0	1	2	1	1	1	1	0	0	0	1	1	0	DoS	1
1428	0.737188	tcp	smtp	FIN	38	22	30722	1880	80.03386	62	252	324628.1875	19479.42773	16	8	19.924	33.354953	1341.894526	40.367789	255	2765207287	4148996508	255	0.058783	0.035937	0.022846	808	85	0	0	1	1	1	1	1	1	0	0	0	1	1	0	Exploits	1
1429	0.22943	tcp	http	FIN	10	8	874	2450	74.096673	62	252	27441.91992	74759.1875	2	2	25.492222	30.881143	1373.675152	55.07568	255	3568592487	389313084	255	0.055199	0.007567	0.047632	87	306	1	803	6	1	2	2	2	2	0	0	4	2	4	0	Exploits	1
1430	0.000003	sctp	-	INT	2	0	776	0	333333.3215	254	0	1034666624	0	0	0	0.003	0	0	0	0	0	0	0	0	0	0	388	0	0	0	1	2	1	1	1	1	0	0	0	1	1	0	Exploits	1
1431	0.151393	tcp	-	FIN	14	6	6648	268	125.501182	254	252	326250.2188	11836.74316	4	1	9.87077	29.0966	688.079179	45.040352	255	984778738	1864463045	255	0.05003	0.005894	0.044136	475	45	0	0	2	1	1	1	1	3	0	0	0	1	1	0	Exploits	1
1432	0.211615	tcp	http	FIN	10	6	1000	268	70.883445	254	252	34024.05469	8468.208984	2	1	20.021222	31.2434	1084.763774	42.821852	255	1490656207	3669348195	255	0.080088	0.055379	0.024709	100	45	1	0	1	1	1	1	1	1	0	0	1	1	1	0	DoS	1
1433	1.004505	tcp	smtp	FIN	22	20	3933	1820	40.816122	62	252	29905.27539	13769.96582	8	8	47.833572	52.011422	2738.964116	87.829484	255	3562262905	2071156570	255	0.076652	0.014548	0.062104	179	91	0	0	1	1	1	1	1	1	0	0	0	1	1	0	Exploits	1
1434	0.188916	tcp	http	FIN	10	6	892	268	79.400369	254	252	34004.53125	9485.697266	2	1	19.347444	35.322801	1036.643556	60.368301	255	2114584171	1167486034	255	0.059222	0.012287	0.046935	89	45	1	0	5	1	1	1	1	1	0	0	1	1	3	0	Exploits	1
1435	1.105381	tcp	smtp	FIN	24	20	4529	1718	38.900614	254	252	31417.2207	11818.54883	9	8	48.054523	56.963844	2460.778262	64.716523	255	3954481836	2864337011	255	0.056075	0.023065	0.03301	189	86	0	0	1	1	1	1	1	1	0	0	0	1	1	0	DoS	1
1436	0.000008	udp	-	INT	2	0	168	0	125000.0003	254	0	84000000	0	0	0	0.008	0	0	0	0	0	0	0	0	0	0	84	0	0	0	1	2	1	1	1	1	0	0	0	1	2	0	Reconnaissance	1
1437	0.445242	tcp	http	FIN	10	8	1200	354	38.181484	254	252	19405.17773	5570.004883	2	1	48.168222	56.731855	3513.240576	105.014	255	3737867290	3526920800	255	0.095376	0.04811	0.047266	120	44	1	0	5	1	1	1	1	2	0	0	1	1	2	0	DoS	1
1438	0.873946	tcp	-	FIN	14	12	786	678	28.605886	254	252	6682.334961	5693.715332	4	4	67.226618	73.787547	3388.873185	91.787602	255	4232086814	192090398	255	0.131197	0.061664	0.069533	56	57	0	0	5	1	1	1	1	4	0	0	0	2	5	0	Fuzzers	1
1439	0.185925	tcp	-	FIN	10	6	1016	268	80.67769	254	252	39370.71094	9638.294922	2	1	19.380333	35.706602	1042.113304	62.475535	255	925929939	600738116	255	0.052611	0.007369	0.045242	102	45	0	0	1	1	1	1	1	1	0	0	0	1	1	0	Exploits	1
1440	0.286192	tcp	http	FIN	10	8	796	3188	59.400682	62	252	20042.48828	77989.60156	2	2	31.799111	39.58	1540.770348	61.379211	255	1095908793	539284194	255	0.055677	0.008391	0.047286	80	399	1	1188	5	1	1	1	1	1	0	0	1	1	1	0	Exploits	1
1441	0.831168	tcp	-	FIN	10	8	564	354	20.453146	254	252	4889.504883	2983.75293	2	1	89.736333	112.881859	6642.777722	157.567781	255	1891507577	1941092463	255	0.101824	0.040987	0.060837	56	44	0	0	6	1	2	1	1	5	0	0	0	2	5	0	Reconnaissance	1
1442	0.198743	tcp	http	FIN	10	6	926	268	75.474356	254	252	33570.99219	9016.669922	2	1	20.335222	37.009602	1083.21533	62.373922	255	4104722690	2379684936	255	0.059217	0.013693	0.045524	93	45	1	0	1	1	1	1	1	1	0	0	1	1	1	0	Exploits	1
1443	0.271963	tcp	http	FIN	10	8	804	1352	62.508503	62	252	21297.01367	34798.85156	2	2	30.218111	34.676145	1559.977701	58.105664	255	2103922486	934280011	255	0.065345	0.010599	0.054746	80	169	1	249	2	1	2	2	1	3	0	0	1	2	2	0	Exploits	1
1444	1.062568	tcp	-	FIN	14	14	782	764	25.41014	254	252	5473.532227	5345.540527	4	4	81.735998	74.104617	4769.238352	102.163805	255	2331678163	2182201648	255	0.11	0.050156	0.059844	56	55	0	0	5	1	1	1	1	5	0	0	0	2	5	0	Fuzzers	1
1445	0.624345	tcp	http	FIN	10	10	834	1434	30.431892	62	252	9622.884766	16542.13672	2	2	69.266222	63.014332	4433.943582	101.358734	255	2925418898	3121601941	255	0.116472	0.057213	0.059259	83	143	1	251	2	1	1	1	1	1	0	0	1	1	1	0	Exploits	1
1446	0.000009	udp	-	INT	2	0	168	0	111111.1072	254	0	74666664	0	0	0	0.009	0	0	0	0	0	0	0	0	0	0	84	0	0	0	2	2	1	1	1	1	0	0	0	1	1	0	Reconnaissance	1
1447	0.000004	udp	-	INT	2	0	416	0	250000.0006	254	0	416000000	0	0	0	0.004	0	0	0	0	0	0	0	0	0	0	208	0	0	0	1	2	1	1	1	1	0	0	0	1	1	0	Shellcode	1
1448	0.381853	tcp	http	FIN	12	8	1302	1166	49.757366	254	252	25014.86133	21390.42969	3	2	32.387727	53.209145	1637.584446	69.59543	255	677074465	3198133852	255	0.05618	0.009374	0.046806	109	146	1	109	1	1	1	1	1	1	0	0	1	1	2	0	Exploits	1
1449	0.000008	udp	-	INT	2	0	168	0	125000.0003	254	0	84000000	0	0	0	0.008	0	0	0	0	0	0	0	0	0	0	84	0	0	0	2	2	1	1	1	1	0	0	0	1	1	0	Reconnaissance	1
1450	0.898216	tcp	-	FIN	14	12	794	678	27.832949	254	252	6573.029297	5539.870117	4	4	69.093536	75.835367	3900.710956	101.809133	255	980203552	2213790954	255	0.109305	0.063387	0.045918	57	57	0	0	4	1	1	1	1	4	0	0	0	1	4	0	Fuzzers	1
1451	2.406619	tcp	-	FIN	44	42	11002	9292	35.319258	62	252	35741.42578	30153.50586	19	18	55.967883	57.357098	2904.654272	72.642797	255	3528704295	2757902157	255	0.109033	0.054337	0.054696	250	221	0	0	1	1	1	1	1	1	0	0	0	1	1	0	Exploits	1
1452	1.125113	tcp	-	FIN	28	26	4994	3330	47.106379	254	252	34243.67188	22767.49023	11	11	41.670852	44.695359	1988.047462	53.256902	255	766176082	1279212520	255	0.051791	0.006926	0.044865	178	128	0	0	1	1	1	1	1	1	0	0	0	1	1	0	Exploits	1
1453	0.233834	tcp	-	FIN	10	6	2412	268	64.148071	254	252	74274.91406	7663.556152	2	1	23.652889	43.047	1207.434731	66.231516	255	2000315043	2595028687	255	0.071946	0.01859	0.053356	241	45	0	0	2	1	1	1	1	1	0	0	0	1	1	0	Exploits	1
1454	0.672711	tcp	-	FIN	14	12	794	678	37.16306	254	252	8776.428711	7396.935547	4	4	51.746999	53.25891	2597.157348	76.303984	255	1807205885	916184168	255	0.11696	0.06627	0.05069	57	57	0	0	4	1	1	1	1	4	0	0	0	1	4	0	Fuzzers	1
1455	0.305556	tcp	http	FIN	12	10	3236	3734	68.727173	254	252	77681.34375	87996.96094	3	3	27.777819	36.22075	1415.840475	46.985531	255	152194462	3610323760	255	0.027442	0.015069	0.012373	270	373	1	879	1	1	1	1	1	1	0	0	1	1	1	0	Exploits	1
1456	0.214627	tcp	http	FIN	10	6	954	268	69.888691	254	252	32018.33984	8349.369141	2	1	20.010667	38.636398	1043.378374	53.86007	255	3852277805	3376466784	255	0.074122	0.021435	0.052687	95	45	1	0	1	1	1	1	1	1	0	0	1	1	1	0	Exploits	1
1457	0.466699	ospf	-	INT	18	0	2858	0	36.426047	254	0	46282.50781	0	0	0	27.452883	0	32.106723	0	0	0	0	0	0	0	0	159	0	0	0	1	2	1	1	1	1	0	0	0	1	1	0	Exploits	1
1458	1.404769	tcp	smtp	FIN	44	24	37126	1880	47.694676	62	252	206627.5781	10262.18555	19	8	32.669047	56.165176	2223.568592	66.40907	255	655442289	538506321	255	0.154871	0.11232	0.042551	844	78	0	0	1	1	1	1	1	1	0	0	0	2	2	0	Exploits	1
1459	0.435071	tcp	http	FIN	10	8	848	1744	39.074083	62	252	14048.28223	28059.78906	2	2	48.341222	54.519145	2592.159131	71.246703	255	4045272915	2408551743	255	0.094783	0.052711	0.042072	85	218	1	444	1	1	1	1	1	1	0	0	1	2	1	0	Exploits	1
1460	0.466699	ospf	-	INT	18	0	2858	0	36.426047	254	0	46282.50781	0	0	0	27.452883	0	32.106723	0	0	0	0	0	0	0	0	159	0	0	0	1	2	1	1	1	1	0	0	0	1	1	0	Exploits	1
1461	0.531148	tcp	http	FIN	14	32	958	34588	84.722146	62	252	13404.92676	504687.9375	2	14	40.857538	14.403096	2301.890486	1473.910513	255	1628769274	4267193861	255	0.12252	0.084149	0.038371	68	1081	1	16384	2	1	2	2	1	2	0	0	1	2	3	0	Exploits	1
1462	0.185063	tcp	http	FIN	10	6	1474	268	81.053477	254	252	57364.24609	9683.188477	2	1	20.562556	34.446602	1064.846721	66.232602	255	1545257395	4158580161	255	0.054053	0.006823	0.04723	147	45	1	0	2	1	1	1	1	1	0	0	1	1	1	0	Exploits	1
1463	1.383811	tcp	-	FIN	30	102	1514	115194	94.666107	62	252	8463.583984	659425.3125	6	49	47.717621	13.208426	2311.952384	1209.707797	255	82537482	488425374	255	0.105976	0.048688	0.057288	50	1129	0	0	7	1	1	1	1	1	0	0	0	3	1	0	Exploits	1
1464	0.000023	udp	-	INT	3	0	3022	0	86956.51981	254	0	700869568	0	0	0	0.018	0	0	0	0	0	0	0	0	0	0	1007	0	0	0	2	2	2	2	1	2	0	0	0	2	2	0	Fuzzers	1
1465	0.287192	tcp	http	FIN	10	6	888	268	52.229869	254	252	22284.74414	6239.728516	2	1	29.733667	49.552602	1523.27619	72.518383	255	2383278622	69107497	255	0.103561	0.039422	0.064139	89	45	1	0	1	1	1	1	1	1	0	0	1	1	1	0	DoS	1
1466	0.867751	tcp	smtp	FIN	30	20	13825	1720	56.467811	62	252	123215.0703	15064.22949	12	8	29.922447	44.934949	1742.146479	53.03384	255	2918564014	1719000224	255	0.059907	0.0077	0.052207	461	86	0	0	1	1	1	1	1	2	0	0	0	1	1	0	Exploits	1
1467	0.450211	tcp	http	FIN	18	62	1104	76465	175.473283	62	252	18533.5332	1336831	2	29	26.483	6.868049	1385.793622	818.644884	255	1086147411	2317687410	255	0.041784	0.025603	0.016181	61	1233	1	36746	2	1	2	1	1	1	0	0	1	1	2	0	Exploits	1
1468	1.470304	tcp	smtp	FIN	34	22	19789	1844	37.40723	254	252	104506.2813	9581.691406	14	8	44.554667	64.142285	2651.25616	73.68018	255	2299784520	713041849	255	0.190329	0.102956	0.087373	582	84	0	0	1	1	2	1	1	1	0	0	0	1	1	0	DoS	1
1469	0.424927	tcp	http	FIN	16	50	1076	58619	152.967452	62	252	18996.20508	1081541.125	2	23	28.328466	8.503143	1500.19242	1040.753892	255	1362542613	570903111	255	0.051671	0.00752	0.044151	67	1172	1	28026	3	1	1	1	1	2	0	0	1	1	2	0	DoS	1
1470	0.393427	tcp	http	FIN	10	8	870	354	43.210048	254	252	15921.63184	6303.583496	2	1	42.218889	54.34943	2918.337136	118.195211	255	1012520167	4262763986	255	0.077741	0.012972	0.064769	87	44	1	0	1	1	1	1	1	1	0	0	1	1	1	0	Exploits	1
1471	0.000011	udp	-	INT	2	0	1098	0	90909.0902	254	0	399272736	0	0	0	0.011	0	0	0	0	0	0	0	0	0	0	549	0	0	0	7	2	1	1	1	6	0	0	0	2	6	0	Fuzzers	1
1472	0.421647	tcp	-	FIN	14	10	800	518	54.547997	254	252	14097.09961	8860.492188	4	3	31.344462	45.925332	1633.568576	61.666602	255	3870267993	2601858819	255	0.054018	0.00831	0.045708	57	52	0	0	1	1	1	1	1	1	0	0	0	1	1	0	Exploits	1
1473	0.900583	tcp	-	FIN	20	32	1096	23908	56.629981	62	252	9256.225586	205742.2813	6	14	47.399104	28.285355	2746.649393	2365.118193	255	935161696	832571423	255	0.08748	0.023	0.06448	55	747	0	0	1	1	1	1	1	1	0	0	0	1	1	0	Exploits	1
1474	0.000009	udp	-	INT	2	0	168	0	111111.1072	254	0	74666664	0	0	0	0.009	0	0	0	0	0	0	0	0	0	0	84	0	0	0	1	2	1	1	1	1	0	0	0	1	1	0	Reconnaissance	1
1475	0.000004	udp	-	INT	2	0	1488	0	250000.0006	254	0	1488000000	0	0	0	0.004	0	0	0	0	0	0	0	0	0	0	744	0	0	0	37	2	11	10	1	37	0	0	0	10	37	0	Fuzzers	1
1476	0.75203	tcp	pop3	FIN	22	36	1062	26210	75.794847	62	252	10786.80371	271074.2813	7	16	35.810953	21.236886	1754.812469	1385.00142	255	1364258321	3857886527	255	0.052577	0.007961	0.044616	48	728	0	0	1	1	1	1	1	1	0	0	0	1	1	0	Exploits	1
1477	0.538663	tcp	http	FIN	10	8	1042	354	31.559619	254	252	13930.78711	4603.991699	2	1	55.520222	69.81243	3516.965939	131.568703	255	42160096	1435318192	255	0.111292	0.049967	0.061325	104	44	1	0	2	1	1	1	1	1	0	0	1	2	1	0	Exploits	1
1478	0.237439	tcp	http	FIN	10	6	1002	268	63.174119	254	252	30390.96289	7547.201172	2	1	25.430778	36.947398	1320.456326	61.15182	255	3561059109	1503925945	255	0.07714	0.052694	0.024446	100	45	1	0	1	1	11	1	1	1	0	0	1	1	1	0	DoS	1
1479	0.000002	udp	-	INT	2	0	168	0	500000.0013	254	0	336000000	0	0	0	0.002	0	0	0	0	0	0	0	0	0	0	84	0	0	0	1	2	1	1	1	1	0	0	0	2	1	0	Reconnaissance	1
1480	0.193784	tcp	http	FIN	10	8	890	1018	87.726542	254	252	33067.74609	36783.22266	2	2	21.531556	24.494572	1128.12139	41.750219	255	799129497	3869924027	255	0.079613	0.02157	0.058043	89	127	1	109	1	1	1	1	1	1	0	0	1	1	1	0	Exploits	1
1481	0.237439	tcp	http	FIN	10	6	1002	268	63.174119	254	252	30390.96289	7547.201172	2	1	25.430778	36.947398	1320.456326	61.15182	255	3561059109	1503925945	255	0.07714	0.052694	0.024446	100	45	1	0	1	1	11	1	1	1	0	0	1	1	1	0	Exploits	1
1482	0.533504	tcp	http	FIN	10	8	840	2076	31.864803	62	252	11336.37207	27246.28125	2	2	59.278222	67.34157	3461.812307	110.501234	255	4271046172	132218439	255	0.103408	0.061517	0.041891	84	260	1	622	1	1	1	1	1	1	0	0	1	1	1	0	DoS	1
1483	0.000009	udp	-	INT	2	0	516	0	111111.1072	254	0	229333328	0	0	0	0.009	0	0	0	0	0	0	0	0	0	0	258	0	0	0	37	2	15	15	1	37	0	0	0	15	37	0	Fuzzers	1
1484	0.00001	udp	-	INT	2	0	1666	0	100000.0025	254	0	666400000	0	0	0	0.01	0	0	0	0	0	0	0	0	0	0	833	0	0	0	37	2	4	4	1	37	0	0	0	5	37	0	Fuzzers	1
1485	0.915074	tcp	-	FIN	16	10	1536	556	27.320195	254	252	12589.14551	4379.973633	8	4	7467.561188	11947.929	937514.5145	35567.552	255	1258417146	1861326755	255	0.108932	0.065087	0.043845	96	56	0	0	5	1	1	1	1	5	0	0	0	1	5	0	Fuzzers	1
1486	0.160972	tcp	http	FIN	14	6	8758	268	118.03295	254	252	404194.5313	11132.37109	4	1	11.290693	30.6934	789.042515	50.910938	255	2314251437	2878806980	255	0.065411	0.007496	0.057915	626	45	1	0	1	1	1	1	1	1	0	0	1	1	1	0	Exploits	1
1487	0.000011	udp	-	INT	2	0	2072	0	90909.0902	254	0	753454528	0	0	0	0.011	0	0	0	0	0	0	0	0	0	0	1036	0	0	0	39	2	14	14	1	39	0	0	0	14	39	0	Fuzzers	1
1488	59.983738	tcp	smtp	CON	6874	1020	9045600	44360	131.585664	62	252	1206231.625	5910.535156	3436	6	8.758023	59.000805	1109.882364	68.736969	255	299823180	2496613478	255	0.087248	0.059591	0.027657	1316	43	0	0	1	3	1	1	1	1	0	0	0	1	1	0	Exploits	1
1489	1.125363	tcp	pop3	FIN	34	114	1548	128808	130.624519	62	252	10684.55273	907646.6875	7	55	34.101909	9.959375	1693.552855	916.080366	255	4248601294	2201151849	255	0.05318	0.007698	0.045482	46	1130	0	0	1	1	2	1	1	2	0	0	0	2	1	0	Exploits	1
1490	0.00001	udp	-	INT	2	0	1670	0	100000.0025	254	0	668000000	0	0	0	0.01	0	0	0	0	0	0	0	0	0	0	835	0	0	0	39	2	15	15	1	39	0	0	0	15	39	0	Fuzzers	1
1491	1.443748	tcp	smtp	FIN	28	20	11133	1788	32.554158	62	252	59489.60547	9414.385742	11	8	53.472148	76.537445	2932.05596	84.233391	255	2351359870	4052713687	255	0.115845	0.065708	0.050137	398	89	0	0	1	1	1	1	1	1	0	0	0	1	1	0	Exploits	1
1492	0.000008	udp	-	INT	2	0	168	0	125000.0003	254	0	84000000	0	0	0	0.008	0	0	0	0	0	0	0	0	0	0	84	0	0	0	1	2	1	1	1	1	0	0	0	1	1	0	Reconnaissance	1
1493	0.000008	udp	-	INT	2	0	456	0	125000.0003	254	0	228000000	0	0	0	0.008	0	0	0	0	0	0	0	0	0	0	228	0	0	0	39	2	15	15	1	39	0	0	0	15	39	0	Fuzzers	1
1494	0.000003	sctp	-	INT	2	0	78	0	333333.3215	254	0	104000000	0	0	0	0.003	0	0	0	0	0	0	0	0	0	0	39	0	0	0	1	2	1	1	1	1	0	0	0	1	1	0	Reconnaissance	1
1495	0.267816	tcp	http	FIN	10	8	882	1450	63.476415	254	252	23717.77539	37906.62109	2	2	29.757333	35.715715	1664.535592	66.748008	255	2383925168	3068969758	255	0.059998	0.012951	0.047047	88	181	1	296	1	1	1	1	1	1	0	0	1	1	1	0	DoS	1
1496	0.18652	tcp	http	FIN	10	6	930	268	80.420332	254	252	35899.63672	9607.548828	2	1	18.804111	35.877801	1004.851501	60.092242	255	1096349440	2319587726	255	0.052979	0.007128	0.045851	93	45	1	0	1	1	1	1	1	1	0	0	1	1	1	0	Reconnaissance	1
1497	0.505289	tcp	ftp-data	FIN	8	8	364	1412	29.685981	62	252	5050.574707	19568.99805	1	2	72.184143	61.78843	4649.823114	128.565625	255	3722689138	4173415210	255	0.10906	0.057649	0.051411	46	177	0	0	1	1	2	1	1	2	0	0	0	2	1	0	Exploits	1
1498	0.000003	sctp	-	INT	2	0	78	0	333333.3215	254	0	104000000	0	0	0	0.003	0	0	0	0	0	0	0	0	0	0	39	0	0	0	1	2	1	1	1	1	0	0	0	1	1	0	Backdoor	1
1499	0.581491	tcp	ftp-data	FIN	8	8	364	846	25.795756	62	252	4388.717773	10194.4834	1	2	83.070141	75.444141	5742.592295	169.862672	255	4205473525	435655317	255	0.100352	0.052803	0.047549	46	106	0	0	1	1	2	1	1	2	0	0	0	2	1	0	Exploits	1
1500	0.000003	sctp	-	INT	2	0	78	0	333333.3215	254	0	104000000	0	0	0	0.003	0	0	0	0	0	0	0	0	0	0	39	0	0	0	1	2	1	1	1	1	0	0	0	1	1	0	DoS	1
1501	0.489758	ospf	-	INT	20	0	1040	0	38.794669	254	0	16138.58203	0	0	0	25.776736	0	29.430768	0	0	0	0	0	0	0	0	52	0	0	0	1	2	1	1	1	1	0	0	0	1	1	0	DoS	1
1502	0.362022	tcp	http	FIN	10	8	868	1586	46.958471	62	252	17280.7168	30672.16797	2	2	40.224667	46.707715	1945.060011	61.774992	255	3504767867	1637885192	255	0.070226	0.034368	0.035858	87	198	1	374	1	1	1	1	1	1	0	0	1	1	1	0	Exploits	1
1503	0.658677	tcp	-	FIN	10	8	564	354	25.809312	254	252	6169.943848	3765.123291	2	1	72.225444	92.874859	5671.52824	139.395109	255	588996515	197047861	255	0.056562	0.008545	0.048017	56	44	0	0	1	1	1	1	1	1	0	0	0	1	1	0	Reconnaissance	1
1504	0.489758	ospf	-	INT	20	0	1040	0	38.794669	254	0	16138.58203	0	0	0	25.776736	0	29.430768	0	0	0	0	0	0	0	0	52	0	0	0	1	2	1	1	1	1	0	0	0	1	1	0	Exploits	1
1505	0.271164	tcp	http	FIN	14	40	948	46842	195.453674	62	252	25991.65039	1347406	2	18	20.858769	6.623179	1130.460074	907.925962	255	2561107072	3999560760	255	0.05314	0.007181	0.045959	68	1171	1	22354	1	1	1	1	1	1	0	0	1	2	1	0	Exploits	1
1506	0.78391	tcp	-	FIN	10	8	564	354	21.686164	254	252	5184.268555	3163.628662	2	1	81.691556	107.916859	5880.715997	143.35775	255	503971667	3105863452	255	0.060348	0.028491	0.031857	56	44	0	0	1	1	2	1	1	1	0	0	0	2	3	0	Reconnaissance	1
1507	0.385024	tcp	http	FIN	10	8	880	3154	44.15309	62	252	16456.11719	57347.07422	2	2	42.708222	51.275285	2237.938768	87.378547	255	1630882761	369966088	255	0.077607	0.026088	0.051519	88	394	1	1175	2	1	1	1	1	1	0	0	1	1	2	0	DoS	1
1508	0.214041	tcp	http	FIN	10	6	2018	268	70.080033	254	252	67912.22656	8372.227539	2	1	23.782333	41.231199	1130.658389	60.757695	255	789337134	2124291686	255	0.051737	0.006819	0.044918	202	45	1	0	2	1	1	1	1	1	0	0	1	1	1	0	DoS	1
1509	0.35115	tcp	http	FIN	10	6	2846	268	42.716787	254	252	58368.21875	5103.231934	2	1	38.950444	62.685398	1952.756496	96.407719	255	2273391275	1117270456	255	0.077822	0.037722	0.0401	285	45	1	0	1	1	1	1	1	1	0	0	1	1	1	0	Exploits	1
1510	0.182989	tcp	http	FIN	10	6	1012	268	81.97214	254	252	39827.53125	9792.938477	2	1	18.355556	31.796	974.795011	44.476109	255	2124030442	2439001732	255	0.076413	0.024	0.052413	101	45	1	0	1	1	1	1	1	1	0	0	1	1	2	0	Reconnaissance	1
1511	0.736657	tcp	-	FIN	10	8	564	354	23.077225	254	252	5516.814453	3366.559814	2	1	77.500556	98.996289	5914.744156	136.064766	255	1534814368	1189632698	255	0.061245	0.043674	0.017571	56	44	0	0	2	1	1	1	1	1	0	0	0	1	1	0	Reconnaissance	1
1512	0.000009	udp	-	INT	2	0	168	0	111111.1072	254	0	74666664	0	0	0	0.009	0	0	0	0	0	0	0	0	0	0	84	0	0	0	1	2	1	1	1	1	0	0	0	1	1	0	Reconnaissance	1
1513	0.508659	tcp	-	FIN	10	8	1268	354	33.421211	254	252	17960.95117	4875.564941	2	1	54.073111	64.402145	3548.527727	109.678313	255	2776386056	297481778	255	0.12006	0.057835	0.062225	127	44	0	0	10	1	3	2	1	11	0	0	0	3	10	0	Fuzzers	1
1514	0.599451	tcp	-	FIN	60	14	70349	612	121.778093	254	252	923204.75	7593.614746	27	1	10.043424	44.305617	1124.841203	64.555449	255	3903744945	1403224836	255	0.077547	0.023469	0.054078	1172	44	0	0	2	1	2	2	1	2	0	0	0	2	3	0	Exploits	1
1515	0.34055	tcp	-	FIN	10	6	582	268	44.046395	254	252	12309.49902	5262.076172	2	1	33.164667	56.299801	1767.236018	72.843945	255	323032864	268632344	255	0.132081	0.05905	0.073031	58	45	0	0	4	1	1	1	1	1	0	0	0	2	2	0	Shellcode	1
1516	0.470437	tcp	-	FIN	10	8	1780	354	36.136614	254	252	27242.75586	5271.694336	2	1	52.270778	58.331285	3322.241953	102.750594	255	2953493271	3999425304	255	0.113509	0.061287	0.052222	178	44	0	0	10	1	2	2	1	11	0	0	0	2	10	0	Fuzzers	1
1517	0.212162	tcp	http	FIN	10	14	768	9664	108.407725	62	252	26093.26758	338382.9375	2	5	23.466444	14.715153	1183.576439	1177.47934	255	210689189	2498352965	255	0.040095	0.020862	0.019233	77	690	1	4309	1	1	1	1	1	1	0	0	1	1	1	0	Exploits	1
1518	0.000009	udp	-	INT	2	0	168	0	111111.1072	254	0	74666664	0	0	0	0.009	0	0	0	0	0	0	0	0	0	0	84	0	0	0	1	2	1	1	1	1	0	0	0	1	1	0	Reconnaissance	1
1519	0.264482	tcp	-	FIN	10	6	2100	268	56.714636	254	252	57168.35547	6775.508789	2	1	27.383222	43.998199	1382.614899	60.354234	255	3281817461	1834975547	255	0.067297	0.04449	0.022807	210	45	0	0	10	1	2	2	1	10	0	0	0	2	10	0	Fuzzers	1
1520	0.000006	udp	-	INT	2	0	168	0	166666.6608	254	0	112000000	0	0	0	0.006	0	0	0	0	0	0	0	0	0	0	84	0	0	0	2	2	1	1	1	2	0	0	0	1	2	0	Reconnaissance	1
1521	2.699668	tcp	smtp	FIN	154	40	180799	2550	71.490274	62	252	532287.6875	7369.79541	74	8	17.760974	68.135922	1730.646465	84.128406	255	3784497293	2367442404	255	0.085808	0.042081	0.043727	1174	64	0	0	1	1	1	1	1	4	0	0	0	1	1	0	Exploits	1
1522	1.212039	tcp	smtp	FIN	20	20	2724	1858	32.177183	62	252	17081.95898	11656.39063	7	8	63.791528	59.415316	3080.432975	68.897141	255	2302651151	2847967659	255	0.104709	0.082496	0.022213	136	93	0	0	1	1	1	1	1	2	0	0	0	2	1	0	Exploits	1
1523	0.322051	tcp	http	FIN	12	18	928	17578	90.047853	62	252	21139.50977	412406.75	2	7	29.277363	17.467471	1506.563237	1484.718205	255	3063829638	2821279437	255	0.076104	0.024497	0.051607	77	977	1	8179	2	1	1	2	1	1	0	0	1	2	1	0	Exploits	1
1524	0.631209	tcp	ftp-data	FIN	8	8	364	724	23.763919	62	252	4043.034668	8035.373047	1	2	90.172712	85.36843	6289.018928	184.22375	255	1920059044	1535833934	255	0.076848	0.026589	0.050259	46	91	0	0	1	1	2	1	1	3	0	0	0	2	1	0	Exploits	1
1525	0.470148	tcp	-	FIN	10	6	2548	268	31.904847	254	252	39034.51563	3811.565674	2	1	50.936556	82.858203	2682.451207	131.407344	255	777581442	2208518232	255	0.140265	0.055851	0.084414	255	45	0	0	3	1	2	2	1	3	0	0	0	2	3	0	Fuzzers	1
1526	1.711654	tcp	smtp	FIN	284	58	347652	3334	199.222512	62	252	1619149.75	15316.17969	139	8	6.069695	29.704613	694.182807	37.900719	255	537823911	4113712469	255	0.032579	0.017766	0.014813	1224	57	0	0	1	1	1	1	1	2	0	0	0	1	1	0	Exploits	1
1527	0.000009	udp	-	INT	2	0	168	0	111111.1072	254	0	74666664	0	0	0	0.009	0	0	0	0	0	0	0	0	0	0	84	0	0	0	3	2	1	1	1	1	0	0	0	2	1	0	Reconnaissance	1
1528	1.002709	tcp	-	FIN	10	8	564	354	16.954071	254	252	4053.020264	2473.299805	2	1	107.978333	136.430859	7448.583684	187.263906	255	3817454300	447804947	255	0.106253	0.04769	0.058563	56	44	0	0	1	1	1	1	1	1	0	0	0	1	1	0	Reconnaissance	1
1529	0.000008	udp	-	INT	2	0	168	0	125000.0003	254	0	84000000	0	0	0	0.008	0	0	0	0	0	0	0	0	0	0	84	0	0	0	1	2	1	1	1	2	0	0	0	1	1	0	Reconnaissance	1
1530	0.577512	tcp	-	FIN	10	8	2676	354	29.436616	254	252	33370.73438	4294.282715	2	1	60.517889	75.18057	4275.67798	117.195289	255	3640225711	803522831	255	0.105089	0.05124	0.053849	268	44	0	0	3	1	1	1	1	3	0	0	0	1	3	0	Fuzzers	1
1531	0.67514	tcp	-	FIN	10	8	564	354	25.179962	254	252	6019.492188	3673.312012	2	1	75.015556	94.46	5856.686828	148.252813	255	3685276595	218706777	255	0.055437	0.00705	0.048387	56	44	0	0	1	1	1	1	1	1	0	0	0	1	1	0	Reconnaissance	1
1532	0.163662	tcp	http	FIN	10	6	962	268	91.652307	254	252	42331.14453	10949.39551	2	1	18.184667	28.619	1063.808768	52.561633	255	4207794158	2617095166	255	0.027295	0.015902	0.011393	96	45	1	0	1	1	1	1	1	1	0	0	1	1	1	0	Exploits	1
1533	0.237668	tcp	http	FIN	10	10	774	5002	79.943453	62	252	23461.29883	151539.125	2	2	26.407556	23.398445	1326.068544	1728.809797	255	3913309857	2246771551	255	0.079559	0.026502	0.053057	77	500	1	2048	2	1	1	1	1	1	0	0	1	1	1	0	Exploits	1
1534	0.000009	udp	-	INT	2	0	168	0	111111.1072	254	0	74666664	0	0	0	0.009	0	0	0	0	0	0	0	0	0	0	84	0	0	0	1	2	1	1	1	1	0	0	0	1	1	0	Reconnaissance	1
1535	0.892162	tcp	ftp	FIN	20	22	1112	1638	45.955778	62	252	9478.098633	14024.3584	7	9	46.955893	40.997	2619.787055	2242.9046	255	547587873	2689179862	255	0.047525	0.030315	0.01721	56	74	0	0	1	1	2	1	1	2	1	1	0	2	1	0	Exploits	1
1536	0.305779	tcp	http	FIN	10	8	818	1040	55.595706	62	252	19281.89844	23808.04297	2	2	33.975444	41.64357	1676.099363	58.228883	255	2644157800	2079583971	255	0.065187	0.013624	0.051563	82	130	1	93	1	1	1	1	1	1	0	0	1	1	1	0	Exploits	1
1537	0.000005	ggp	-	INT	2	0	180	0	200000.0051	254	0	144000000	0	0	0	0.005	0	0	0	0	0	0	0	0	0	0	90	0	0	0	4	2	3	4	3	3	0	0	0	5	3	0	Exploits	1
1538	0.399939	tcp	ftp-data	FIN	8	10	364	3754	42.506482	62	252	6380.973145	67590.30469	1	3	57.134143	39.600222	3345.552312	2879.602123	255	2401910339	1291945684	255	0.067615	0.042825	0.02479	46	375	0	0	1	1	2	1	1	2	0	0	0	2	1	0	Exploits	1
1539	0.193789	tcp	-	FIN	10	6	508	268	77.403772	254	252	18907.16211	9247.170898	2	1	19.333444	37.164199	1024.217506	60.37566	255	2629862763	1583521995	255	0.054381	0.00796	0.046421	51	45	0	0	2	1	1	1	1	1	0	0	0	1	1	0	Shellcode	1
1540	0.000005	ggp	-	INT	2	0	180	0	200000.0051	254	0	144000000	0	0	0	0.005	0	0	0	0	0	0	0	0	0	0	90	0	0	0	4	2	3	4	3	3	0	0	0	5	3	0	Exploits	1
1541	0.000009	udp	-	INT	2	0	168	0	111111.1072	254	0	74666664	0	0	0	0.009	0	0	0	0	0	0	0	0	0	0	84	0	0	0	3	2	1	1	1	1	0	0	0	1	1	0	Reconnaissance	1
1542	0.000003	ip	-	INT	2	0	180	0	333333.3215	254	0	239999984	0	0	0	0.003	0	0	0	0	0	0	0	0	0	0	90	0	0	0	4	2	3	4	3	3	0	0	0	5	3	0	Reconnaissance	1
1543	0.252678	tcp	http	FIN	10	14	814	10042	91.024938	62	252	23207.40234	295237.4063	2	5	28.075333	18.894231	1341.419101	1567.342699	255	2922378771	2153452769	255	0.049689	0.006324	0.043365	81	717	1	4487	1	1	2	1	1	1	0	0	1	1	1	0	Exploits	1
1544	0.182248	tcp	http	FIN	10	6	566	268	82.305432	254	252	22387.07813	9832.755859	2	1	18.170444	31.966199	985.146576	48.057137	255	23403512	2761565572	255	0.040632	0.022409	0.018223	57	45	1	0	12	1	2	2	1	12	0	0	1	3	12	0	Fuzzers	1
1545	0.000003	ip	-	INT	2	0	180	0	333333.3215	254	0	239999984	0	0	0	0.003	0	0	0	0	0	0	0	0	0	0	90	0	0	0	4	2	3	4	3	3	0	0	0	5	3	0	DoS	1
1546	1.193561	tcp	smtp	FIN	112	34	126046	2352	121.485207	62	252	837299.5	15302.10938	53	8	10.752802	35.922574	1045.529978	50.025969	255	2346945401	2116582502	255	0.053122	0.007369	0.045753	1125	69	0	0	1	1	1	1	1	1	0	0	0	1	2	0	Exploits	1
1547	0.26244	tcp	http	FIN	10	6	508	268	57.155922	254	252	13961.28613	6828.227539	2	1	27.974556	44.901199	1575.972586	78.332875	255	1307672579	600804848	255	0.12112	0.037929	0.083191	51	45	1	0	12	1	4	3	1	12	0	0	1	3	12	0	Fuzzers	1
1548	2.582676	tcp	smtp	FIN	342	66	434459	3720	157.58849	62	252	1341830	11349.46875	168	8	7.616549	39.523906	829.703709	48.148516	255	216360022	280723117	255	0.062209	0.013613	0.048596	1270	56	0	0	1	1	1	1	1	1	0	0	0	1	1	0	Exploits	1
1549	0.000003	ip	-	INT	2	0	180	0	333333.3215	254	0	239999984	0	0	0	0.003	0	0	0	0	0	0	0	0	0	0	90	0	0	0	4	2	3	4	3	3	0	0	0	5	3	0	Exploits	1
1550	0.234427	tcp	http	FIN	10	8	1132	1052	72.517243	254	252	34774.15234	31429.82617	2	2	26.047444	26.819857	1285.834976	50.449316	255	1183040026	31641689	255	0.051582	0.023552	0.02803	113	132	1	109	1	1	1	1	1	1	0	0	1	1	1	0	Exploits	1
1551	1.30677	tcp	pop3	FIN	30	92	1382	99054	92.594721	62	252	8178.945312	599817.875	7	44	45.061033	13.55078	2760.590916	1536.867391	255	2469438758	642049766	255	0.085159	0.061489	0.02367	46	1077	0	0	1	1	1	1	1	1	0	0	0	1	1	0	Exploits	1
1552	0.000003	ipnip	-	INT	2	0	180	0	333333.3215	254	0	239999984	0	0	0	0.003	0	0	0	0	0	0	0	0	0	0	90	0	0	0	4	2	3	4	3	3	0	0	0	5	3	0	Reconnaissance	1
1553	1.17199	tcp	http	FIN	36	190	1932	242434	191.981154	62	252	12826.04785	1646150.5	2	93	33.485429	6.131218	1679.032221	740.766562	255	2091627885	664606451	255	0.045392	0.018579	0.026813	54	1276	1	117142	2	1	1	1	1	1	0	0	1	1	2	0	Exploits	1
1554	0.000003	ipnip	-	INT	2	0	180	0	333333.3215	254	0	239999984	0	0	0	0.003	0	0	0	0	0	0	0	0	0	0	90	0	0	0	4	2	3	4	3	3	0	0	0	5	3	0	DoS	1
1555	0.4477	tcp	http	FIN	10	8	510	354	37.971857	254	252	8201.920898	5539.423828	2	1	48.320667	51.12757	3287.501576	101.930977	255	3312631074	4118570878	255	0.130777	0.089801	0.040976	51	44	1	0	12	1	2	2	1	12	0	0	1	2	12	0	Fuzzers	1
1556	2.197535	tcp	http	FIN	10	8	1210	354	7.73594	254	252	3964.441895	1128.537231	2	1	244.170556	311.175156	15826.22981	521.014937	255	3935512391	2294464818	255	0.056477	0.006946	0.049531	121	44	1	0	1	1	1	1	1	1	0	0	1	1	3	0	Exploits	1
1557	0.000003	ipnip	-	INT	2	0	180	0	333333.3215	254	0	239999984	0	0	0	0.003	0	0	0	0	0	0	0	0	0	0	90	0	0	0	4	2	3	4	3	3	0	0	0	5	3	0	Exploits	1
1558	0.245413	tcp	http	FIN	10	6	1526	268	61.121455	254	252	44789.80078	7301.976562	2	1	25.412444	42.358801	1240.065527	58.454188	255	3767578797	1211303971	255	0.06858	0.033616	0.034964	153	45	1	0	12	1	4	4	1	12	0	0	1	5	12	0	Fuzzers	1
1559	0.495345	tcp	http	FIN	10	10	1164	1152	38.357105	254	252	16925.57813	16747.92383	2	2	55.038333	46.687777	3711.983469	97.7575	255	4270867229	594539790	255	0.101026	0.054923	0.046103	116	115	1	109	3	1	1	1	1	2	0	0	1	1	3	0	Exploits	1
1560	0.202486	tcp	http	FIN	10	6	762	268	74.079198	254	252	27103.10938	8849.995117	2	1	17.641111	37.107801	1012.082915	50.118078	255	3313982671	1373678428	255	0.031325	0.016944	0.014381	76	45	1	0	1	1	1	1	1	1	0	0	1	1	1	0	Exploits	1
1561	2.285887	tcp	http	FIN	74	448	3590	580884	227.920277	62	252	12396.06348	2028404.75	2	222	31.31352	5.125563	1655.643706	675.684695	255	2572204243	3368747100	255	0.030909	0.009352	0.021557	49	1297	1	281182	3	1	2	1	1	1	0	0	1	1	1	0	Exploits	1
1562	32.550049	tcp	http	FIN	20	14	2032	622	1.013823	254	252	474.592224	142.058151	4	1	1712.136316	2499.1875	226544.7112	8299.3925	255	1045111448	485397762	255	0.118041	0.060609	0.057432	102	44	1	0	3	1	1	1	1	3	0	0	2	1	3	0	Fuzzers	1
1563	0.000009	mhrp	-	INT	2	0	200	0	111111.1072	254	0	88888888	0	0	0	0.009	0	0	0	0	0	0	0	0	0	0	100	0	0	0	7	2	2	2	2	7	0	0	0	3	7	0	DoS	1
1564	0.621814	tcp	-	FIN	10	8	564	354	27.339365	254	252	6535.716309	3988.330811	2	1	68.718444	87.97657	5435.793805	138.510938	255	2449669038	3382341071	255	0.049528	0.005975	0.043553	56	44	0	0	1	1	1	1	1	1	0	0	0	1	1	0	Reconnaissance	1
1565	1.260917	tcp	ftp	FIN	22	22	1198	1640	34.102167	62	252	7258.209961	9935.626953	7	9	60.043665	59.300142	3256.682728	3695.734406	255	765417383	2503360946	255	0.050692	0.005353	0.045339	54	75	0	0	1	1	2	1	1	2	1	1	0	2	1	0	Exploits	1
1566	0.320416	tcp	http	FIN	10	6	566	268	46.814141	254	252	12733.44629	5592.729492	2	1	32.703111	52.732801	1886.959341	80.922125	255	377416117	3048071951	255	0.111296	0.056744	0.054552	57	45	1	0	10	1	3	3	1	10	0	0	1	3	9	0	Fuzzers	1
1567	1.007653	st2	-	INT	4	0	360	0	2.977215	254	0	2143.594971	0	0	0	335.884344	0	474.999437	0	0	0	0	0	0	0	0	90	0	0	0	1	2	1	1	1	1	0	0	0	2	1	0	DoS	1
1568	0.000009	mhrp	-	INT	2	0	200	0	111111.1072	254	0	88888888	0	0	0	0.009	0	0	0	0	0	0	0	0	0	0	100	0	0	0	7	2	2	2	2	7	0	0	0	3	7	0	DoS	1
1569	0.184631	tcp	-	FIN	10	6	1386	268	81.243126	254	252	54075.42578	9705.845703	2	1	18.890333	35.712	1019.554388	61.354008	255	3475158761	166505063	255	0.05019	0.006062	0.044128	139	45	0	0	1	1	1	1	1	1	0	0	0	1	1	0	Exploits	1
1570	0.316806	tcp	http	FIN	10	6	1526	268	47.34759	254	252	34696.3125	5656.458496	2	1	33.746667	51.808602	1820.240475	78.902664	255	582674036	3197295462	255	0.12464	0.057755	0.066885	153	45	1	0	10	1	1	1	1	10	0	0	1	1	9	0	Fuzzers	1
1571	0.000009	mhrp	-	INT	2	0	200	0	111111.1072	254	0	88888888	0	0	0	0.009	0	0	0	0	0	0	0	0	0	0	100	0	0	0	7	2	2	2	2	7	0	0	0	3	7	0	Exploits	1
1572	1.007653	st2	-	INT	4	0	360	0	2.977215	254	0	2143.594971	0	0	0	335.884344	0	474.999437	0	0	0	0	0	0	0	0	90	0	0	0	1	2	1	1	1	1	0	0	0	2	1	0	Exploits	1
1573	0.19115	tcp	-	FIN	10	6	892	268	78.472406	254	252	33607.11719	9374.836914	2	1	19.988222	36.937	1075.326309	64.614496	255	2919507428	2112318324	255	0.053905	0.006456	0.047449	89	45	0	0	2	1	1	1	1	1	0	0	0	1	1	0	Shellcode	1
1574	1.071472	tcp	http	FIN	10	8	504	354	15.866023	254	252	3389.729004	2314.572754	2	1	118.885444	132.473281	6250.563704	244.294703	255	308329895	2762050069	255	0.222529	0.144151	0.078378	50	44	1	0	2	1	1	1	1	3	0	0	1	1	2	0	Fuzzers	1
1575	0.000003	bna	-	INT	2	0	200	0	333333.3215	254	0	266666656	0	0	0	0.003	0	0	0	0	0	0	0	0	0	0	100	0	0	0	5	2	1	1	1	5	0	0	0	1	5	0	Analysis	1
1576	0.000008	udp	-	INT	2	0	168	0	125000.0003	254	0	84000000	0	0	0	0.008	0	0	0	0	0	0	0	0	0	0	84	0	0	0	1	2	1	1	1	1	0	0	0	2	1	0	Reconnaissance	1
1577	0.22949	tcp	http	FIN	10	6	960	268	65.362326	254	252	30118.95898	7808.619141	2	1	25.498889	44.372199	1265.693121	64.280168	255	3260107725	3751719787	255	0.054218	0.006824	0.047394	96	45	1	0	1	1	1	1	1	1	0	0	1	1	1	0	Exploits	1
1578	0.779881	tcp	http	FIN	10	6	504	268	19.233704	254	252	4657.120605	2297.786377	2	1	86.653444	129.481602	4427.73485	225.021406	255	1057897366	2547083870	255	0.16719	0.107087	0.060103	50	45	1	0	3	1	1	1	1	3	0	0	1	1	3	0	Fuzzers	1
1579	0.000003	bna	-	INT	2	0	200	0	333333.3215	254	0	266666656	0	0	0	0.003	0	0	0	0	0	0	0	0	0	0	100	0	0	0	5	2	1	1	1	5	0	0	0	1	5	0	DoS	1
1580	0.000009	udp	-	INT	2	0	168	0	111111.1072	254	0	74666664	0	0	0	0.009	0	0	0	0	0	0	0	0	0	0	84	0	0	0	1	2	2	1	1	1	0	0	0	1	1	0	Reconnaissance	1
1581	0.468903	tcp	http	FIN	10	10	772	1360	40.520107	62	252	11857.46289	20882.7832	2	2	52.100333	46.250891	3437.718339	95.038734	255	3200884587	4192990747	255	0.101184	0.05195	0.049234	77	136	1	226	1	1	1	1	1	1	0	0	1	1	1	0	DoS	1
1582	1.430267	tcp	pop3	FIN	16	16	820	930	21.674275	62	252	4301.294922	4877.411133	5	6	95.351135	90.785867	4751.254056	112.40582	255	1113228845	2224185678	255	0.136224	0.067821	0.068403	51	58	0	0	1	1	1	1	1	1	0	0	0	2	1	0	Exploits	1
1583	0.000003	bna	-	INT	2	0	200	0	333333.3215	254	0	266666656	0	0	0	0.003	0	0	0	0	0	0	0	0	0	0	100	0	0	0	5	2	1	1	1	5	0	0	0	1	5	0	DoS	1
1584	0.654022	tcp	-	FIN	10	8	564	354	25.99301	254	252	6213.858398	3791.921387	2	1	72.583	86.083289	5460.324716	130.21825	255	3895627586	99601606	255	0.072119	0.051436	0.020683	56	44	0	0	1	1	1	1	1	1	0	0	0	1	2	0	Reconnaissance	1
1585	0.180308	tcp	-	FIN	10	6	576	268	83.190985	254	252	23027.26367	9938.549805	2	1	18.459889	34.711602	987.533817	59.360254	255	922241102	3982262460	255	0.054735	0.006747	0.047988	58	45	0	0	1	1	1	1	1	1	0	0	0	1	1	0	Shellcode	1
1586	0.000003	bna	-	INT	2	0	200	0	333333.3215	254	0	266666656	0	0	0	0.003	0	0	0	0	0	0	0	0	0	0	100	0	0	0	5	2	1	1	1	5	0	0	0	1	5	0	Exploits	1
1587	1.260943	tcp	http	FIN	10	6	1282	268	11.895858	254	252	7321.504395	1421.158569	2	1	138.352778	245.242	9637.030379	450.915937	255	560953154	4194638564	255	0.098667	0.034732	0.063935	128	45	1	0	4	1	1	1	1	1	0	0	1	1	1	0	Worms	1
1588	0.829766	tcp	smtp	FIN	30	20	14587	1718	59.052795	62	252	135951.5781	15744.19824	12	8	28.612619	43.303895	1627.090135	47.375348	255	58139421	2720757489	255	0.051133	0.006091	0.045042	486	86	0	0	1	1	1	1	1	1	0	0	0	1	1	0	Exploits	1
1589	1.123991	tcp	ftp	FIN	22	22	1190	1606	38.256534	62	252	8085.474121	10911.11914	7	9	53.523382	53.145906	2962.621934	3557.492739	255	642567921	3836052906	255	0.05524	0.00716	0.04808	54	73	0	0	1	1	2	1	1	2	1	1	0	3	1	0	Exploits	1
1590	0.000003	bna	-	INT	2	0	200	0	333333.3215	254	0	266666656	0	0	0	0.003	0	0	0	0	0	0	0	0	0	0	100	0	0	0	5	2	1	1	1	5	0	0	0	1	5	0	Exploits	1
1591	0.262398	tcp	http	FIN	10	8	798	1222	64.787078	62	252	21920.89844	32622.19922	2	2	29.155333	36.527855	1434.602999	53.982289	255	2627436367	1349349079	255	0.051477	0.005892	0.045585	80	153	1	196	1	1	1	1	1	1	0	0	1	1	1	0	Exploits	1
1592	1.568354	tcp	-	FIN	18	18	1020	3282	22.31639	62	252	4917.257324	15812.75684	6	7	92.248882	86.168297	4477.601793	104.969758	255	2198474823	2205848810	255	0.212781	0.103489	0.109292	57	182	0	0	9	1	1	1	1	1	0	0	0	2	1	0	DoS	1
1593	1.123991	tcp	ftp	FIN	22	22	1190	1606	38.256534	62	252	8085.474121	10911.11914	7	9	53.523382	53.145906	2962.621934	3557.492739	255	642567921	3836052906	255	0.05524	0.00716	0.04808	54	73	0	0	1	1	2	1	1	2	1	1	0	3	1	0	Exploits	1
1594	0.928218	tcp	smtp	FIN	62	26	60938	2020	93.727981	62	252	516740.6875	16746.06641	28	8	15.4703	36.830078	1174.981208	43.666441	255	3486345688	806433057	255	0.051551	0.006771	0.04478	983	78	0	0	1	1	1	1	1	1	0	0	0	1	1	0	DoS	1
1595	0.000003	bna	-	INT	2	0	200	0	333333.3215	254	0	266666656	0	0	0	0.003	0	0	0	0	0	0	0	0	0	0	100	0	0	0	5	2	1	1	1	5	0	0	0	1	5	0	Exploits	1
1596	0.459003	tcp	-	FIN	10	6	1506	268	32.679525	254	252	23633.83203	3904.114014	2	1	45.321222	78.668602	2291.47004	111.135797	255	4103098805	3892470387	255	0.110199	0.065657	0.044542	151	45	0	0	2	1	1	1	1	2	0	0	0	1	2	0	Fuzzers	1
1597	0.891138	tcp	pop3	FIN	20	28	966	13970	52.74155	62	252	8241.147461	120941.9844	7	12	46.902	31.898185	2193.575156	1812.249986	255	2797611351	4257678869	255	0.081681	0.028775	0.052906	48	499	0	0	1	1	1	1	1	1	0	0	0	1	1	0	Exploits	1
1598	0.249028	tcp	http	FIN	10	6	868	268	60.234191	254	252	25121.67383	7195.978027	2	1	25.070778	44.693398	1214.703399	58.473816	255	634289703	2270769987	255	0.045484	0.025551	0.019933	87	45	1	0	1	1	1	1	1	1	0	0	1	1	1	0	Reconnaissance	1
1599	0.459003	tcp	-	FIN	10	6	1506	268	32.679525	254	252	23633.83203	3904.114014	2	1	45.321222	78.668602	2291.47004	111.135797	255	4103098805	3892470387	255	0.110199	0.065657	0.044542	151	45	0	0	9	1	1	1	1	6	0	0	0	2	6	0	Fuzzers	1
1600	0.671825	tcp	http	FIN	20	8	17286	354	40.189038	254	252	195550.9219	3691.4375	7	1	35.310791	80.915859	2802.880921	109.646211	255	3382921697	4160756543	255	0.222801	0.105411	0.11739	864	44	1	0	3	1	1	1	1	3	0	0	1	2	3	0	Fuzzers	1
1601	0.178191	tcp	http	FIN	10	6	1054	268	84.179333	254	252	42605.96484	10056.62402	2	1	19.799	33.511801	1033.769721	64.959906	255	3941583159	996248747	255	0.050812	0.006247	0.044565	105	45	1	0	1	1	1	1	1	1	0	0	1	1	1	0	Exploits	1
1602	0.823726	tcp	http	FIN	14	22	1384	19738	42.489857	62	252	12489.58984	182983.1719	3	9	63.363536	35.458101	3352.833696	3008.395385	255	2247263656	2925325316	255	0.212184	0.097478	0.114706	99	897	1	378	1	1	1	1	1	2	0	0	1	2	1	0	Exploits	1
1603	0.000009	i-nlsp	-	INT	2	0	200	0	111111.1072	254	0	88888888	0	0	0	0.009	0	0	0	0	0	0	0	0	0	0	100	0	0	0	5	2	1	1	1	5	0	0	0	1	5	0	DoS	1
1604	0.000009	udp	-	INT	2	0	2722	0	111111.1072	254	0	1209777792	0	0	0	0.009	0	0	0	0	0	0	0	0	0	0	1361	0	0	0	1	2	1	1	1	1	0	0	0	1	1	0	DoS	1
1605	0.254299	tcp	-	FIN	10	6	558	268	58.985679	254	252	15823.8916	7046.822266	2	1	27.357667	49.333	1648.793044	82.61257	255	109784826	3756776342	255	0.026735	0.007625	0.01911	56	45	0	0	2	1	1	1	1	1	0	0	0	1	1	0	Shellcode	1
1606	0.40733	tcp	-	FIN	10	6	546	268	36.825178	254	252	9662.926758	4399.381348	2	1	41.735111	66.347602	2146.197361	99.212781	255	1143914588	2598550012	255	0.126932	0.075584	0.051348	55	45	0	0	7	1	2	2	1	7	0	0	0	2	7	0	Fuzzers	1
1607	0.000009	i-nlsp	-	INT	2	0	200	0	111111.1072	254	0	88888888	0	0	0	0.009	0	0	0	0	0	0	0	0	0	0	100	0	0	0	5	2	1	1	1	5	0	0	0	1	5	0	Exploits	1
1608	0.673379	tcp	http	FIN	10	8	1554	1180	25.245812	254	252	16620.6543	12272.43457	2	2	74.819889	60.790715	3654.291465	111.062258	255	3705278476	1315621791	255	0.212832	0.169636	0.043196	155	148	1	154	4	1	2	2	2	2	0	0	4	3	2	0	Exploits	1
1609	1.171427	cbt	-	INT	4	0	360	0	2.560979	254	0	1843.904907	0	0	0	390.475656	0	552.206063	0	0	0	0	0	0	0	0	90	0	0	0	10	2	10	10	10	10	0	0	0	10	10	0	Reconnaissance	1
1610	0.308004	tcp	-	FIN	10	6	546	268	48.700668	254	252	12779.05469	5818.106445	2	1	32.455889	47.731801	1725.702569	68.512461	255	3810185163	1456541258	255	0.10686	0.069342	0.037518	55	45	0	0	7	1	2	2	1	7	0	0	0	3	7	0	Fuzzers	1
1611	0.000007	narp	-	INT	2	0	200	0	142857.1409	254	0	114285712	0	0	0	0.007	0	0	0	0	0	0	0	0	0	0	100	0	0	0	5	2	3	3	3	5	0	0	0	3	5	0	Reconnaissance	1
1612	0.963727	tcp	http	FIN	14	36	964	42940	50.844275	62	252	7437.791016	346554.5625	2	16	74.132849	20.371828	3971.730474	2414.413098	255	447607714	2705085083	255	0.313504	0.24998	0.063524	69	1193	1	20480	1	1	1	1	1	1	0	0	1	1	2	0	Exploits	1
1613	1.171427	cbt	-	INT	4	0	360	0	2.560979	254	0	1843.904907	0	0	0	390.475656	0	552.206063	0	0	0	0	0	0	0	0	90	0	0	0	10	2	10	10	10	10	0	0	0	10	10	0	DoS	1
1614	0.308797	tcp	-	FIN	10	6	484	268	48.575601	254	252	11295.44629	5803.165039	2	1	34.209778	49.963	1928.390797	81.216508	255	2651101561	1455290684	255	0.112335	0.058975	0.05336	48	45	0	0	7	1	2	2	1	7	0	0	0	3	7	0	Fuzzers	1
1615	0.000007	narp	-	INT	2	0	200	0	142857.1409	254	0	114285712	0	0	0	0.007	0	0	0	0	0	0	0	0	0	0	100	0	0	0	5	2	3	3	3	5	0	0	0	3	5	0	DoS	1
1616	0.64647	tcp	-	FIN	10	8	564	354	26.296657	254	252	6286.447754	3836.218262	2	1	70.994222	90.968289	5531.725201	139.910781	255	1982096721	3162901012	255	0.059765	0.009682	0.050083	56	44	0	0	1	1	1	1	1	1	0	0	0	1	2	0	Reconnaissance	1
1617	1.171427	cbt	-	INT	4	0	360	0	2.560979	254	0	1843.904907	0	0	0	390.475656	0	552.206063	0	0	0	0	0	0	0	0	90	0	0	0	10	2	10	10	10	10	0	0	0	10	10	0	Exploits	1
1618	1.309941	tcp	smtp	FIN	40	22	32290	1906	46.566981	62	252	192271.25	11115.00391	17	8	33.58823	58.600668	2221.139146	69.071039	255	3043646390	3734243505	255	0.115295	0.044286	0.071009	807	87	0	0	3	1	1	1	1	1	0	0	0	2	1	0	Exploits	1
1619	0.000007	narp	-	INT	2	0	200	0	142857.1409	254	0	114285712	0	0	0	0.007	0	0	0	0	0	0	0	0	0	0	100	0	0	0	5	2	3	3	3	5	0	0	0	3	5	0	Exploits	1
1620	0.25472	tcp	http	FIN	10	16	854	15200	98.146984	62	252	24152.00977	447550.25	2	6	28.302222	16.304666	1351.171233	1446.570295	255	2513347685	4084373535	255	0.055592	0.00855	0.047042	85	950	1	7013	1	1	1	1	1	1	0	0	1	1	1	0	Exploits	1
1621	0.000008	argus	-	INT	2	0	180	0	125000.0003	254	0	90000000	0	0	0	0.008	0	0	0	0	0	0	0	0	0	0	90	0	0	0	10	2	10	10	10	10	0	0	0	10	10	0	Reconnaissance	1
1622	0.709722	tcp	-	FIN	20	30	1118	21470	69.041119	62	252	11982.15625	233950.7656	6	13	37.35379	24.169449	1855.53539	1578.437285	255	3093599003	2508076041	255	0.053939	0.007972	0.045967	56	716	0	0	1	1	1	1	1	1	0	0	0	1	1	0	Exploits	1
1623	1.591541	tcp	smtp	FIN	64	26	64218	2100	55.920644	62	252	317754.9063	10153.68066	29	8	25.66879	62.249	2060.195484	76.278773	255	1367326298	3887596679	255	0.095864	0.035313	0.060551	1003	81	0	0	3	1	2	1	1	2	0	0	0	3	1	0	Exploits	1
1624	0.000007	swipe	-	INT	2	0	200	0	142857.1409	254	0	114285712	0	0	0	0.007	0	0	0	0	0	0	0	0	0	0	100	0	0	0	5	2	3	3	3	5	0	0	0	3	5	0	DoS	1
1625	0.000008	argus	-	INT	2	0	180	0	125000.0003	254	0	90000000	0	0	0	0.008	0	0	0	0	0	0	0	0	0	0	90	0	0	0	10	2	10	10	10	10	0	0	0	10	10	0	Backdoor	1
1626	0.675059	tcp	-	FIN	10	8	564	354	25.182983	254	252	6020.214355	3673.75293	2	1	73.409889	89.72343	5613.46721	128.608984	255	3921906210	3260559447	255	0.09471	0.046989	0.047721	56	44	0	0	14	1	1	1	1	1	0	0	0	3	2	0	Reconnaissance	1
1627	0.000003	udp	-	INT	2	0	168	0	333333.3215	254	0	224000000	0	0	0	0.003	0	0	0	0	0	0	0	0	0	0	84	0	0	0	5	2	2	1	1	2	0	0	0	3	1	0	Reconnaissance	1
1628	0.000007	swipe	-	INT	2	0	200	0	142857.1409	254	0	114285712	0	0	0	0.007	0	0	0	0	0	0	0	0	0	0	100	0	0	0	5	2	3	3	3	5	0	0	0	3	5	0	DoS	1
1629	0.734332	tcp	smtp	FIN	22	20	5760	1856	55.833055	62	252	59907.50391	19217.46484	8	8	34.926763	36.286578	1836.656688	41.916293	255	2818611461	1936397882	255	0.067219	0.044883	0.022336	262	93	0	0	1	1	1	1	1	1	0	0	0	1	1	0	Exploits	1
1630	0.000003	bbn-rcc	-	INT	2	0	180	0	333333.3215	254	0	239999984	0	0	0	0.003	0	0	0	0	0	0	0	0	0	0	90	0	0	0	10	2	10	10	10	10	0	0	0	10	10	0	DoS	1
1631	0.000007	swipe	-	INT	2	0	200	0	142857.1409	254	0	114285712	0	0	0	0.007	0	0	0	0	0	0	0	0	0	0	100	0	0	0	5	2	3	3	3	5	0	0	0	3	5	0	Exploits	1
1632	0.26241	tcp	http	FIN	10	10	928	3676	72.405773	62	252	25486.83203	100880.2969	2	3	29.156667	26.069222	1497.452028	2059.882477	255	2475793913	3353610539	255	0.073501	0.015038	0.058463	93	368	1	1398	1	1	1	1	1	1	0	0	1	1	1	0	Exploits	1
1633	0.000003	bbn-rcc	-	INT	2	0	180	0	333333.3215	254	0	239999984	0	0	0	0.003	0	0	0	0	0	0	0	0	0	0	90	0	0	0	10	2	10	10	10	10	0	0	0	10	10	0	DoS	1
1634	0.696376	tcp	ssl	FIN	12	10	1280	2056	30.156121	254	252	13486.9668	21264.37305	3	3	63.306911	74.001555	3271.537283	129.72832	255	124440849	4027783734	255	0.06396	0.029629	0.034331	107	206	0	0	1	1	1	1	1	1	0	0	0	1	1	0	DoS	1
1635	0.681699	tcp	-	FIN	10	8	564	354	24.937693	254	252	5961.575684	3637.969482	2	1	74.246111	95.07543	5576.349439	143.07	255	3642115140	1832898887	255	0.065654	0.016161	0.049493	56	44	0	0	1	1	1	1	1	1	0	0	0	1	1	0	Reconnaissance	1
1636	0.000003	bbn-rcc	-	INT	2	0	180	0	333333.3215	254	0	239999984	0	0	0	0.003	0	0	0	0	0	0	0	0	0	0	90	0	0	0	10	2	10	10	10	10	0	0	0	10	10	0	Exploits	1
1637	0.282892	tcp	http	FIN	10	6	846	268	53.023771	254	252	21548.86133	6334.573242	2	1	30.518667	45.790602	1543.415784	67.435086	255	3160564181	1640859183	255	0.087537	0.05393	0.033607	85	45	1	0	1	1	1	1	1	1	0	0	1	1	1	0	Reconnaissance	1
1638	0.000008	ipv6-no	-	INT	2	0	200	0	125000.0003	254	0	100000000	0	0	0	0.008	0	0	0	0	0	0	0	0	0	0	100	0	0	0	6	2	1	1	1	6	0	0	0	1	6	0	Analysis	1
1639	0.196087	tcp	http	FIN	10	6	892	268	76.496656	254	252	32760.96875	9138.800781	2	1	19.724	37.052	1044.068804	60.392516	255	3297193841	1091771927	255	0.056476	0.010818	0.045658	89	45	1	0	1	1	1	1	1	1	0	0	1	1	1	0	Reconnaissance	1
1640	0.000009	udp	-	INT	2	0	168	0	111111.1072	254	0	74666664	0	0	0	0.009	0	0	0	0	0	0	0	0	0	0	84	0	0	0	9	2	1	1	1	1	0	0	0	2	1	0	Reconnaissance	1
1641	0.000003	bbn-rcc	-	INT	2	0	180	0	333333.3215	254	0	239999984	0	0	0	0.003	0	0	0	0	0	0	0	0	0	0	90	0	0	0	10	2	10	10	10	10	0	0	0	10	10	0	Exploits	1
1642	1.462943	tcp	pop3	FIN	38	146	1744	169960	125.090318	62	252	9290.861328	923049	7	71	39.538999	9.969558	1926.299936	981.211453	255	3609691552	2746936720	255	0.078074	0.016988	0.061086	46	1164	0	0	1	1	1	1	1	1	0	0	0	1	1	0	Exploits	1
1643	0.000008	ipv6-no	-	INT	2	0	200	0	125000.0003	254	0	100000000	0	0	0	0.008	0	0	0	0	0	0	0	0	0	0	100	0	0	0	6	2	1	1	1	6	0	0	0	1	6	0	DoS	1
1644	0.548247	tcp	-	FIN	10	8	566	354	31.007923	254	252	7441.901367	4523.508789	2	1	59.036667	70.63757	3835.337772	113.474031	255	2501084015	2074040642	255	0.097786	0.053781	0.044005	57	44	0	0	12	1	3	3	2	11	0	0	0	3	11	0	Fuzzers	1
1645	0.000003	bbn-rcc	-	INT	2	0	180	0	333333.3215	254	0	239999984	0	0	0	0.003	0	0	0	0	0	0	0	0	0	0	90	0	0	0	10	2	10	10	10	10	0	0	0	10	10	0	Exploits	1
1646	0.57752	tcp	smtp	FIN	14	10	4892	590	39.82546	254	252	62931.15234	7355.589355	4	3	44.424617	61.728777	3013.871443	108.030922	255	3238257901	2224384646	255	0.079999	0.021169	0.05883	349	59	0	0	1	1	1	1	1	1	0	0	0	1	1	0	Exploits	1
1647	0.000008	ipv6-no	-	INT	2	0	200	0	125000.0003	254	0	100000000	0	0	0	0.008	0	0	0	0	0	0	0	0	0	0	100	0	0	0	6	2	1	1	1	6	0	0	0	1	6	0	DoS	1
1648	0.227239	tcp	http	FIN	10	6	1138	268	66.009796	254	252	36085.35547	7885.970215	2	1	25.248778	40.562801	1272.027132	75.888102	255	2284266731	4246075921	255	0.062483	0.012926	0.049557	114	45	1	0	1	1	1	1	1	2	0	0	1	1	1	0	Exploits	1
1649	0.235617	tcp	http	FIN	10	8	784	1228	72.150992	62	252	23971.10547	36499.91406	2	2	26.089222	31.234857	1400.185886	56.445797	255	3798968528	1078782191	255	0.04958	0.016964	0.032616	78	154	1	205	1	1	1	1	1	1	0	0	1	1	1	0	DoS	1
1650	0.000003	bbn-rcc	-	INT	2	0	180	0	333333.3215	254	0	239999984	0	0	0	0.003	0	0	0	0	0	0	0	0	0	0	90	0	0	0	10	2	10	10	10	10	0	0	0	10	10	0	Exploits	1
1651	0.000008	ipv6-no	-	INT	2	0	200	0	125000.0003	254	0	100000000	0	0	0	0.008	0	0	0	0	0	0	0	0	0	0	100	0	0	0	6	2	1	1	1	6	0	0	0	1	6	0	DoS	1
1652	0.198026	tcp	http	FIN	10	6	962	268	75.747629	254	252	34985.30469	9049.316406	2	1	20.501778	37.346199	1086.031642	63.125195	255	1504720235	1424931349	255	0.058303	0.011286	0.047017	96	45	1	0	2	1	1	1	1	1	0	0	1	1	1	0	Reconnaissance	1
1653	3.577953	tcp	pop3	FIN	60	296	2688	366322	99.21874	62	252	5911.759766	816299.125	7	146	60.643271	11.973996	3081.301302	1343.97163	255	7696662	2581864567	255	0.101483	0.026442	0.075041	45	1238	0	0	2	1	1	2	1	1	0	0	0	2	1	0	Exploits	1
1654	0.000008	ipv6-no	-	INT	2	0	200	0	125000.0003	254	0	100000000	0	0	0	0.008	0	0	0	0	0	0	0	0	0	0	100	0	0	0	6	2	1	1	1	6	0	0	0	1	6	0	Exploits	1
1655	0.000003	bbn-rcc	-	INT	2	0	180	0	333333.3215	254	0	239999984	0	0	0	0.003	0	0	0	0	0	0	0	0	0	0	90	0	0	0	10	2	10	10	10	10	0	0	0	10	10	0	Exploits	1
1656	0.181291	tcp	http	FIN	10	6	924	268	82.739905	254	252	36714.45313	9884.660156	2	1	18.924	34.887801	1012.039123	60.946887	255	3771766140	3975040444	255	0.053074	0.006844	0.04623	92	45	1	0	1	1	1	1	1	1	0	0	1	1	1	0	Reconnaissance	1
1657	1.561987	tcp	smtp	FIN	24	20	4791	1760	27.529038	62	252	23518.76172	8563.451172	9	8	67.912477	78.859	3537.047933	88.847797	255	1761369517	696105184	255	0.089281	0.062808	0.026473	200	88	0	0	1	1	1	1	1	1	0	0	0	2	1	0	Exploits	1
1658	0.000008	ipv6-no	-	INT	2	0	200	0	125000.0003	254	0	100000000	0	0	0	0.008	0	0	0	0	0	0	0	0	0	0	100	0	0	0	6	2	1	1	1	6	0	0	0	1	6	0	Exploits	1
1659	0.000003	chaos	-	INT	2	0	200	0	333333.3215	254	0	266666656	0	0	0	0.003	0	0	0	0	0	0	0	0	0	0	100	0	0	0	10	2	10	10	10	10	0	0	0	10	10	0	DoS	1
1660	0.000005	udp	-	INT	2	0	168	0	200000.0051	254	0	134400000	0	0	0	0.005	0	0	0	0	0	0	0	0	0	0	84	0	0	0	2	2	1	1	1	1	0	0	0	1	1	0	Reconnaissance	1
1661	0.501477	tcp	-	FIN	14	6	6830	268	37.888078	254	252	101189.0859	3573.444092	4	1	33.501307	85.126797	2077.857925	118.541703	255	3664970928	721704767	255	0.153557	0.075833	0.077724	488	45	0	0	5	1	1	1	1	5	0	0	0	1	5	0	Fuzzers	1
1662	0.000003	chaos	-	INT	2	0	200	0	333333.3215	254	0	266666656	0	0	0	0.003	0	0	0	0	0	0	0	0	0	0	100	0	0	0	10	2	10	10	10	10	0	0	0	10	10	0	DoS	1
1663	0.000008	any	-	INT	2	0	200	0	125000.0003	254	0	100000000	0	0	0	0.008	0	0	0	0	0	0	0	0	0	0	100	0	0	0	6	2	2	2	2	6	0	0	0	2	6	0	DoS	1
1664	0.186486	tcp	-	FIN	10	6	2044	268	80.43499	254	252	78933.53906	9609.299805	2	1	18.989778	35.939199	1017.947466	61.253504	255	2434829093	6748729	255	0.053145	0.006785	0.04636	204	45	0	0	2	1	1	1	1	1	0	0	0	1	1	0	Exploits	1
1665	0.847379	tcp	-	FIN	10	8	1332	354	20.061861	254	252	11319.60938	2926.671387	2	1	80.302	109.739711	5460.278617	157.193359	255	2019042547	324936510	255	0.152746	0.079195	0.073551	133	44	0	0	5	1	1	1	1	5	0	0	0	1	6	0	Fuzzers	1
1666	0.000003	chaos	-	INT	2	0	200	0	333333.3215	254	0	266666656	0	0	0	0.003	0	0	0	0	0	0	0	0	0	0	100	0	0	0	10	2	10	10	10	10	0	0	0	10	10	0	Exploits	1
1667	0.000008	any	-	INT	2	0	200	0	125000.0003	254	0	100000000	0	0	0	0.008	0	0	0	0	0	0	0	0	0	0	100	0	0	0	6	2	2	2	2	6	0	0	0	2	6	0	DoS	1
1668	0.000008	udp	-	INT	2	0	168	0	125000.0003	254	0	84000000	0	0	0	0.008	0	0	0	0	0	0	0	0	0	0	84	0	0	0	1	2	1	1	1	1	0	0	0	1	1	0	Reconnaissance	1
1669	0.000009	udp	-	INT	2	0	168	0	111111.1072	254	0	74666664	0	0	0	0.009	0	0	0	0	0	0	0	0	0	0	84	0	0	0	2	2	1	1	1	2	0	0	0	1	5	0	Reconnaissance	1
1670	0.000008	any	-	INT	2	0	200	0	125000.0003	254	0	100000000	0	0	0	0.008	0	0	0	0	0	0	0	0	0	0	100	0	0	0	6	2	2	2	2	6	0	0	0	2	6	0	Exploits	1
1671	0.000006	egp	-	INT	2	0	180	0	166666.6608	254	0	119999992	0	0	0	0.006	0	0	0	0	0	0	0	0	0	0	90	0	0	0	10	2	10	10	10	10	0	0	0	10	10	0	Analysis	1
1672	0.921987	ospf	-	INT	20	0	1280	0	20.607666	254	0	10551.125	0	0	0	48.525633	0	52.253805	0	0	0	0	0	0	0	0	64	0	0	0	1	2	1	1	1	2	0	0	0	1	1	0	Fuzzers	1
1673	0.000008	any	-	INT	2	0	200	0	125000.0003	254	0	100000000	0	0	0	0.008	0	0	0	0	0	0	0	0	0	0	100	0	0	0	6	2	2	2	2	6	0	0	0	2	6	0	Exploits	1
1674	0.000006	egp	-	INT	2	0	180	0	166666.6608	254	0	119999992	0	0	0	0.006	0	0	0	0	0	0	0	0	0	0	90	0	0	0	10	2	10	10	10	10	0	0	0	10	10	0	DoS	1
1675	0.921987	ospf	-	INT	20	0	1280	0	20.607666	254	0	10551.125	0	0	0	48.525633	0	52.253805	0	0	0	0	0	0	0	0	64	0	0	0	1	2	1	1	1	2	0	0	0	1	1	0	DoS	1
1676	0.935294	tcp	-	FIN	10	8	550	354	18.176103	254	252	4233.962891	2651.572754	2	1	97.825444	117.897	5515.795426	207.328734	255	559311153	1801358782	255	0.230096	0.11001	0.120086	55	44	0	0	3	1	1	1	1	3	0	0	0	1	3	0	Fuzzers	1
1677	0.000006	egp	-	INT	2	0	180	0	166666.6608	254	0	119999992	0	0	0	0.006	0	0	0	0	0	0	0	0	0	0	90	0	0	0	10	2	10	10	10	10	0	0	0	10	10	0	Exploits	1
1678	0.921987	ospf	-	INT	20	0	1280	0	20.607666	254	0	10551.125	0	0	0	48.525633	0	52.253805	0	0	0	0	0	0	0	0	64	0	0	0	1	2	1	1	1	2	0	0	0	1	1	0	DoS	1
1679	0.000005	ipv6-opts	-	INT	2	0	200	0	200000.0051	254	0	160000000	0	0	0	0.005	0	0	0	0	0	0	0	0	0	0	100	0	0	0	6	2	2	2	2	6	0	0	0	2	6	0	Analysis	1
1680	0.80397	tcp	http	FIN	18	8	14098	354	31.095688	254	252	132492.5156	3084.692383	6	1	45.120707	100.783859	3681.399181	141.771516	255	2778304595	2474865246	255	0.181179	0.098479	0.0827	783	44	1	0	1	1	2	1	1	1	0	0	1	3	1	0	Exploits	1
1681	0.000006	egp	-	INT	2	0	180	0	166666.6608	254	0	119999992	0	0	0	0.006	0	0	0	0	0	0	0	0	0	0	90	0	0	0	10	2	10	10	10	10	0	0	0	10	10	0	Exploits	1
1682	0.921987	ospf	-	INT	20	0	1280	0	20.607666	254	0	10551.125	0	0	0	48.525633	0	52.253805	0	0	0	0	0	0	0	0	64	0	0	0	1	2	1	1	1	2	0	0	0	1	1	0	Exploits	1
1683	0.000009	udp	-	INT	2	0	168	0	111111.1072	254	0	74666664	0	0	0	0.009	0	0	0	0	0	0	0	0	0	0	84	0	0	0	3	2	1	1	1	1	0	0	0	3	1	0	Reconnaissance	1
1684	0.000005	ipv6-opts	-	INT	2	0	200	0	200000.0051	254	0	160000000	0	0	0	0.005	0	0	0	0	0	0	0	0	0	0	100	0	0	0	6	2	2	2	2	6	0	0	0	2	6	0	DoS	1
1685	0.921987	ospf	-	INT	20	0	1280	0	20.607666	254	0	10551.125	0	0	0	48.525633	0	52.253805	0	0	0	0	0	0	0	0	64	0	0	0	1	2	1	1	1	2	0	0	0	1	1	0	Exploits	1
1686	0.000006	egp	-	INT	2	0	180	0	166666.6608	254	0	119999992	0	0	0	0.006	0	0	0	0	0	0	0	0	0	0	90	0	0	0	10	2	10	10	10	10	0	0	0	10	10	0	Exploits	1
1687	0.896838	tcp	-	FIN	10	8	1972	354	18.955486	254	252	15833.40527	2765.270752	2	1	90.666667	108.428859	5598.151017	153.933141	255	917930112	3488840835	255	0.218701	0.137827	0.080874	197	44	0	0	6	1	1	1	1	7	0	0	0	1	6	0	Fuzzers	1
1688	0.000005	ipv6-opts	-	INT	2	0	200	0	200000.0051	254	0	160000000	0	0	0	0.005	0	0	0	0	0	0	0	0	0	0	100	0	0	0	6	2	2	2	2	6	0	0	0	2	6	0	Exploits	1
1689	0.000011	udp	-	INT	2	0	754	0	90909.0902	254	0	274181824	0	0	0	0.011	0	0	0	0	0	0	0	0	0	0	377	0	0	0	43	2	10	10	2	40	0	0	0	10	39	0	Fuzzers	1
1690	0.628322	tcp	-	FIN	10	6	2612	268	23.873109	254	252	29933.69531	2852.040771	2	1	62.767667	105.570203	3338.945377	154.949219	255	1928601956	2455839812	255	0.214252	0.10047	0.113782	261	45	0	0	4	1	2	2	2	4	0	0	0	2	4	0	Fuzzers	1
1691	0.000002	emcon	-	INT	2	0	180	0	500000.0013	254	0	360000000	0	0	0	0.002	0	0	0	0	0	0	0	0	0	0	90	0	0	0	10	2	10	10	10	10	0	0	0	10	10	0	Analysis	1
1692	0.000005	ipv6-opts	-	INT	2	0	200	0	200000.0051	254	0	160000000	0	0	0	0.005	0	0	0	0	0	0	0	0	0	0	100	0	0	0	6	2	2	2	2	6	0	0	0	2	6	0	Exploits	1
1693	0.000009	sctp	-	INT	2	0	104	0	111111.1072	254	0	46222220	0	0	0	0.009	0	0	0	0	0	0	0	0	0	0	52	0	0	0	1	2	2	1	1	2	0	0	0	1	1	0	Exploits	1
1694	0.000009	udp	-	INT	2	0	168	0	111111.1072	254	0	74666664	0	0	0	0.009	0	0	0	0	0	0	0	0	0	0	84	0	0	0	4	2	1	1	1	4	0	0	0	3	1	0	Reconnaissance	1
1695	0.000009	cftp	-	INT	2	0	200	0	111111.1072	254	0	88888888	0	0	0	0.009	0	0	0	0	0	0	0	0	0	0	100	0	0	0	6	2	1	1	1	6	0	0	0	1	6	0	DoS	1
1696	0.000002	emcon	-	INT	2	0	180	0	500000.0013	254	0	360000000	0	0	0	0.002	0	0	0	0	0	0	0	0	0	0	90	0	0	0	10	2	10	10	10	10	0	0	0	10	10	0	Exploits	1
1697	0.000009	gre	-	INT	2	0	156	0	111111.1072	254	0	69333328	0	0	0	0.009	0	0	0	0	0	0	0	0	0	0	78	0	0	0	1	2	1	1	1	63	0	0	0	1	1	0	DoS	1
1698	0.000009	cftp	-	INT	2	0	200	0	111111.1072	254	0	88888888	0	0	0	0.009	0	0	0	0	0	0	0	0	0	0	100	0	0	0	6	2	1	1	1	6	0	0	0	1	6	0	DoS	1
1699	0.000003	igp	-	INT	2	0	180	0	333333.3215	254	0	239999984	0	0	0	0.003	0	0	0	0	0	0	0	0	0	0	90	0	0	0	10	2	10	10	10	10	0	0	0	10	10	0	Reconnaissance	1
1700	0.603647	tcp	http	FIN	10	6	786	268	24.84896	254	252	9382.967773	2968.622314	2	1	64.148111	102.538602	3247.031327	160.575219	255	3463969379	882590720	255	0.161712	0.09095	0.070762	79	45	1	0	2	1	1	1	1	1	0	0	1	2	1	0	Reconnaissance	1
1701	0.000009	gre	-	INT	2	0	156	0	111111.1072	254	0	69333328	0	0	0	0.009	0	0	0	0	0	0	0	0	0	0	78	0	0	0	1	2	1	1	1	63	0	0	0	1	1	0	DoS	1
1702	0.000009	cftp	-	INT	2	0	200	0	111111.1072	254	0	88888888	0	0	0	0.009	0	0	0	0	0	0	0	0	0	0	100	0	0	0	6	2	1	1	1	6	0	0	0	1	6	0	DoS	1
1703	0.000003	igp	-	INT	2	0	180	0	333333.3215	254	0	239999984	0	0	0	0.003	0	0	0	0	0	0	0	0	0	0	90	0	0	0	10	2	10	10	10	10	0	0	0	10	10	0	Backdoor	1
1704	0.000009	gre	-	INT	2	0	156	0	111111.1072	254	0	69333328	0	0	0	0.009	0	0	0	0	0	0	0	0	0	0	78	0	0	0	1	2	1	1	1	63	0	0	0	1	1	0	Exploits	1
1705	0.000009	udp	-	INT	2	0	168	0	111111.1072	254	0	74666664	0	0	0	0.009	0	0	0	0	0	0	0	0	0	0	84	0	0	0	3	2	1	1	1	1	0	0	0	2	1	0	Reconnaissance	1
1706	0.000009	cftp	-	INT	2	0	200	0	111111.1072	254	0	88888888	0	0	0	0.009	0	0	0	0	0	0	0	0	0	0	100	0	0	0	6	2	1	1	1	6	0	0	0	1	6	0	Exploits	1
1707	0.000003	igp	-	INT	2	0	180	0	333333.3215	254	0	239999984	0	0	0	0.003	0	0	0	0	0	0	0	0	0	0	90	0	0	0	10	2	10	10	10	10	0	0	0	10	10	0	DoS	1
1708	0.918221	tcp	-	FIN	10	8	564	354	18.514061	254	252	4425.949707	2700.874756	2	1	99.124222	121.869711	7041.69937	164.624469	255	2764846580	2429389062	255	0.134093	0.065128	0.068965	56	44	0	0	5	1	2	1	1	1	0	0	0	2	7	0	Reconnaissance	1
1709	0.000009	any	-	INT	2	0	200	0	111111.1072	254	0	88888888	0	0	0	0.009	0	0	0	0	0	0	0	0	0	0	100	0	0	0	6	2	2	2	2	6	0	0	0	2	6	0	DoS	1
1710	0.000003	pup	-	INT	2	0	180	0	333333.3215	254	0	239999984	0	0	0	0.003	0	0	0	0	0	0	0	0	0	0	90	0	0	0	10	2	10	10	10	10	0	0	0	10	10	0	DoS	1
1711	0.22943	tcp	http	FIN	10	8	874	2450	74.096673	62	252	27441.91992	74759.1875	2	2	25.492222	30.881143	1373.675152	55.07568	255	3568592487	389313084	255	0.055199	0.007567	0.047632	87	306	1	803	6	1	2	2	2	2	0	0	4	2	4	0	Exploits	1
1712	0.47146	tcp	-	FIN	10	6	622	268	31.81606	254	252	9502.396484	3800.958496	2	1	50.489222	73.926	2581.196373	104.704688	255	3309549060	3250389483	255	0.156627	0.101824	0.054803	62	45	0	0	6	1	1	1	1	6	0	0	0	2	7	0	Fuzzers	1
1713	0.000009	any	-	INT	2	0	200	0	111111.1072	254	0	88888888	0	0	0	0.009	0	0	0	0	0	0	0	0	0	0	100	0	0	0	6	2	2	2	2	6	0	0	0	2	6	0	Exploits	1
1714	0.662481	tcp	-	FIN	10	8	564	354	25.661113	254	252	6134.515625	3743.503418	2	1	73.609	90.465141	5563.499145	142.579797	255	3596334607	4007490854	255	0.072083	0.017662	0.054421	56	44	0	0	2	1	1	1	1	2	0	0	0	1	1	0	Reconnaissance	1
1715	0.000003	pup	-	INT	2	0	180	0	333333.3215	254	0	239999984	0	0	0	0.003	0	0	0	0	0	0	0	0	0	0	90	0	0	0	10	2	10	10	10	10	0	0	0	10	10	0	Exploits	1
1716	0.711522	tcp	-	FIN	10	6	718	268	21.081569	254	252	7274.546875	2518.544922	2	1	79.058	103.583797	3978.008444	188.103	255	3395673697	2970466395	255	0.225809	0.161957	0.063852	72	45	0	0	5	1	1	1	1	5	0	0	0	1	5	0	Fuzzers	1
1717	0.000009	any	-	INT	2	0	200	0	111111.1072	254	0	88888888	0	0	0	0.009	0	0	0	0	0	0	0	0	0	0	100	0	0	0	6	2	2	2	2	6	0	0	0	2	6	0	Exploits	1
1718	0.227928	tcp	http	FIN	10	10	790	5630	83.359658	62	252	24955.25	177845.6406	2	3	25.325333	22.127889	1276.465854	1765.119384	255	867466352	3749034167	255	0.069238	0.014855	0.054383	79	563	1	2377	1	1	1	1	1	1	0	0	1	1	1	0	Exploits	1
1719	0.000003	xnet	-	INT	2	0	180	0	333333.3215	254	0	239999984	0	0	0	0.003	0	0	0	0	0	0	0	0	0	0	90	0	0	0	10	2	10	10	10	10	0	0	0	10	10	0	Analysis	1
1720	0.000003	ippc	-	INT	2	0	200	0	333333.3215	254	0	266666656	0	0	0	0.003	0	0	0	0	0	0	0	0	0	0	100	0	0	0	6	2	4	3	3	6	0	0	0	13	6	0	DoS	1
1721	51.671165	tcp	-	FIN	24	20	2152	1630	0.832186	254	252	319.404449	239.82428	7	4	2245.324219	2715.77125	324885.0189	10995.676	255	370557113	48213778	255	0.13691	0.071506	0.065404	90	82	0	0	3	1	2	2	2	3	0	0	0	2	3	0	Fuzzers	1
1722	1.326109	tcp	pop3	FIN	24	48	1110	41996	53.540092	62	252	6418.77832	248076.125	7	22	57.656913	26.802575	3117.71005	2225.712513	255	582893030	810714965	255	0.096461	0.048428	0.048033	46	875	0	0	1	1	1	1	1	1	0	0	0	1	1	0	Exploits	1
1723	0.000003	xnet	-	INT	2	0	180	0	333333.3215	254	0	239999984	0	0	0	0.003	0	0	0	0	0	0	0	0	0	0	90	0	0	0	10	2	10	10	10	10	0	0	0	10	10	0	DoS	1
1724	0.000009	kryptolan	-	INT	2	0	200	0	111111.1072	254	0	88888888	0	0	0	0.009	0	0	0	0	0	0	0	0	0	0	100	0	0	0	6	2	4	3	3	6	0	0	0	13	6	0	Reconnaissance	1
1725	4.152673	tcp	smtp	FIN	202	48	240122	2958	59.961382	62	252	460299.2188	5580.983887	98	8	20.863206	86.513641	2101.07872	100.952602	255	533359528	547618634	255	0.171062	0.086528	0.084534	1189	62	0	0	1	1	1	1	1	1	0	0	0	1	1	0	Exploits	1
1726	1.894519	tcp	smtp	FIN	54	24	48315	2084	40.643562	62	252	200245.0313	8436.969727	24	8	35.745641	80.833391	3072.400422	115.717883	255	2299566059	727661163	255	0.053115	0.034522	0.018593	895	87	0	0	1	1	1	1	1	1	0	0	0	2	1	0	Exploits	1
1727	0.000003	xnet	-	INT	2	0	180	0	333333.3215	254	0	239999984	0	0	0	0.003	0	0	0	0	0	0	0	0	0	0	90	0	0	0	10	2	10	10	10	10	0	0	0	10	10	0	DoS	1
1728	0.971972	tcp	-	FIN	12	8	1012	726	19.547888	254	252	7638.080078	5234.71875	3	2	86.268815	120.55157	4402.803567	174.999875	255	1604244834	3979637972	255	0.210636	0.128102	0.082534	84	91	0	0	4	1	1	1	1	3	0	0	0	2	3	0	Fuzzers	1
1729	0.000009	kryptolan	-	INT	2	0	200	0	111111.1072	254	0	88888888	0	0	0	0.009	0	0	0	0	0	0	0	0	0	0	100	0	0	0	6	2	4	3	3	6	0	0	0	13	6	0	DoS	1
1730	0.169067	tcp	-	FIN	10	6	724	268	88.722225	254	252	30851.67578	10599.34863	2	1	17.765444	32.342199	955.576013	57.616785	255	1081979801	1553142192	255	0.051824	0.007347	0.044477	72	45	0	0	1	1	1	1	1	1	0	0	0	1	1	0	Shellcode	1
1731	0.000003	xnet	-	INT	2	0	180	0	333333.3215	254	0	239999984	0	0	0	0.003	0	0	0	0	0	0	0	0	0	0	90	0	0	0	10	2	10	10	10	10	0	0	0	10	10	0	Exploits	1
1732	0.860687	tcp	-	FIN	12	8	992	716	22.075388	254	252	8458.359375	5827.902344	3	2	74.362366	107.949859	3747.29076	144.87725	255	2449718802	2488416045	255	0.201758	0.105034	0.096724	83	90	0	0	7	1	2	2	2	3	0	0	0	4	3	0	Fuzzers	1
1733	0.627473	tcp	-	FIN	10	8	564	354	27.092799	254	252	6476.772949	3952.361328	2	1	69.054333	88.250859	5416.800484	137.527391	255	1237271084	2119180084	255	0.056555	0.009708	0.046847	56	44	0	0	1	1	1	1	1	1	0	0	0	1	1	0	Reconnaissance	1
1734	0.000009	kryptolan	-	INT	2	0	200	0	111111.1072	254	0	88888888	0	0	0	0.009	0	0	0	0	0	0	0	0	0	0	100	0	0	0	6	2	4	3	3	6	0	0	0	13	6	0	Exploits	1
1735	0.000003	xnet	-	INT	2	0	180	0	333333.3215	254	0	239999984	0	0	0	0.003	0	0	0	0	0	0	0	0	0	0	90	0	0	0	10	2	10	10	10	10	0	0	0	10	10	0	Exploits	1
1736	4.413976	tcp	ftp	FIN	24	22	1284	1638	10.19489	62	252	2231.094971	2834.632324	7	9	191.911996	201.655469	12532.40966	435.266125	255	3288003341	3741884050	255	0.169928	0.073685	0.096243	54	74	0	0	1	1	2	1	1	2	1	1	0	3	1	0	Exploits	1
1737	0.584568	tcp	ftp-data	FIN	8	10	364	4382	29.081303	62	252	4365.616699	53974.89844	1	3	83.509717	59.159778	5650.904271	5193.816744	255	3076326256	3555944110	255	0.094096	0.047797	0.046299	46	438	0	0	1	1	2	1	1	2	0	0	0	2	1	0	Exploits	1
1738	44.22596	tcp	-	FIN	34	22	18872	1718	1.243613	254	252	3313.348145	296.658356	31	4	1337.902395	2102.1795	218117.9203	8414.999	255	2841999187	846254788	255	0.165615	0.080174	0.085441	555	78	0	0	6	1	3	3	3	4	0	0	0	4	4	0	Fuzzers	1
1739	0.000003	xnet	-	INT	2	0	180	0	333333.3215	254	0	239999984	0	0	0	0.003	0	0	0	0	0	0	0	0	0	0	90	0	0	0	10	2	10	10	10	10	0	0	0	10	10	0	Exploits	1
1740	0.000005	any	-	INT	2	0	200	0	200000.0051	254	0	160000000	0	0	0	0.005	0	0	0	0	0	0	0	0	0	0	100	0	0	0	6	2	2	1	1	6	0	0	0	1	6	0	Exploits	1
1741	0.000009	udp	-	INT	2	0	168	0	111111.1072	254	0	74666664	0	0	0	0.009	0	0	0	0	0	0	0	0	0	0	84	0	0	0	1	2	1	1	1	1	0	0	0	1	1	0	Reconnaissance	1
1742	1.008193	tcp	http	FIN	10	8	1058	354	16.861851	254	252	7562.043945	2459.846436	2	1	104.72	128.876141	6255.516352	171.575859	255	1508346159	1167070386	255	0.191111	0.106054	0.085057	106	44	1	0	1	1	1	1	1	1	0	0	1	2	1	0	Exploits	1
1743	0.000003	xnet	-	INT	2	0	180	0	333333.3215	254	0	239999984	0	0	0	0.003	0	0	0	0	0	0	0	0	0	0	90	0	0	0	10	2	10	10	10	10	0	0	0	10	10	0	Exploits	1
1744	1.513676	tcp	http	FIN	10	8	918	2092	11.230937	62	252	4370.816406	9677.103516	2	2	168.168	203.920422	10619.66329	433.924688	255	2957350898	2089982456	255	0.17823	0.086225	0.092005	92	262	1	641	2	1	2	1	1	1	0	0	1	1	2	0	DoS	1
1745	1.179351	tcp	http	FIN	10	8	2624	1050	14.414708	62	252	16022.37207	6233.9375	2	2	130.934	155.121578	6945.811566	285.854875	255	1907666480	1733126293	255	0.169018	0.093491	0.075527	262	131	1	109	1	1	2	1	1	1	0	0	1	2	1	0	Exploits	1
1746	2.484499	tcp	-	FIN	20	36	1088	28254	22.13726	62	252	3329.443848	88452.4375	6	16	130.763099	68.691085	8072.119023	5973.487097	255	1501772525	177768166	255	0.188231	0.080063	0.108168	54	785	0	0	1	1	2	1	1	1	0	0	0	1	2	0	Exploits	1
1747	0.190554	tcp	http	FIN	10	6	840	268	78.717847	254	252	31739.03516	9404.15918	2	1	18.981111	33.870398	1026.782222	49.229207	255	2593603835	1528499933	255	0.044226	0.021196	0.02303	84	45	1	0	1	1	1	1	1	1	0	0	1	1	1	0	Reconnaissance	1
1748	0.197389	tcp	http	FIN	10	6	1206	268	75.992074	254	252	44014.60938	9078.519531	2	1	20.830111	37.882398	1035.122774	59.341395	255	3483246625	3542879640	255	0.053358	0.007968	0.04539	121	45	1	0	1	1	1	1	1	1	0	0	1	1	1	0	Exploits	1
1749	1.281871	tcp	http	FIN	10	8	962	354	13.261865	254	252	5404.600098	1934.672119	2	1	136.539889	171.681	8910.334873	239.261687	255	333152243	1458873269	255	0.179376	0.080101	0.099275	96	44	1	0	1	1	1	1	1	2	0	0	1	2	1	0	DoS	1
1750	0.000008	sat-mon	-	INT	2	0	200	0	125000.0003	254	0	100000000	0	0	0	0.008	0	0	0	0	0	0	0	0	0	0	100	0	0	0	6	2	2	2	2	7	0	0	0	2	6	0	Reconnaissance	1
1751	1.886908	tcp	smtp	FIN	246	52	301477	3096	157.400356	62	252	1272990.5	12876.09082	120	8	7.701665	36.521	838.07472	44.781039	255	3964899407	3423052869	255	0.049312	0.014444	0.034868	1226	60	0	0	1	1	1	1	1	1	0	0	0	1	1	0	Exploits	1
1752	0.200351	tcp	http	FIN	10	6	868	268	74.868606	254	252	31225.19922	8944.302734	2	1	20.758111	38.823398	1110.842916	66.447992	255	462931613	648307505	255	0.054777	0.006228	0.048549	87	45	1	0	1	1	1	1	1	1	0	0	1	1	1	0	Exploits	1
1753	1.392847	tcp	-	FIN	12	10	1084	820	15.077033	254	252	5709.169922	4238.800293	3	2	126.622452	145.992562	7018.066572	264.986469	255	400202663	216341289	255	0.122739	0.078245	0.044494	90	82	0	0	5	1	2	2	2	3	0	0	0	2	3	0	Fuzzers	1
1754	1.246909	mux	-	INT	4	0	400	0	2.405949	254	0	1924.759521	0	0	0	415.636344	0	587.788625	0	0	0	0	0	0	0	0	100	0	0	0	3	2	2	2	2	3	0	0	0	2	3	0	Fuzzers	1
1755	0.884994	tcp	pop3	FIN	24	58	1128	53590	91.526047	62	252	9771.818359	476089.125	7	27	38.477999	15.344474	1874.772016	1181.248266	255	3871151739	1194960080	255	0.053076	0.006359	0.046717	47	924	0	0	1	1	1	1	1	1	0	0	0	1	1	0	Exploits	1
1756	0.842038	tcp	http	FIN	10	8	920	2108	20.189113	62	252	7866.628418	17528.90039	2	2	93.457333	101.70357	4799.328377	140.485	255	3605756528	1635292770	255	0.232238	0.130108	0.10213	92	264	1	626	2	1	1	1	1	1	0	0	1	2	1	0	DoS	1
1757	1.246909	mux	-	INT	4	0	400	0	2.405949	254	0	1924.759521	0	0	0	415.636344	0	587.788625	0	0	0	0	0	0	0	0	100	0	0	0	3	2	2	2	2	3	0	0	0	2	3	0	Exploits	1
1758	0.000008	sat-mon	-	INT	2	0	200	0	125000.0003	254	0	100000000	0	0	0	0.008	0	0	0	0	0	0	0	0	0	0	100	0	0	0	6	2	2	2	2	7	0	0	0	2	6	0	DoS	1
1759	0.374985	tcp	-	FIN	14	10	4600	618	61.335785	254	252	91139.64063	11883.1416	4	3	27.935616	39.994777	1638.926732	52.446027	255	1188656254	455137507	255	0.060884	0.015024	0.04586	329	62	0	0	1	1	1	1	1	1	0	0	0	1	1	0	Exploits	1
1760	2.002472	tcp	http	FIN	152	26	193156	1128	88.390752	254	252	766596.5	4334.642578	73	1	12.968576	78.09268	1566.840003	122.150555	255	1767075271	2729791068	255	0.169305	0.050147	0.119158	1271	43	131	0	7	1	2	2	1	5	0	0	1	2	5	0	Exploits	1
1761	0.000001	visa	-	INT	2	0	200	0	1000000.003	254	0	800000000	0	0	0	0.001	0	0	0	0	0	0	0	0	0	0	100	0	0	0	6	2	2	2	2	7	0	0	0	2	6	0	DoS	1
1762	0.000003	udp	-	INT	2	0	168	0	333333.3215	254	0	224000000	0	0	0	0.003	0	0	0	0	0	0	0	0	0	0	84	0	0	0	2	2	1	1	1	1	0	0	0	1	2	0	Reconnaissance	1
1763	0.000001	visa	-	INT	2	0	200	0	1000000.003	254	0	800000000	0	0	0	0.001	0	0	0	0	0	0	0	0	0	0	100	0	0	0	6	2	2	2	2	7	0	0	0	2	6	0	DoS	1
1764	0.000009	dcn	-	INT	2	0	200	0	111111.1072	254	0	88888888	0	0	0	0.009	0	0	0	0	0	0	0	0	0	0	100	0	0	0	3	2	2	2	2	3	0	0	0	2	3	0	DoS	1
1765	0.293758	tcp	-	FIN	14	8	4516	432	71.487414	254	252	114216.4609	10294.1875	4	2	21.483	41.01143	1254.986089	59.64025	255	2310013547	101928093	255	0.051431	0.006675	0.044756	323	54	0	0	1	1	1	1	1	1	0	0	0	1	2	0	Exploits	1
1766	1.397528	tcp	-	FIN	10	8	574	354	12.164335	254	252	2959.51123	1774.56189	2	1	151.833111	188.657281	9570.661421	274.947063	255	3577207370	3731805327	255	0.195329	0.076926	0.118403	57	44	0	0	2	1	1	1	1	2	0	0	0	1	2	0	Fuzzers	1
1767	0.000008	cpnx	-	INT	2	0	200	0	125000.0003	254	0	100000000	0	0	0	0.008	0	0	0	0	0	0	0	0	0	0	100	0	0	0	6	2	2	2	2	7	0	0	0	10	6	0	DoS	1
1768	1.36633	tcp	http	FIN	40	220	2244	282289	189.558888	62	252	12810.96094	1645318.5	2	108	35.034103	6.211278	1798.362332	792.690383	255	2395278951	625237154	255	0.050982	0.005407	0.045575	56	1283	1	136455	1	1	1	1	1	1	0	0	1	1	1	0	DoS	1
1769	5.362619	tcp	smtp	FIN	82	32	84285	2194	21.071794	62	252	124204.9844	3171.584717	38	8	66.20332	168.762063	7283.968782	308.974	255	3283238526	1347906024	255	0.273323	0.130986	0.142337	1028	69	0	0	1	1	2	1	1	2	0	0	0	1	2	0	Exploits	1
1770	0.893946	tcp	smtp	FIN	76	28	78972	2148	115.219489	62	252	697429.1875	18542.50781	35	8	11.91928	32.75526	990.642127	41.326027	255	1397267140	3726329024	255	0.050898	0.006082	0.044816	1039	77	0	0	1	1	1	1	1	1	0	0	0	2	1	0	DoS	1
1771	0.000008	cpnx	-	INT	2	0	200	0	125000.0003	254	0	100000000	0	0	0	0.008	0	0	0	0	0	0	0	0	0	0	100	0	0	0	6	2	2	2	2	7	0	0	0	10	6	0	Exploits	1
1772	3.01692	tcp	ftp	FIN	24	22	1256	1666	14.915874	62	252	3192.659912	4218.87207	7	9	137.13273	140.534908	7109.316268	8357.85575	255	652817005	643805327	255	0.099956	0.046529	0.053427	52	76	0	0	1	1	2	1	1	2	1	1	0	5	1	0	Exploits	1
1773	0.876659	tcp	-	FIN	14	6	6830	268	21.673194	254	252	57883.39844	2044.12439	4	1	67.424541	152.866406	4104.486838	249.558828	255	2539226950	2037062949	255	0.226406	0.112325	0.114081	488	45	0	0	5	1	1	1	1	3	0	0	0	2	3	0	Fuzzers	1
1774	1.411386	tcp	ftp	FIN	22	22	1202	1664	30.466506	62	252	6507.078613	9006.749023	7	9	67.208857	69.346747	3713.460029	4407.558062	255	1304956959	573928193	255	0.072545	0.023881	0.048664	55	76	0	0	1	1	2	1	1	2	1	1	0	2	1	0	Exploits	1
1775	0.000008	cpnx	-	INT	2	0	200	0	125000.0003	254	0	100000000	0	0	0	0.008	0	0	0	0	0	0	0	0	0	0	100	0	0	0	6	2	2	2	2	7	0	0	0	10	6	0	Exploits	1
1776	0.000008	cpnx	-	INT	2	0	200	0	125000.0003	254	0	100000000	0	0	0	0.008	0	0	0	0	0	0	0	0	0	0	100	0	0	0	6	2	2	2	2	7	0	0	0	10	6	0	Exploits	1
1777	0.183897	tcp	http	FIN	10	6	1138	268	81.567398	254	252	44590.17578	9744.584961	2	1	18.708667	35.727602	1007.63465	60.85675	255	2768538934	2418926464	255	0.049215	0.005256	0.043959	114	45	1	0	1	1	1	1	1	1	0	0	1	1	1	0	Exploits	1
1778	0.000005	hmp	-	INT	2	0	200	0	200000.0051	254	0	160000000	0	0	0	0.005	0	0	0	0	0	0	0	0	0	0	100	0	0	0	3	2	1	1	1	3	0	0	0	1	3	0	Analysis	1
1779	2.341711	tcp	-	FIN	12	10	1046	822	8.967802	254	252	3276.236816	2528.065918	3	2	207.705915	250.180109	14973.0338	350.829625	255	725113419	4250894267	255	0.177016	0.090084	0.086932	87	82	0	0	3	1	1	1	1	1	0	0	0	1	1	0	Fuzzers	1
1780	0.489758	ospf	-	INT	20	0	1040	0	38.794669	254	0	16138.58203	0	0	0	25.776736	0	29.430768	0	0	0	0	0	0	0	0	52	0	0	0	1	2	1	1	1	1	0	0	0	1	1	0	Reconnaissance	1
1781	0.000003	ipcv	-	INT	2	0	200	0	333333.3215	254	0	266666656	0	0	0	0.003	0	0	0	0	0	0	0	0	0	0	100	0	0	0	6	2	2	2	2	7	0	0	0	10	6	0	Fuzzers	1
1782	0.000005	hmp	-	INT	2	0	200	0	200000.0051	254	0	160000000	0	0	0	0.005	0	0	0	0	0	0	0	0	0	0	100	0	0	0	3	2	1	1	1	3	0	0	0	1	3	0	Exploits	1
1783	7.625766	tcp	http	FIN	20	80	1262	96960	12.982303	62	252	1257.840942	100446.8281	2	37	401.326674	93.951925	40181.59248	21184.15397	255	1271248883	1368105136	255	0.353033	0.203556	0.149477	63	1212	1	46592	1	1	1	1	1	1	0	0	1	3	1	0	Exploits	1
1784	0.489758	ospf	-	INT	20	0	1040	0	38.794669	254	0	16138.58203	0	0	0	25.776736	0	29.430768	0	0	0	0	0	0	0	0	52	0	0	0	1	2	1	1	1	1	0	0	0	1	1	0	Exploits	1
1785	0.000005	hmp	-	INT	2	0	200	0	200000.0051	254	0	160000000	0	0	0	0.005	0	0	0	0	0	0	0	0	0	0	100	0	0	0	3	2	1	1	1	3	0	0	0	1	3	0	Exploits	1
1786	1.300935	tcp	-	FIN	12	10	1112	808	16.142236	254	252	6272.411621	4476.780273	4	1	5649.594997	6788.4695	607418.4754	19964.87	255	3746830935	910581608	255	0.186898	0.109625	0.077273	93	81	0	0	5	1	2	2	2	3	0	0	0	3	3	0	Fuzzers	1
1787	0.000008	prm	-	INT	2	0	200	0	125000.0003	254	0	100000000	0	0	0	0.008	0	0	0	0	0	0	0	0	0	0	100	0	0	0	6	2	1	1	1	6	0	0	0	1	6	0	DoS	1
1788	0.000006	udp	-	INT	2	0	1860	0	166666.6608	254	0	1240000000	0	0	0	0.006	0	0	0	0	0	0	0	0	0	0	930	0	0	0	1	2	1	1	1	1	0	0	0	1	1	0	Exploits	1
1789	18.717207	tcp	http	FIN	228	1464	10200	1936422	90.344676	62	252	4340.818359	827089.1875	2	729	82.454692	12.745864	4083.851554	1498.338432	255	2797749740	2009631362	255	0.163769	0.1	0.063769	45	1323	1	938572	1	1	2	1	1	1	0	0	1	1	1	0	Exploits	1
1790	0.232182	tcp	http	FIN	12	24	848	26048	150.743816	62	252	26806.55664	860118.375	2	10	21.107455	9.26187	1092.961506	979.87257	255	1822832316	664691830	255	0.037177	0.018435	0.018742	71	1085	1	12289	2	1	1	1	1	1	0	0	1	1	1	0	Exploits	1
1791	0.000008	udp	-	INT	2	0	168	0	125000.0003	254	0	84000000	0	0	0	0.008	0	0	0	0	0	0	0	0	0	0	84	0	0	0	3	2	1	1	1	1	0	0	0	1	1	0	Reconnaissance	1
1792	0.000003	ipcv	-	INT	2	0	200	0	333333.3215	254	0	266666656	0	0	0	0.003	0	0	0	0	0	0	0	0	0	0	100	0	0	0	6	2	2	2	2	7	0	0	0	10	6	0	Analysis	1
1793	0.646838	tcp	-	FIN	10	8	564	354	26.281696	254	252	6282.871582	3834.035645	2	1	71.013889	83.43343	5554.695724	125.658906	255	183177365	2256448455	255	0.073139	0.062799	0.01034	56	44	0	0	1	1	1	1	1	1	0	0	0	1	1	0	Reconnaissance	1
1794	0.000015	udp	-	INT	2	0	630	0	66666.66835	254	0	168000000	0	0	0	0.015	0	0	0	0	0	0	0	0	0	0	315	0	0	0	2	2	1	1	1	1	0	0	0	2	2	0	Shellcode	1
1795	0.892162	tcp	ftp	FIN	20	22	1112	1638	45.955778	62	252	9478.098633	14024.3584	7	9	46.955893	40.997	2619.787055	2242.9046	255	547587873	2689179862	255	0.047525	0.030315	0.01721	56	74	0	0	1	1	2	1	1	2	1	1	0	2	1	0	Exploits	1
1796	0.000003	ipcv	-	INT	2	0	200	0	333333.3215	254	0	266666656	0	0	0	0.003	0	0	0	0	0	0	0	0	0	0	100	0	0	0	6	2	2	2	2	7	0	0	0	10	6	0	DoS	1
1797	1.19218	tcp	-	FIN	12	10	1038	840	17.614789	254	252	6388.296875	5073.059082	3	2	116.084398	123.714219	182.133703	178.366922	255	399842728	1204628765	255	0.153324	0.078752	0.074572	87	84	0	0	5	1	1	1	1	3	0	0	0	1	3	0	Fuzzers	1
1798	0.304128	tcp	ftp-data	FIN	8	8	364	680	49.32134	62	252	8391.204102	15651.30469	1	2	43.446858	39.441145	2896.154208	81.291055	255	2166792459	2109389572	255	0.040201	0.018329	0.021872	46	85	0	0	1	1	2	1	1	2	0	0	0	2	1	0	Exploits	1
1799	1.213896	tcp	http	FIN	10	8	1270	354	14.004494	254	252	7532.770508	2043.008545	2	1	128.163222	164.278141	8524.053459	222.737516	255	1350571082	1301231056	255	0.119258	0.06394	0.055318	127	44	1	0	3	1	1	1	1	2	0	0	1	1	2	0	Exploits	1
1800	0.000003	ipcv	-	INT	2	0	200	0	333333.3215	254	0	266666656	0	0	0	0.003	0	0	0	0	0	0	0	0	0	0	100	0	0	0	6	2	2	2	2	7	0	0	0	10	6	0	DoS	1
1801	0.821768	tcp	-	FIN	12	8	1490	740	23.120881	254	252	13298.15723	6308.350098	3	2	72.686362	107.36757	3861.858347	137.777813	255	2538487122	1314959252	255	0.149199	0.070189	0.07901	124	93	0	0	2	1	1	1	1	2	0	0	0	1	2	0	Fuzzers	1
1802	0.000003	udp	-	INT	2	0	168	0	333333.3215	254	0	224000000	0	0	0	0.003	0	0	0	0	0	0	0	0	0	0	84	0	0	0	1	2	1	1	1	1	0	0	0	1	1	0	Reconnaissance	1
1803	0.000003	ipcv	-	INT	2	0	200	0	333333.3215	254	0	266666656	0	0	0	0.003	0	0	0	0	0	0	0	0	0	0	100	0	0	0	6	2	2	2	2	7	0	0	0	10	6	0	Exploits	1
1804	0.000005	trunk-1	-	INT	2	0	200	0	200000.0051	254	0	160000000	0	0	0	0.005	0	0	0	0	0	0	0	0	0	0	100	0	0	0	6	2	3	3	3	6	0	0	0	5	6	0	DoS	1
1805	1.13124	tcp	-	FIN	12	8	1038	710	16.795728	254	252	6732.435059	4398.712891	3	2	102.75327	149.736	5484.677121	230.646719	255	1820228802	1897432388	255	0.163766	0.08308	0.080686	87	89	0	0	5	1	1	1	1	2	0	0	0	1	2	0	Fuzzers	1
1806	1.068803	tcp	ftp	FIN	22	22	1190	1644	40.231925	62	252	8502.970703	11751.46484	7	9	50.89538	49.872763	2833.504505	3242.687938	255	1671334121	2136853856	255	0.056823	0.020822	0.036001	54	75	0	0	1	1	2	1	1	2	1	1	0	2	1	0	Exploits	1
1807	0.000003	ipcv	-	INT	2	0	200	0	333333.3215	254	0	266666656	0	0	0	0.003	0	0	0	0	0	0	0	0	0	0	100	0	0	0	6	2	2	2	2	7	0	0	0	10	6	0	Exploits	1
1808	0.000005	trunk-1	-	INT	2	0	200	0	200000.0051	254	0	160000000	0	0	0	0.005	0	0	0	0	0	0	0	0	0	0	100	0	0	0	6	2	3	3	3	6	0	0	0	5	6	0	DoS	1
1809	1.042108	tcp	-	FIN	14	10	5158	840	22.070648	254	252	36771.61719	5803.620605	4	2	80.107234	108.532	0	174.530859	255	757507006	4208208890	255	0.166856	0.065315	0.101541	368	84	0	0	3	1	1	1	1	2	0	0	0	1	2	0	Fuzzers	1
1810	0.278015	tcp	-	FIN	12	10	862	562	75.535496	254	252	22761.36328	14560.36621	3	3	24.335454	28.867445	1327.471527	37.716297	255	2262003613	268291960	255	0.042754	0.018199	0.024555	72	56	0	0	3	1	1	1	1	1	0	0	0	1	1	0	Exploits	1
1811	0.000005	trunk-2	-	INT	2	0	200	0	200000.0051	254	0	160000000	0	0	0	0.005	0	0	0	0	0	0	0	0	0	0	100	0	0	0	6	2	3	3	3	6	0	0	0	5	6	0	Reconnaissance	1
1812	2.47447	tcp	pop3	FIN	24	48	1116	40940	28.693014	62	252	3459.326904	129605.1328	7	22	107.585656	51.021746	5393.268484	3768.518248	255	2506354859	817060660	255	0.171522	0.075728	0.095794	47	853	0	0	1	1	1	1	1	1	0	0	0	2	1	0	Exploits	1
1813	1.244202	ospf	-	INT	28	0	3024	0	21.700656	254	0	18749.36719	0	0	0	46.081555	0	57.727293	0	0	0	0	0	0	0	0	108	0	0	0	1	2	1	1	1	1	0	0	0	1	1	0	Reconnaissance	1
1814	0.000005	trunk-2	-	INT	2	0	200	0	200000.0051	254	0	160000000	0	0	0	0.005	0	0	0	0	0	0	0	0	0	0	100	0	0	0	6	2	3	3	3	6	0	0	0	5	6	0	Backdoor	1
1815	0.000002	cphb	-	INT	2	0	200	0	500000.0013	254	0	400000000	0	0	0	0.002	0	0	0	0	0	0	0	0	0	0	100	0	0	0	6	2	2	2	2	7	0	0	0	2	6	0	DoS	1
1816	1.244202	ospf	-	INT	28	0	3024	0	21.700656	254	0	18749.36719	0	0	0	46.081555	0	57.727293	0	0	0	0	0	0	0	0	108	0	0	0	1	2	1	1	1	1	0	0	0	1	1	0	DoS	1
1817	1.63788	tcp	-	FIN	12	10	3026	858	12.821452	254	252	13549.22266	3775.612549	3	2	144.564364	171.043672	10125.25036	228.939437	255	3068699335	3293585038	255	0.189515	0.098484	0.091031	252	86	0	0	2	1	1	1	1	2	0	0	0	1	2	0	Fuzzers	1
1818	0.000005	trunk-2	-	INT	2	0	200	0	200000.0051	254	0	160000000	0	0	0	0.005	0	0	0	0	0	0	0	0	0	0	100	0	0	0	6	2	3	3	3	6	0	0	0	5	6	0	DoS	1
1819	0.000002	cphb	-	INT	2	0	200	0	500000.0013	254	0	400000000	0	0	0	0.002	0	0	0	0	0	0	0	0	0	0	100	0	0	0	6	2	2	2	2	7	0	0	0	2	6	0	Exploits	1
1820	1.244202	ospf	-	INT	28	0	3024	0	21.700656	254	0	18749.36719	0	0	0	46.081555	0	57.727293	0	0	0	0	0	0	0	0	108	0	0	0	1	2	1	1	1	1	0	0	0	1	1	0	DoS	1
1821	1.592592	tcp	-	FIN	12	10	998	810	13.186051	254	252	4596.280762	3661.954834	3	2	135.561997	166.773438	8136.143414	239.120969	255	106913952	3844430803	255	0.185696	0.091622	0.094074	83	81	0	0	3	1	1	1	1	2	0	0	0	1	2	0	Fuzzers	1
1822	0.000003	xns-idp	-	INT	2	0	200	0	333333.3215	254	0	266666656	0	0	0	0.003	0	0	0	0	0	0	0	0	0	0	100	0	0	0	6	2	3	3	3	6	0	0	0	5	6	0	DoS	1
1823	0.000003	wsn	-	INT	2	0	200	0	333333.3215	254	0	266666656	0	0	0	0.003	0	0	0	0	0	0	0	0	0	0	100	0	0	0	6	2	2	2	2	7	0	0	0	2	6	0	Fuzzers	1
1824	1.244202	ospf	-	INT	28	0	3024	0	21.700656	254	0	18749.36719	0	0	0	46.081555	0	57.727293	0	0	0	0	0	0	0	0	108	0	0	0	1	2	1	1	1	1	0	0	0	1	1	0	Exploits	1
1825	2.006318	tcp	-	FIN	14	10	5154	860	11.463785	254	252	19083.71289	3086.250488	4	2	149.270544	202.951437	9710.473833	264.164875	255	3617516754	4214468996	255	0.256288	0.17975	0.076538	368	86	0	0	2	1	1	1	1	2	0	0	0	1	2	0	Fuzzers	1
1826	0.000003	xns-idp	-	INT	2	0	200	0	333333.3215	254	0	266666656	0	0	0	0.003	0	0	0	0	0	0	0	0	0	0	100	0	0	0	6	2	3	3	3	6	0	0	0	5	6	0	DoS	1
1827	0.000003	wsn	-	INT	2	0	200	0	333333.3215	254	0	266666656	0	0	0	0.003	0	0	0	0	0	0	0	0	0	0	100	0	0	0	6	2	2	2	2	7	0	0	0	2	6	0	Analysis	1
1828	1.244202	ospf	-	INT	28	0	3024	0	21.700656	254	0	18749.36719	0	0	0	46.081555	0	57.727293	0	0	0	0	0	0	0	0	108	0	0	0	1	2	1	1	1	1	0	0	0	1	1	0	Exploits	1
1829	1.543419	tcp	http	FIN	10	8	1112	354	11.014507	254	252	5188.480957	1606.822266	2	1	166.799667	202.856141	10645.77184	283.821344	255	803174197	1141593337	255	0.198491	0.123418	0.075073	111	44	1	0	2	1	1	1	1	1	0	0	1	2	1	0	Exploits	1
1830	0.000003	xns-idp	-	INT	2	0	200	0	333333.3215	254	0	266666656	0	0	0	0.003	0	0	0	0	0	0	0	0	0	0	100	0	0	0	6	2	3	3	3	6	0	0	0	5	6	0	Exploits	1
1831	0.000008	pvp	-	INT	2	0	200	0	125000.0003	254	0	100000000	0	0	0	0.008	0	0	0	0	0	0	0	0	0	0	100	0	0	0	4	2	1	1	1	4	0	0	0	11	4	0	DoS	1
1832	1.244202	ospf	-	INT	28	0	3024	0	21.700656	254	0	18749.36719	0	0	0	46.081555	0	57.727293	0	0	0	0	0	0	0	0	108	0	0	0	1	2	1	1	1	1	0	0	0	1	1	0	Exploits	1
1833	2.160474	tcp	-	FIN	12	10	994	786	9.720089	254	252	3377.036621	2621.646729	3	2	196.406727	223.869219	11135.71585	414.798719	255	2953195004	1746358761	255	0.220663	0.144929	0.075734	83	79	0	0	1	1	1	1	1	1	0	0	0	1	1	0	Fuzzers	1
1834	0.000003	leaf-1	-	INT	2	0	200	0	333333.3215	254	0	266666656	0	0	0	0.003	0	0	0	0	0	0	0	0	0	0	100	0	0	0	6	2	2	2	2	6	0	0	0	4	6	0	Fuzzers	1
1835	0.000008	pvp	-	INT	2	0	200	0	125000.0003	254	0	100000000	0	0	0	0.008	0	0	0	0	0	0	0	0	0	0	100	0	0	0	4	2	1	1	1	4	0	0	0	11	4	0	Exploits	1
1836	1.244202	ospf	-	INT	28	0	3024	0	21.700656	254	0	18749.36719	0	0	0	46.081555	0	57.727293	0	0	0	0	0	0	0	0	108	0	0	0	1	2	1	1	1	1	0	0	0	1	1	0	Exploits	1
1837	1.648276	tcp	ftp	FIN	14	12	788	682	15.167363	254	252	3552.803223	3038.326172	4	4	126.740159	143.581734	6832.571783	179.087328	255	2929135092	1242330373	255	0.152723	0.068872	0.083851	56	57	0	0	2	1	1	1	1	2	0	0	0	1	2	0	Fuzzers	1
1838	0.000008	pvp	-	INT	2	0	200	0	125000.0003	254	0	100000000	0	0	0	0.008	0	0	0	0	0	0	0	0	0	0	100	0	0	0	4	2	1	1	1	4	0	0	0	11	4	0	Exploits	1
1839	0.000003	leaf-1	-	INT	2	0	200	0	333333.3215	254	0	266666656	0	0	0	0.003	0	0	0	0	0	0	0	0	0	0	100	0	0	0	6	2	2	2	2	6	0	0	0	4	6	0	Exploits	1
1840	0.222647	tcp	http	FIN	10	10	788	5022	85.33688	62	252	25511.23633	162409.5625	2	3	24.738556	23.569444	1291.24594	1605.235108	255	1208708328	3205266170	255	0.03565	0.009985	0.025665	79	502	1	2059	1	1	1	1	1	1	0	0	1	1	1	0	Exploits	1
1841	0.000004	leaf-2	-	INT	2	0	200	0	250000.0006	254	0	200000000	0	0	0	0.004	0	0	0	0	0	0	0	0	0	0	100	0	0	0	6	2	2	2	2	6	0	0	0	4	6	0	Analysis	1
1842	1.103049	tcp	ftp-data	FIN	8	10	364	3754	15.411826	62	252	2313.587158	24506.61719	1	3	157.449433	112.744	10804.19389	8608.369316	255	1366296807	3711972892	255	0.133191	0.088345	0.044846	46	375	0	0	1	1	3	1	1	3	0	0	0	3	1	0	Exploits	1
1843	1.586199	tcp	-	FIN	16	10	6748	596	15.760948	254	252	31910.24414	2708.361328	5	3	105.732529	164.471438	8403.7483	277.915031	255	3513633081	1928677307	255	0.185947	0.105948	0.079999	422	60	0	0	3	1	3	2	1	3	0	0	0	4	2	0	DoS	1
1844	0.439571	tcp	http	FIN	10	8	758	354	38.674071	254	252	12430.30176	5641.864746	2	1	47.686	55.49543	3223.687744	116.565641	255	352173904	3388119881	255	0.101775	0.051094	0.050681	76	44	1	0	12	1	4	3	1	12	0	0	1	3	12	0	Fuzzers	1
1845	0.000004	leaf-2	-	INT	2	0	200	0	250000.0006	254	0	200000000	0	0	0	0.004	0	0	0	0	0	0	0	0	0	0	100	0	0	0	6	2	2	2	2	6	0	0	0	4	6	0	DoS	1
1846	0.000008	br-sat-mon	-	INT	2	0	200	0	125000.0003	254	0	100000000	0	0	0	0.008	0	0	0	0	0	0	0	0	0	0	100	0	0	0	4	2	2	2	2	4	0	0	0	10	4	0	DoS	1
1847	0.000004	udp	-	INT	2	0	168	0	250000.0006	254	0	168000000	0	0	0	0.004	0	0	0	0	0	0	0	0	0	0	84	0	0	0	1	2	1	1	1	1	0	0	0	1	1	0	Reconnaissance	1
1848	2.236992	tcp	ftp	FIN	14	12	948	682	11.175722	254	252	3150.659668	2238.720703	4	4	172.000308	196.747187	10061.51539	273.993187	255	370500139	3863734103	255	0.128313	0.072768	0.055545	68	57	0	0	1	1	1	1	1	1	0	0	0	1	1	0	Fuzzers	1
1849	0.000008	irtp	-	INT	2	0	200	0	125000.0003	254	0	100000000	0	0	0	0.008	0	0	0	0	0	0	0	0	0	0	100	0	0	0	4	2	2	2	2	4	0	0	0	4	4	0	DoS	1
1850	0.000008	br-sat-mon	-	INT	2	0	200	0	125000.0003	254	0	100000000	0	0	0	0.008	0	0	0	0	0	0	0	0	0	0	100	0	0	0	4	2	2	2	2	4	0	0	0	10	4	0	Exploits	1
1851	0.491026	tcp	-	FIN	10	6	546	268	30.54828	254	252	8015.868652	3649.501221	2	1	52.729556	86.754	3310.884248	145.269281	255	2400443442	2329509626	255	0.115285	0.057248	0.058037	55	45	0	0	7	1	2	2	1	7	0	0	0	2	7	0	Fuzzers	1
1852	0.634451	tcp	ftp-data	FIN	8	16	364	13870	36.251816	62	252	4022.375488	163971.6875	1	6	90.635859	39.047133	6408.543067	4561.576493	255	1974589698	311423947	255	0.095898	0.048222	0.047676	46	867	0	0	1	1	2	1	1	2	0	0	0	2	1	0	Exploits	1
1853	0.000008	irtp	-	INT	2	0	200	0	125000.0003	254	0	100000000	0	0	0	0.008	0	0	0	0	0	0	0	0	0	0	100	0	0	0	4	2	2	2	2	4	0	0	0	4	4	0	Exploits	1
1854	0.000003	iso-tp4	-	INT	2	0	200	0	333333.3215	254	0	266666656	0	0	0	0.003	0	0	0	0	0	0	0	0	0	0	100	0	0	0	4	2	3	2	2	4	0	0	0	3	4	0	Reconnaissance	1
1855	0.444925	tcp	-	FIN	10	6	488	268	33.713546	254	252	7911.445801	4027.64502	2	1	44.454778	72.196602	2363.368813	101.28168	255	3498850571	2542760873	255	0.167167	0.083934	0.083233	49	45	0	0	5	1	1	1	1	4	0	0	0	1	4	0	Fuzzers	1
1856	0.000003	sctp	-	INT	2	0	776	0	333333.3215	254	0	1034666624	0	0	0	0.003	0	0	0	0	0	0	0	0	0	0	388	0	0	0	1	2	1	1	1	1	0	0	0	1	1	0	DoS	1
1857	0.000008	sun-nd	-	INT	2	0	200	0	125000.0003	254	0	100000000	0	0	0	0.008	0	0	0	0	0	0	0	0	0	0	100	0	0	0	4	2	2	2	2	4	0	0	0	10	4	0	Reconnaissance	1
1858	0.504925	tcp	http	FIN	16	6	10800	268	41.590334	254	252	160419.8594	3549.041748	5	1	30.045267	79.707797	1991.391508	105.69075	255	1721758155	2834820060	255	0.161897	0.106383	0.055514	675	45	1	0	5	1	1	2	1	1	0	0	1	2	1	0	Exploits	1
1859	0.000003	sctp	-	INT	2	0	776	0	333333.3215	254	0	1034666624	0	0	0	0.003	0	0	0	0	0	0	0	0	0	0	388	0	0	0	1	2	1	1	1	1	0	0	0	1	1	0	Exploits	1
1860	0.000003	iso-tp4	-	INT	2	0	200	0	333333.3215	254	0	266666656	0	0	0	0.003	0	0	0	0	0	0	0	0	0	0	100	0	0	0	4	2	3	2	2	4	0	0	0	3	4	0	Backdoor	1
1861	2.791647	tcp	pop3	FIN	20	20	932	3030	13.970248	62	252	2539.00293	8250.327148	7	8	146.881421	138.617	7341.434049	165.260969	255	1494522007	2319801056	255	0.260243	0.157915	0.102328	47	152	0	0	1	1	1	1	1	1	0	0	0	1	1	0	Exploits	1
1862	0.628888	tcp	-	FIN	10	8	564	354	27.03184	254	252	6462.199707	3943.468506	2	1	69.394556	87.661711	5431.90241	137.230984	255	3985573574	3500225399	255	0.042541	0.01524	0.027301	56	44	0	0	1	1	1	1	1	1	0	0	0	1	1	0	Reconnaissance	1
1863	0.000003	iso-tp4	-	INT	2	0	200	0	333333.3215	254	0	266666656	0	0	0	0.003	0	0	0	0	0	0	0	0	0	0	100	0	0	0	4	2	3	2	2	4	0	0	0	3	4	0	DoS	1
1864	0.89229	tcp	-	FIN	10	8	546	354	19.052102	254	252	4411.12207	2779.365479	2	1	99.143333	87.68443	5251.984997	157.541812	255	3209788592	2707122310	255	0.266191	0.205079	0.061112	55	44	0	0	4	1	1	1	1	4	0	0	0	1	5	0	Fuzzers	1
1865	0.271379	tcp	http	FIN	10	8	778	1374	62.643021	62	252	20664.82617	35463.32031	2	2	30.153222	37.728855	1483.074841	54.581105	255	2786576843	1740837077	255	0.052749	0.006608	0.046141	78	172	1	280	1	1	1	1	1	1	0	0	1	1	1	0	Exploits	1
1866	0.000009	netblt	-	INT	2	0	200	0	111111.1072	254	0	88888888	0	0	0	0.009	0	0	0	0	0	0	0	0	0	0	100	0	0	0	4	2	3	2	2	4	0	0	0	3	4	0	DoS	1
1867	0.984903	tcp	http	FIN	10	8	566	354	17.260583	254	252	4142.540039	2518.014404	2	1	109.433667	122.301	5750.023848	225.043984	255	3963590325	2482047359	255	0.251762	0.128734	0.123028	57	44	1	0	5	1	1	1	1	4	0	0	1	1	5	0	Fuzzers	1
1868	0.000008	wb-mon	-	INT	2	0	200	0	125000.0003	254	0	100000000	0	0	0	0.008	0	0	0	0	0	0	0	0	0	0	100	0	0	0	4	2	1	1	1	4	0	0	0	1	4	0	Exploits	1
1869	0.000009	udp	-	INT	2	0	168	0	111111.1072	254	0	74666664	0	0	0	0.009	0	0	0	0	0	0	0	0	0	0	84	0	0	0	1	2	1	1	1	1	0	0	0	1	1	0	Reconnaissance	1
1870	0.000009	netblt	-	INT	2	0	200	0	111111.1072	254	0	88888888	0	0	0	0.009	0	0	0	0	0	0	0	0	0	0	100	0	0	0	4	2	3	2	2	4	0	0	0	3	4	0	DoS	1
1871	2.235479	tcp	pop3	FIN	20	20	934	2472	17.445925	62	252	3177.842285	8406.251953	7	8	117.65416	111.735211	5620.887109	136.998188	255	3719351098	2806026568	255	0.31665	0.112507	0.204143	47	124	0	0	1	1	1	1	1	1	0	0	0	2	1	0	Exploits	1
1872	0.000008	wb-mon	-	INT	2	0	200	0	125000.0003	254	0	100000000	0	0	0	0.008	0	0	0	0	0	0	0	0	0	0	100	0	0	0	4	2	1	1	1	4	0	0	0	1	4	0	Exploits	1
1873	1.198979	tcp	http	FIN	18	58	1124	69125	62.553221	62	252	7086.028809	453279	2	27	70.528176	18.916158	3436.614497	2127.384648	255	725866304	245408697	255	0.236696	0.096824	0.139872	62	1192	1	33161	1	1	1	1	1	1	0	0	1	1	1	0	Exploits	1
1874	0.791604	tcp	smtp	FIN	22	20	2893	1864	51.793575	62	252	27912.94727	17897.83789	8	8	37.695427	41.168156	1835.898755	50.897062	255	4243943281	469527111	255	0.052318	0.005601	0.046717	132	93	0	0	2	1	1	1	1	2	0	0	0	1	2	0	Exploits	1
1875	0.000008	wb-mon	-	INT	2	0	200	0	125000.0003	254	0	100000000	0	0	0	0.008	0	0	0	0	0	0	0	0	0	0	100	0	0	0	4	2	1	1	1	4	0	0	0	1	4	0	Exploits	1
1876	0.835335	tcp	http	FIN	10	6	504	268	17.956867	254	252	4347.956055	2145.24707	2	1	85.058778	138.039594	4877.027197	219.314766	255	3978899958	1011230945	255	0.199645	0.145128	0.054517	50	45	1	0	3	1	1	1	1	3	0	0	1	2	3	0	Fuzzers	1
1877	0.000003	mfe-nsp	-	INT	2	0	200	0	333333.3215	254	0	266666656	0	0	0	0.003	0	0	0	0	0	0	0	0	0	0	100	0	0	0	3	2	1	1	1	3	0	0	0	1	3	0	Reconnaissance	1
1878	1.181487	tcp	-	FIN	10	8	546	354	14.388648	254	252	3331.395264	2099.049805	2	1	127.753889	149.429719	7356.034547	240.670063	255	1351683851	725143571	255	0.207049	0.135476	0.071573	55	44	0	0	3	1	1	1	1	3	0	0	0	1	3	0	Fuzzers	1
1879	0.000005	wb-expak	-	INT	2	0	200	0	200000.0051	254	0	160000000	0	0	0	0.005	0	0	0	0	0	0	0	0	0	0	100	0	0	0	3	2	2	2	2	4	0	0	0	19	3	0	DoS	1
1880	0.000003	mfe-nsp	-	INT	2	0	200	0	333333.3215	254	0	266666656	0	0	0	0.003	0	0	0	0	0	0	0	0	0	0	100	0	0	0	3	2	1	1	1	3	0	0	0	1	3	0	DoS	1
1881	0.18374	tcp	http	FIN	10	6	780	268	81.637094	254	252	30564.92773	9752.911133	2	1	18.377333	35.412	983.93238	59.175164	255	2876989847	2578023453	255	0.056452	0.006671	0.049781	78	45	1	0	4	1	1	1	1	1	0	0	1	1	1	0	Reconnaissance	1
1882	0.970591	tcp	-	FIN	10	6	738	268	15.454501	254	252	5481.196289	1846.297729	2	1	94.795111	178.603406	5286.089956	273.373719	255	3516955165	1755019851	255	0.144384	0.077565	0.066819	74	45	0	0	2	1	1	1	1	2	0	0	0	1	2	0	Fuzzers	1
1883	0.000005	wb-expak	-	INT	2	0	200	0	200000.0051	254	0	160000000	0	0	0	0.005	0	0	0	0	0	0	0	0	0	0	100	0	0	0	3	2	2	2	2	4	0	0	0	19	3	0	Exploits	1
1884	0.000003	mfe-nsp	-	INT	2	0	200	0	333333.3215	254	0	266666656	0	0	0	0.003	0	0	0	0	0	0	0	0	0	0	100	0	0	0	3	2	1	1	1	3	0	0	0	1	3	0	DoS	1
1885	0.210491	tcp	http	FIN	10	6	776	268	71.261954	254	252	26566.45703	8513.427734	2	1	21.863667	40.811199	1191.054637	71.575547	255	3490900215	271126300	255	0.050743	0.006434	0.044309	78	45	1	0	4	1	1	1	1	1	0	0	1	1	1	0	DoS	1
1886	0.869606	tcp	http	FIN	10	10	800	1280	21.848975	62	252	6623.689453	10597.90234	2	2	96.608	89.322336	6228.756359	125.580633	255	1864025744	1033828621	255	0.138051	0.065702	0.072349	80	128	1	196	1	1	1	1	1	1	0	0	1	3	1	0	Exploits	1
1887	0.000005	wb-expak	-	INT	2	0	200	0	200000.0051	254	0	160000000	0	0	0	0.005	0	0	0	0	0	0	0	0	0	0	100	0	0	0	3	2	2	2	2	4	0	0	0	19	3	0	Exploits	1
1888	0.000003	mfe-nsp	-	INT	2	0	200	0	333333.3215	254	0	266666656	0	0	0	0.003	0	0	0	0	0	0	0	0	0	0	100	0	0	0	3	2	1	1	1	3	0	0	0	1	3	0	Exploits	1
1889	0.000005	wb-expak	-	INT	2	0	200	0	200000.0051	254	0	160000000	0	0	0	0.005	0	0	0	0	0	0	0	0	0	0	100	0	0	0	3	2	2	2	2	4	0	0	0	19	3	0	Exploits	1
1890	0.938502	tcp	ftp-data	FIN	8	8	364	646	15.982917	62	252	2719.227051	4824.709961	1	2	133.944004	123.528141	9044.067212	237.190828	255	1578826396	3382417420	255	0.138486	0.0738	0.064686	46	81	0	0	1	1	2	1	1	2	0	0	0	3	1	0	Exploits	1
1891	0.000007	udp	-	INT	2	0	168	0	142857.1409	254	0	96000000	0	0	0	0.007	0	0	0	0	0	0	0	0	0	0	84	0	0	0	6	2	1	1	1	1	0	0	0	2	1	0	Reconnaissance	1
1892	0.000005	wb-expak	-	INT	2	0	200	0	200000.0051	254	0	160000000	0	0	0	0.005	0	0	0	0	0	0	0	0	0	0	100	0	0	0	3	2	2	2	2	4	0	0	0	19	3	0	Exploits	1
1893	0.453956	tcp	-	FIN	10	6	546	268	33.042849	254	252	8670.443359	3947.519043	2	1	47.616778	76.952203	2471.208857	122.196313	255	1920733818	87053940	255	0.148519	0.069187	0.079332	55	45	0	0	9	1	1	1	1	6	0	0	0	2	6	0	Fuzzers	1
1894	0.000003	udp	-	INT	2	0	104	0	333333.3215	254	0	138666656	0	0	0	0.003	0	0	0	0	0	0	0	0	0	0	52	0	0	0	4	2	1	1	1	3	0	0	0	2	3	0	Fuzzers	1
1895	0.466699	ospf	-	INT	18	0	2858	0	36.426047	254	0	46282.50781	0	0	0	27.452883	0	32.106723	0	0	0	0	0	0	0	0	159	0	0	0	1	2	1	1	1	1	0	0	0	1	1	0	Exploits	1
1896	0.000033	udp	-	INT	2	0	168	0	30303.03007	254	0	20363636	0	0	0	0.033	0	0	0	0	0	0	0	0	0	0	84	0	0	0	1	2	1	1	1	1	0	0	0	1	1	0	Reconnaissance	1
1897	0.000009	merit-inp	-	INT	2	0	200	0	111111.1072	254	0	88888888	0	0	0	0.009	0	0	0	0	0	0	0	0	0	0	100	0	0	0	3	2	2	1	1	3	0	0	0	3	3	0	DoS	1
1898	1.123408	tcp	ftp	FIN	22	22	1182	1648	38.276389	62	252	8039.821777	11208.75098	7	9	53.495619	53.130999	2754.376322	3230.682427	255	1696303063	378006214	255	0.053368	0.006911	0.046457	54	75	0	0	1	1	2	1	1	2	1	1	0	2	1	0	Exploits	1
1899	0.87594	tcp	-	FIN	10	8	564	354	19.407721	254	252	4639.586914	2831.244141	2	1	93.027667	112.909141	6403.959756	147.6395	255	2431690985	431027346	255	0.139527	0.085571	0.053956	56	44	0	0	8	1	1	1	1	1	0	0	0	2	1	0	Reconnaissance	1
1900	0.000009	merit-inp	-	INT	2	0	200	0	111111.1072	254	0	88888888	0	0	0	0.009	0	0	0	0	0	0	0	0	0	0	100	0	0	0	3	2	2	1	1	3	0	0	0	3	3	0	DoS	1
1901	0.000008	vmtp	-	INT	2	0	200	0	125000.0003	254	0	100000000	0	0	0	0.008	0	0	0	0	0	0	0	0	0	0	100	0	0	0	3	2	2	1	1	4	0	0	0	2	3	0	DoS	1
1902	1.502791	tcp	smtp	FIN	114	34	126347	2428	97.81799	62	252	666700.8125	12547.32031	54	8	13.299035	45.043637	1334.892854	62.046285	255	2652572599	3960818769	255	0.034378	0.01563	0.018748	1108	71	0	0	1	1	1	1	1	1	0	0	0	1	1	0	Exploits	1
1903	0.238775	tcp	http	FIN	10	6	1254	268	62.820647	254	252	37826.40625	7504.973145	2	1	23.743667	44.861199	1209.841896	67.429867	255	1876014532	2273282448	255	0.069065	0.014459	0.054606	125	45	1	0	2	1	1	1	1	2	0	0	1	1	3	0	Exploits	1
1904	0.000009	merit-inp	-	INT	2	0	200	0	111111.1072	254	0	88888888	0	0	0	0.009	0	0	0	0	0	0	0	0	0	0	100	0	0	0	3	2	2	1	1	3	0	0	0	3	3	0	Exploits	1
1905	0.000008	vmtp	-	INT	2	0	200	0	125000.0003	254	0	100000000	0	0	0	0.008	0	0	0	0	0	0	0	0	0	0	100	0	0	0	3	2	2	1	1	4	0	0	0	2	3	0	DoS	1
1906	0.198795	tcp	http	FIN	10	6	1040	268	75.454612	254	252	37666.94141	9014.310547	2	1	20.719889	38.298801	1069.834079	63.16291	255	3142640284	2178426947	255	0.05299	0.007293	0.045697	104	45	1	0	1	1	1	1	1	1	0	0	1	1	2	0	Exploits	1
1907	1.681626	tcp	smtp	FIN	158	40	186309	2630	117.148524	62	252	880719.0625	12202.47559	76	8	10.710994	41.72741	1080.004002	55.393426	255	3472532908	175629506	255	0.10082	0.053427	0.047393	1179	66	0	0	1	1	1	1	1	1	0	0	0	1	1	0	Exploits	1
1908	0.000008	vmtp	-	INT	2	0	200	0	125000.0003	254	0	100000000	0	0	0	0.008	0	0	0	0	0	0	0	0	0	0	100	0	0	0	3	2	2	1	1	4	0	0	0	2	3	0	Exploits	1
1909	0.000009	merit-inp	-	INT	2	0	200	0	111111.1072	254	0	88888888	0	0	0	0.009	0	0	0	0	0	0	0	0	0	0	100	0	0	0	3	2	2	1	1	3	0	0	0	3	3	0	Exploits	1
1910	0.204955	tcp	http	FIN	10	6	1084	268	73.186798	254	252	38096.16797	8743.382812	2	1	21.350556	39.618801	1093.764213	64.212203	255	1541401541	1846677585	255	0.050952	0.006852	0.0441	108	45	1	0	1	1	1	1	1	1	0	0	1	1	1	0	Exploits	1
1911	0.6794	tcp	-	FIN	10	8	564	354	25.022077	254	252	5981.748535	3650.279541	2	1	75.488889	92.92743	5627.609478	135.569906	255	1602213402	933027089	255	0.035425	0.028244	0.007181	56	44	0	0	3	1	1	1	1	1	0	0	0	1	1	0	Reconnaissance	1
1912	0.000008	vmtp	-	INT	2	0	200	0	125000.0003	254	0	100000000	0	0	0	0.008	0	0	0	0	0	0	0	0	0	0	100	0	0	0	3	2	2	1	1	4	0	0	0	2	3	0	Exploits	1
1913	0.000003	sep	-	INT	2	0	200	0	333333.3215	254	0	266666656	0	0	0	0.003	0	0	0	0	0	0	0	0	0	0	100	0	0	0	3	2	1	1	1	3	0	0	0	2	3	0	Reconnaissance	1
1914	0.229055	tcp	-	FIN	10	6	2532	268	65.486455	254	252	79596.60156	7823.448242	2	1	22.465333	43.261199	1151.580203	64.528934	255	2798568983	2230581556	255	0.059477	0.012739	0.046738	253	45	0	0	3	1	1	1	1	1	0	0	0	1	1	0	Exploits	1
1915	0.212181	tcp	http	FIN	10	6	956	268	70.694359	254	252	32462.84961	8445.619141	2	1	21.988556	40.807801	1175.596964	70.114414	255	4113800299	1540382198	255	0.053855	0.008133	0.045722	96	45	1	0	1	1	1	1	1	1	0	0	1	1	1	0	Reconnaissance	1
1916	0.000008	secure-vmtp	-	INT	2	0	200	0	125000.0003	254	0	100000000	0	0	0	0.008	0	0	0	0	0	0	0	0	0	0	100	0	0	0	4	2	1	1	1	4	0	0	0	1	4	0	Analysis	1
1917	0.000003	sep	-	INT	2	0	200	0	333333.3215	254	0	266666656	0	0	0	0.003	0	0	0	0	0	0	0	0	0	0	100	0	0	0	3	2	1	1	1	3	0	0	0	2	3	0	DoS	1
1918	0.269932	tcp	http	FIN	10	6	920	268	55.56955	254	252	24539.51367	6638.708984	2	1	27.850333	46.583602	1503.388604	70.474992	255	2169003887	3070781014	255	0.062556	0.037005	0.025551	92	45	1	0	1	1	2	1	1	1	0	0	1	1	1	0	Exploits	1
1919	0.000006	udp	-	INT	2	0	428	0	166666.6608	254	0	285333312	0	0	0	0.006	0	0	0	0	0	0	0	0	0	0	214	0	0	0	37	2	11	10	1	37	0	0	0	10	37	0	Fuzzers	1
1920	0.000008	secure-vmtp	-	INT	2	0	200	0	125000.0003	254	0	100000000	0	0	0	0.008	0	0	0	0	0	0	0	0	0	0	100	0	0	0	4	2	1	1	1	4	0	0	0	1	4	0	DoS	1
1921	0.000009	3pc	-	INT	2	0	200	0	111111.1072	254	0	88888888	0	0	0	0.009	0	0	0	0	0	0	0	0	0	0	100	0	0	0	4	2	1	1	1	4	0	0	0	2	4	0	DoS	1
1922	1.523146	tcp	ftp	FIN	12	12	1192	1328	15.100325	254	252	5740.749512	6397.285645	3	4	138.313551	109.080367	7297.604288	154.912891	255	712150849	2907882099	255	0.38591	0.323252	0.062658	99	111	0	0	1	1	1	1	1	1	0	0	0	2	1	0	Exploits	1
1923	0.000008	udp	-	INT	2	0	254	0	125000.0003	254	0	127000000	0	0	0	0.008	0	0	0	0	0	0	0	0	0	0	127	0	0	0	37	2	11	10	1	37	0	0	0	10	37	0	Fuzzers	1
1924	0.000008	secure-vmtp	-	INT	2	0	200	0	125000.0003	254	0	100000000	0	0	0	0.008	0	0	0	0	0	0	0	0	0	0	100	0	0	0	4	2	1	1	1	4	0	0	0	1	4	0	DoS	1
1925	0.822226	tcp	-	FIN	10	6	1652	268	18.24316	254	252	14468.04199	2179.449463	2	1	91.250889	150.158797	4608.451871	239.868281	255	3379575961	448592820	255	0.219741	0.071431	0.14831	165	45	0	0	6	1	1	1	1	5	0	0	0	2	5	0	Fuzzers	1
1926	0.000009	3pc	-	INT	2	0	200	0	111111.1072	254	0	88888888	0	0	0	0.009	0	0	0	0	0	0	0	0	0	0	100	0	0	0	4	2	1	1	1	4	0	0	0	2	4	0	DoS	1
1927	0.00001	udp	-	INT	2	0	828	0	100000.0025	254	0	331200000	0	0	0	0.01	0	0	0	0	0	0	0	0	0	0	414	0	0	0	37	2	15	15	1	37	0	0	0	15	37	0	Fuzzers	1
1928	0.000006	ttp	-	INT	2	0	200	0	166666.6608	254	0	133333328	0	0	0	0.006	0	0	0	0	0	0	0	0	0	0	100	0	0	0	4	2	2	2	2	4	0	0	0	11	4	0	DoS	1
1929	0.000009	3pc	-	INT	2	0	200	0	111111.1072	254	0	88888888	0	0	0	0.009	0	0	0	0	0	0	0	0	0	0	100	0	0	0	4	2	1	1	1	4	0	0	0	2	4	0	DoS	1
1930	0.00001	udp	-	INT	2	0	1300	0	100000.0025	254	0	520000000	0	0	0	0.01	0	0	0	0	0	0	0	0	0	0	650	0	0	0	39	2	14	14	1	39	0	0	0	14	39	0	Fuzzers	1
1931	0.000006	ttp	-	INT	2	0	200	0	166666.6608	254	0	133333328	0	0	0	0.006	0	0	0	0	0	0	0	0	0	0	100	0	0	0	4	2	2	2	2	4	0	0	0	11	4	0	DoS	1
1932	1.006211	tcp	-	FIN	10	8	574	354	16.895064	254	252	4110.469727	2464.69165	2	1	107.560222	129.410289	6136.475439	252.183234	255	340568984	2866665696	255	0.214459	0.100331	0.114128	57	44	0	0	3	1	1	1	1	3	0	0	0	1	3	0	Fuzzers	1
1933	0.000009	3pc	-	INT	2	0	200	0	111111.1072	254	0	88888888	0	0	0	0.009	0	0	0	0	0	0	0	0	0	0	100	0	0	0	4	2	1	1	1	4	0	0	0	2	4	0	Exploits	1
1934	0.000009	udp	-	INT	2	0	254	0	111111.1072	254	0	112888888	0	0	0	0.009	0	0	0	0	0	0	0	0	0	0	127	0	0	0	39	2	14	14	1	39	0	0	0	14	39	0	Fuzzers	1
1935	0.000006	ttp	-	INT	2	0	200	0	166666.6608	254	0	133333328	0	0	0	0.006	0	0	0	0	0	0	0	0	0	0	100	0	0	0	4	2	2	2	2	4	0	0	0	11	4	0	Exploits	1
1936	0.644209	tcp	-	FIN	10	6	622	268	23.284368	254	252	6954.264648	2781.705811	2	1	68.791667	118.080203	3783.76163	181.415766	255	4174540388	2073323445	255	0.143274	0.0538	0.089474	62	45	0	0	4	1	1	1	1	4	0	0	0	1	4	0	Fuzzers	1
1937	0.000009	3pc	-	INT	2	0	200	0	111111.1072	254	0	88888888	0	0	0	0.009	0	0	0	0	0	0	0	0	0	0	100	0	0	0	4	2	1	1	1	4	0	0	0	2	4	0	Exploits	1
1938	0.00001	udp	-	INT	2	0	1038	0	100000.0025	254	0	415200000	0	0	0	0.01	0	0	0	0	0	0	0	0	0	0	519	0	0	0	39	2	15	15	1	39	0	0	0	15	39	0	Fuzzers	1
1939	0.584094	tcp	http	FIN	10	6	804	268	25.680798	254	252	9916.211914	3067.999512	2	1	56.297111	101.214797	2984.783775	143.258594	255	140275068	106610671	255	0.170512	0.078017	0.092495	80	45	1	0	1	1	2	1	1	7	0	0	1	2	1	0	Reconnaissance	1
1940	0.000009	xtp	-	INT	2	0	200	0	111111.1072	254	0	88888888	0	0	0	0.009	0	0	0	0	0	0	0	0	0	0	100	0	0	0	4	2	1	1	1	4	0	0	0	2	4	0	Reconnaissance	1
1941	0.000006	vines	-	INT	2	0	200	0	166666.6608	254	0	133333328	0	0	0	0.006	0	0	0	0	0	0	0	0	0	0	100	0	0	0	4	2	2	2	2	4	0	0	0	11	4	0	DoS	1
1942	0.606878	tcp	-	FIN	10	6	2100	268	24.716665	254	252	24914.39844	2952.817627	2	1	63.522556	103.627398	3217.07342	154.075297	255	2471328678	2152048458	255	0.175538	0.088738	0.0868	210	45	0	0	6	1	1	1	1	7	0	0	0	1	6	0	Fuzzers	1
1943	0.00001	udp	-	INT	2	0	1382	0	100000.0025	254	0	552800000	0	0	0	0.01	0	0	0	0	0	0	0	0	0	0	691	0	0	0	39	2	15	15	1	39	0	0	0	15	39	0	Fuzzers	1
1944	0.629657	tcp	http	FIN	10	6	812	268	23.822495	254	252	9287.59668	2845.994141	2	1	64.524444	105.325203	3226.426109	152.059641	255	1759423069	4078679966	255	0.179409	0.103021	0.076388	81	45	1	0	2	1	1	1	1	1	0	0	1	2	1	0	Reconnaissance	1
1945	0.172188	tcp	http	FIN	20	6	17090	268	145.190142	254	252	754338.3125	10407.22949	7	1	8.372842	33.184199	655.610844	55.632055	255	3718932110	3524262880	255	0.053941	0.006258	0.047683	855	45	1	0	1	1	1	1	1	1	0	0	1	1	1	0	Exploits	1
1946	0.670749	tcp	-	FIN	10	6	2676	268	22.36306	254	252	28732.05859	2671.640137	2	1	64.487333	117.913	3345.783134	167.152312	255	2722734279	563202288	255	0.171071	0.081175	0.089896	268	45	0	0	4	1	1	1	1	4	0	0	0	1	4	0	Fuzzers	1
1947	0.000003	nsfnet-igp	-	INT	2	0	200	0	333333.3215	254	0	266666656	0	0	0	0.003	0	0	0	0	0	0	0	0	0	0	100	0	0	0	4	2	2	1	1	4	0	0	0	2	4	0	DoS	1
1948	0.000009	udp	-	INT	2	0	168	0	111111.1072	254	0	74666664	0	0	0	0.009	0	0	0	0	0	0	0	0	0	0	84	0	0	0	2	2	1	1	1	1	0	0	0	1	2	0	Reconnaissance	1
1949	0.801155	tcp	-	FIN	10	8	2960	516	21.219365	254	252	26601.5957	4513.483887	2	2	88.912667	103.35657	5292.602143	157.341453	255	4104920921	2714687273	255	0.179918	0.077652	0.102266	296	65	0	0	4	1	1	1	1	1	0	0	0	3	4	0	Exploits	1
1950	0.000003	udp	-	INT	2	0	104	0	333333.3215	254	0	138666656	0	0	0	0.003	0	0	0	0	0	0	0	0	0	0	52	0	0	0	5	2	1	1	1	5	0	0	0	2	5	0	Fuzzers	1
1951	0.000003	nsfnet-igp	-	INT	2	0	200	0	333333.3215	254	0	266666656	0	0	0	0.003	0	0	0	0	0	0	0	0	0	0	100	0	0	0	4	2	2	1	1	4	0	0	0	2	4	0	Exploits	1
1952	0.000004	udp	-	INT	2	0	168	0	250000.0006	254	0	168000000	0	0	0	0.004	0	0	0	0	0	0	0	0	0	0	84	0	0	0	1	2	1	1	1	1	0	0	0	1	1	0	Reconnaissance	1
1953	0.504508	tcp	-	FIN	12	6	3678	268	33.696194	254	252	53469.91406	3551.975342	3	1	43.693637	79.263203	2541.443028	117.629977	255	732098105	2637586591	255	0.194467	0.108182	0.086285	307	45	0	0	6	1	2	2	1	6	0	0	0	2	7	0	Fuzzers	1
1954	0.000008	tp++	-	INT	2	0	200	0	125000.0003	254	0	100000000	0	0	0	0.008	0	0	0	0	0	0	0	0	0	0	100	0	0	0	4	2	1	1	1	4	0	0	0	2	4	0	Fuzzers	1
1955	0.845871	tcp	smtp	FIN	36	22	24189	1858	67.386164	62	252	222426.3594	16777.97266	15	8	24.167743	38.517047	1529.158839	45.521395	255	2785864067	705809610	255	0.064329	0.016606	0.047723	672	84	0	0	1	1	1	1	1	1	0	0	0	1	1	0	Exploits	1
1956	0.803774	tcp	-	FIN	12	8	1144	738	23.638485	254	252	10440.74609	6429.667969	3	2	70.065273	101.86057	3435.430009	128.882438	255	1079423046	3166097458	255	0.154423	0.090742	0.063681	95	92	0	0	5	1	1	1	1	5	0	0	0	1	5	0	Fuzzers	1
1957	0.000003	dgp	-	INT	2	0	200	0	333333.3215	254	0	266666656	0	0	0	0.003	0	0	0	0	0	0	0	0	0	0	100	0	0	0	5	2	1	1	1	5	0	0	0	6	5	0	Reconnaissance	1
1958	0.000008	tp++	-	INT	2	0	200	0	125000.0003	254	0	100000000	0	0	0	0.008	0	0	0	0	0	0	0	0	0	0	100	0	0	0	4	2	1	1	1	4	0	0	0	2	4	0	Exploits	1
1959	0.545216	tcp	http	FIN	16	44	1068	50411	108.213988	62	252	14702.42969	722884.125	2	20	36.347733	12.227069	2069.309546	1377.302875	255	4279385243	3790152317	255	0.029498	0.014968	0.01453	67	1146	1	24064	1	1	1	1	1	1	0	0	1	1	1	0	DoS	1
1960	0.000003	dgp	-	INT	2	0	200	0	333333.3215	254	0	266666656	0	0	0	0.003	0	0	0	0	0	0	0	0	0	0	100	0	0	0	5	2	1	1	1	5	0	0	0	6	5	0	DoS	1
1961	0.823175	tcp	-	FIN	12	8	1202	702	23.081361	254	252	10709.75195	5976.85791	3	2	72.70118	107.608859	4473.599705	141.192047	255	307428209	3175609659	255	0.138896	0.069904	0.068992	100	88	0	0	5	1	1	1	1	5	0	0	0	1	5	0	Fuzzers	1
1962	0.000009	il	-	INT	2	0	200	0	111111.1072	254	0	88888888	0	0	0	0.009	0	0	0	0	0	0	0	0	0	0	100	0	0	0	4	2	1	1	1	4	0	0	0	1	4	0	Reconnaissance	1
1963	0.815372	tcp	-	FIN	12	8	1132	768	23.302248	254	252	10184.30859	6593.30957	3	2	72.346724	97.44757	3710.941592	131.539859	255	2642826442	1246332356	255	0.194613	0.133233	0.06138	94	96	0	0	5	1	1	1	1	5	0	0	0	1	5	0	Fuzzers	1
1964	0.000003	dgp	-	INT	2	0	200	0	333333.3215	254	0	266666656	0	0	0	0.003	0	0	0	0	0	0	0	0	0	0	100	0	0	0	5	2	1	1	1	5	0	0	0	6	5	0	Exploits	1
1965	0.000006	udp	-	INT	2	0	168	0	166666.6608	254	0	112000000	0	0	0	0.006	0	0	0	0	0	0	0	0	0	0	84	0	0	0	2	2	1	1	1	1	0	0	0	1	1	0	Reconnaissance	1
1966	0.000009	il	-	INT	2	0	200	0	111111.1072	254	0	88888888	0	0	0	0.009	0	0	0	0	0	0	0	0	0	0	100	0	0	0	4	2	1	1	1	4	0	0	0	1	4	0	DoS	1
1967	51.671165	tcp	-	FIN	24	20	2152	1630	0.832186	254	252	319.404449	239.82428	7	4	2245.324219	2715.77125	324885.0189	10995.676	255	370557113	48213778	255	0.13691	0.071506	0.065404	90	82	0	0	3	1	2	2	2	3	0	0	0	2	3	0	Fuzzers	1
1968	0.266616	tcp	http	FIN	10	8	812	1502	63.762118	62	252	21934.16797	39457.5	2	2	29.624	36.937145	1460.538356	53.816016	255	3832463373	2242263509	255	0.051944	0.007312	0.044632	81	188	1	343	2	1	1	1	1	1	0	0	1	1	1	0	DoS	1
1969	0.000009	sdrp	-	INT	2	0	200	0	111111.1072	254	0	88888888	0	0	0	0.009	0	0	0	0	0	0	0	0	0	0	100	0	0	0	7	2	1	1	1	7	0	0	0	1	7	0	Fuzzers	1
1970	2.735653	tcp	smtp	FIN	30	22	15311	1760	18.642716	62	252	43283.26953	4912.903809	12	8	94.332861	125.294234	5705.8677	168.8475	255	1915683488	3621164357	255	0.175125	0.103791	0.071334	510	80	0	0	1	1	1	1	1	1	0	0	0	1	1	0	Exploits	1
1971	1.312769	tcp	http	FIN	46	12	51099	526	43.419671	254	252	304632.4063	2943.396729	20	1	29.150934	112.263453	2747.891487	189.223547	255	753350427	1581716943	255	0.157892	0.077863	0.080029	1111	44	1	0	2	1	1	2	1	1	0	0	1	2	1	0	Fuzzers	1
1972	1.183092	tcp	-	FIN	10	8	564	354	14.369128	254	252	3435.06665	2096.202148	2	1	128.947778	163.158	8238.424426	223.625828	255	3033544880	1079641029	255	0.116608	0.040985	0.075623	56	44	0	0	6	1	1	1	1	1	0	0	0	1	1	0	Reconnaissance	1
1973	0.000009	sdrp	-	INT	2	0	200	0	111111.1072	254	0	88888888	0	0	0	0.009	0	0	0	0	0	0	0	0	0	0	100	0	0	0	7	2	1	1	1	7	0	0	0	1	7	0	Exploits	1
1974	7.312841	ospf	-	INT	40	0	10880	0	5.333085	254	0	11604.79199	0	0	0	187.50875	0	215.203906	0	0	0	0	0	0	0	0	272	0	0	0	1	2	1	1	1	1	0	0	0	2	1	0	Backdoor	1
1975	0.000003	eigrp	-	INT	2	0	200	0	333333.3215	254	0	266666656	0	0	0	0.003	0	0	0	0	0	0	0	0	0	0	100	0	0	0	5	2	2	2	2	5	0	0	0	2	5	0	DoS	1
1976	0.905384	tcp	-	FIN	22	12	17796	902	36.448623	254	252	150106.4688	7307.396484	8	2	43.073571	82.015398	3431.219571	125.151805	255	1744467431	1690170198	255	0.167372	0.085221	0.082151	809	75	0	0	3	1	1	1	1	3	0	0	0	1	3	0	Fuzzers	1
1977	0.000009	ipv6-frag	-	INT	2	0	200	0	111111.1072	254	0	88888888	0	0	0	0.009	0	0	0	0	0	0	0	0	0	0	100	0	0	0	7	2	2	2	2	7	0	0	0	2	7	0	Fuzzers	1
1978	7.312841	ospf	-	INT	40	0	10880	0	5.333085	254	0	11604.79199	0	0	0	187.50875	0	215.203906	0	0	0	0	0	0	0	0	272	0	0	0	1	2	1	1	1	1	0	0	0	2	1	0	Exploits	1
1979	0.000003	eigrp	-	INT	2	0	200	0	333333.3215	254	0	266666656	0	0	0	0.003	0	0	0	0	0	0	0	0	0	0	100	0	0	0	5	2	2	2	2	5	0	0	0	2	5	0	DoS	1
1980	2.409021	tcp	smtp	FIN	44	24	36798	2126	27.812129	62	252	119424.4531	6767.89502	19	8	56.023743	101.446438	3894.739515	123.632828	255	558443434	1781864923	255	0.120441	0.040724	0.079717	836	89	0	0	1	1	1	1	1	1	0	0	0	1	1	0	Exploits	1
1981	0.000009	ipv6-frag	-	INT	2	0	200	0	111111.1072	254	0	88888888	0	0	0	0.009	0	0	0	0	0	0	0	0	0	0	100	0	0	0	7	2	2	2	2	7	0	0	0	2	7	0	Exploits	1
1982	7.312841	ospf	-	INT	40	0	10880	0	5.333085	254	0	11604.79199	0	0	0	187.50875	0	215.203906	0	0	0	0	0	0	0	0	272	0	0	0	1	2	1	1	1	1	0	0	0	2	1	0	Exploits	1
1983	0.000003	eigrp	-	INT	2	0	200	0	333333.3215	254	0	266666656	0	0	0	0.003	0	0	0	0	0	0	0	0	0	0	100	0	0	0	5	2	2	2	2	5	0	0	0	2	5	0	Exploits	1
1984	44.22596	tcp	-	FIN	34	22	18872	1718	1.243613	254	252	3313.348145	296.658356	31	4	1337.902395	2102.1795	218117.9203	8414.999	255	2841999187	846254788	255	0.165615	0.080174	0.085441	555	78	0	0	6	1	3	3	3	4	0	0	0	4	4	0	Fuzzers	1
1985	0.000009	ipv6-route	-	INT	2	0	200	0	111111.1072	254	0	88888888	0	0	0	0.009	0	0	0	0	0	0	0	0	0	0	100	0	0	0	7	2	2	2	2	7	0	0	0	2	7	0	Fuzzers	1
1986	7.312841	ospf	-	INT	40	0	10880	0	5.333085	254	0	11604.79199	0	0	0	187.50875	0	215.203906	0	0	0	0	0	0	0	0	272	0	0	0	1	2	1	1	1	1	0	0	0	2	1	0	Exploits	1
1987	0.000003	eigrp	-	INT	2	0	200	0	333333.3215	254	0	266666656	0	0	0	0.003	0	0	0	0	0	0	0	0	0	0	100	0	0	0	5	2	2	2	2	5	0	0	0	2	5	0	Exploits	1
1988	1.303579	tcp	-	FIN	22	12	17788	940	25.314922	254	252	104205.4219	5290.051758	8	2	59.930571	108.228633	5349.942952	151.105969	255	2480612991	636759234	255	0.2048	0.113063	0.091737	809	78	0	0	3	1	1	1	1	3	0	0	0	1	3	0	Fuzzers	1
1989	0.000009	ipv6-route	-	INT	2	0	200	0	111111.1072	254	0	88888888	0	0	0	0.009	0	0	0	0	0	0	0	0	0	0	100	0	0	0	7	2	2	2	2	7	0	0	0	2	7	0	Exploits	1
1990	0.000003	eigrp	-	INT	2	0	200	0	333333.3215	254	0	266666656	0	0	0	0.003	0	0	0	0	0	0	0	0	0	0	100	0	0	0	5	2	2	2	2	5	0	0	0	2	5	0	Exploits	1
1991	1.362346	tcp	-	FIN	12	10	1042	844	15.414586	254	252	5613.845215	4462.889648	3	2	123.849631	140.981672	7270.408662	207.147891	255	3395169088	1281730544	255	0.192452	0.09304	0.099412	87	84	0	0	6	1	1	1	1	2	0	0	0	2	2	0	Fuzzers	1
1992	0.330227	tcp	-	FIN	10	6	1908	268	45.423301	254	252	41619.85547	5426.570312	2	1	34.983	50.560398	1896.56678	77.764469	255	395454007	740414335	255	0.123239	0.077424	0.045815	191	45	0	0	10	1	2	2	1	10	0	0	0	2	10	0	Fuzzers	1
1993	0.000003	tcf	-	INT	2	0	200	0	333333.3215	254	0	266666656	0	0	0	0.003	0	0	0	0	0	0	0	0	0	0	100	0	0	0	5	2	2	2	2	5	0	0	0	2	5	0	DoS	1
1994	0.000003	idrp	-	INT	2	0	200	0	333333.3215	254	0	266666656	0	0	0	0.003	0	0	0	0	0	0	0	0	0	0	100	0	0	0	7	2	1	1	1	7	0	0	0	1	7	0	DoS	1
1995	1.198481	tcp	-	FIN	12	10	1112	818	17.522181	254	252	6808.618652	4919.561035	3	2	108.95282	115.985555	5956.69947	191.120031	255	3746830640	910581415	255	0.186898	0.109625	0.077273	93	82	0	0	3	1	2	2	2	3	0	0	0	2	3	0	Fuzzers	1
1996	0.503453	tcp	http	FIN	10	6	2174	268	29.79424	62	252	31097.24219	3559.418457	2	1	48.674333	92.903398	2513.21887	138.462703	255	1944114710	2756518730	255	0.105699	0.038928	0.066771	217	45	1	0	1	1	1	1	1	1	0	0	1	1	1	0	DoS	1
1997	0.000003	tcf	-	INT	2	0	200	0	333333.3215	254	0	266666656	0	0	0	0.003	0	0	0	0	0	0	0	0	0	0	100	0	0	0	5	2	2	2	2	5	0	0	0	2	5	0	Exploits	1
1998	1.22583	tcp	-	FIN	12	8	1082	764	15.499703	254	252	6473.980957	4366.021484	3	2	111.439092	152.853422	5699.556674	233.986656	255	4176200260	3275555408	255	0.255708	0.155198	0.10051	90	96	0	0	5	1	1	1	1	2	0	0	0	2	2	0	Fuzzers	1
1999	0.281319	tcp	http	FIN	10	12	784	8556	74.648355	62	252	20076.85352	223035.0625	2	4	31.257667	23.361999	1673.863384	1804.280941	255	1454550667	869798104	255	0.063982	0.013314	0.050668	78	713	1	3798	1	1	1	1	1	1	0	0	1	1	1	0	Exploits	1
[truncated: 80,333 more rows]
